# Supplementary material for: Low-bias phosphopeptide enrichment from scarce samples using plastic antibodies
Source: Sci Rep. 2015 Jul 1;5:11438. doi: 10.1038/srep11438 (PMC4486973; doi:10.1038/srep11438)
Supplement: Supplementary Dataset 1 [file srep11438-s2.xls]

## Sheet: phosphopeptides all
				HEK293T cell sample analysis			multiple reports exported from Proteome Discoverer
Sequence	# PSMs	# Proteins	# Protein Groups	Protein Group Accessions	Modifications	MH+ [Da]	phosphoRS Site Probabilities	q-Value	PEP	A9	B9	C9	SCX/pSMIP	D9	E9	TiO2_100 µg	F9	G9	H9	SCX/TiO2	I9	J9	K9	TiO2	L9	M9	N9	pS-MIP
EKQEEEVDYESEEEEEREGEENDDEDMQEER	2	0	0		Y9(Phosp); M27(Oxidation)	3987.45	Y(9): 50.0; S(11): 50.0	0	0.0006094				0	High		1				0				0				0
GEIEFEVVYVAPEVDSDDENVEYEDESGHR	2	1	1	Q9HD26	Y9(Phosp)	3536.46	Y(9): 0.8; S(16): 99.2; Y(23): 0.0; S(27): 0.0	0	1.419e-06	High	High		2			0				0				0				0
VPVRPPQQYSDDEDDYEDDEEDDVQNTNSALR	3	1	1	Q92560	Y9(Phosp)	3833.56	Y(9): 49.8; S(10): 49.8; Y(16): 0.5; T(27): 0.0; S(29): 0.0	0	2.309e-06		High		1			0				0				0				0
LGGDEDGYEEEEDENSRQSEDDDSETEKPEADDPK	10	0	0		Y8(Phosp); T26(Phosp)	4118.49	Y(8): 40.0; S(16): 40.0; S(19): 40.0; S(24): 40.0; T(26): 40.0	0	0.02451				0		High	1				0				0				0
DGDSYDPYDFSDTEEEMPQVHTPK	5	1	1	P25205	Y8(Phosp); T22(Phosp)	2962.07	S(4): 49.8; Y(5): 49.8; Y(8): 0.4; S(11): 0.0; T(13): 0.0; T(22): 100.0	0	0.0001538				0	High	High	2				0				0				0
DGDSYDPYDFSDTEEEMPQVHTPK	10	1	1	P25205	Y8(Phosp); M17(Oxidation); T22(Phosp)	2978.06	S(4): 0.3; Y(5): 0.3; Y(8): 33.1; S(11): 33.1; T(13): 33.1; T(22): 100.0	0	0.0003236		High	High	2	High	High	2				0				0				0
TEEGEIDYSAEEGENR	2	0	0		Y8(Phosp)	1907.72	T(1): 0.0; Y(8): 50.0; S(9): 50.0	0.003	0.001525				0	High		1				0				0				0
DGDSYDPYDFSDTEEEMPQVHTPK	4	1	1	P25205	Y8(Phosp)	2882.11	S(4): 20.0; Y(5): 20.0; Y(8): 20.0; S(11): 20.0; T(13): 20.0; T(22): 0.0	0	0.0009049				0		High	1				0				0				0
ATENDIYNFFSPLNPVR	3	2	2	P31943;P52597	Y7(Phosp)	2076.94	T(2): 0.0; Y(7): 0.0; S(11): 100.0	0.002	0.03159	High		High	2			0				0				0				0
LASVLLYSDYGIGEVPVEPLDVPLPSTIRPASPVAGSPK	3	1	1	Q13057	Y7(Phosp)	4084.14	S(3): 99.7; Y(7): 0.0; S(8): 0.0; Y(10): 0.0; S(26): 0.0; T(27): 0.0; S(32): 0.0; S(37): 0.0	0.001	0.01027		High		1			0				0				0				0
EEVGAGYNSEDEYEAAAAR	3	1	1	Q96G74	Y7(Phosp)	2110.83	Y(7): 50.0; S(9): 50.0; Y(13): 0.0	0	0.0001922				0	High		1	High			1				0				0
GLVAAYSGESDSEEEQER	14	1	1	P98175	Y6(Phosp); S7(Phosp); S12(Phosp)	2195.75	Y(6): 75.0; S(7): 75.0; S(10): 75.0; S(12): 75.0	0	0.009661				0		High	1				0				0				0
DSDYVYPSLESDEDNPIFK	2	1	1	O75151	Y6(Phosp)	2312.95	S(2): 0.0; Y(4): 0.0; Y(6): 0.3; S(8): 49.8; S(11): 49.8	0	0.0002994		High	High	2			0				0				0				0
QISYNYSDLDQSNVTEETPEGEEHHPVADTENK	5	1	1	Q8NC51	Y6(Phosp)	3855.63	S(3): 0.3; Y(4): 0.3; Y(6): 33.0; S(7): 33.0; S(12): 33.0; T(15): 0.3; T(18): 0.0; T(30): 0.0	0	4.954e-08		High		1			0				0				0				0
SAYQEYDSDSDVPEELKR	5	1	1	Q96JG6	Y6(Phosp)	2210.91	S(1): 0.0; Y(3): 0.3; Y(6): 33.2; S(8): 33.2; S(10): 33.2	0	0.0001571			High	1			0				0				0				0
GFEVVYMTEPIDEYCVQQLK	3	1	1	P08238	Y6(Phosp)	2471.1	Y(6): 33.3; T(8): 33.3; Y(14): 33.3	0.001	0.01057				0			0				0				0			High	1
GFEVIYMSEPIDEYCVQQLK	3	1	1	Q58FF6	Y6(Phosp)	2471.1	Y(6): 33.3; S(8): 33.3; Y(14): 33.3	0.001	0.01057				0			0				0				0			High	1
GLVAAYSGDSDNEEELVER	5	1	1	P52756	Y6(Phosp)	2132.9	Y(6): 33.3; S(7): 33.3; S(10): 33.3	0	9e-07				0	High		1		High		1				0				0
AFVHWYVGEGMEEGEFSEAR	8	6	2	Q71U36;Q9BQE3	Y6(Phosp)	2409.99	Y(6): 100.0; S(17): 0.0	0	0.00487				0			0				0				0	High	High	High	3
GREEHYEEEEEEEEDGAAVAEK	3	1	1	O00461	Y6(Phosp)	2644.01	Y(6): 100.0	0	0.0004756				0			0				0				0	High	High	High	3
KDSEGYSESPDLEFEYADTDK	4	1	1	Q5VSL9	Y6(Phosp)	2504.99	S(3): 25.0; Y(6): 25.0; S(7): 25.0; S(9): 25.0; Y(16): 0.0; T(19): 0.0	0.003	0.001905				0	High		1				0				0				0
GNSDGYIIPINK	1	0	0		Y6(Phosp)	1370.64	S(3): 100.0; Y(6): 0.0	0.005	0.05296				0	High		1				0				0				0
IGDEYAEDSSDEEDIR	6	0	0		Y5(Phosp); S10(Phosp)	2002.68	Y(5): 0.0; S(9): 100.0; S(10): 100.0	0	5.498e-16				0	High	High	2				0	High			1				0
QQAAYYAQTSPQGMPQHPPAPQGQ	12	1	1	Q96AE4	Y5(Phosp); M14(Oxidation)	2677.15	Y(5): 96.7; Y(6): 1.1; T(9): 1.1; S(10): 1.1	0	1.822e-05	High	High	High	3			0				0		High		1				0
LSPPYSSPQEFAQDVGR	2	1	1	Q13263	Y5(Phosp)	1957.87	S(2): 0.0; Y(5): 0.5; S(6): 0.5; S(7): 99.0	0	0.0002502		High		1			0				0				0				0
NASVYSPSGPVNR	2	0	0		Y5(Phosp)	1427.63	S(3): 33.3; Y(5): 33.3; S(6): 33.3; S(8): 0.2	0.009	0.08338				0		High	1				0				0				0
LSISYK	2	1	0		Y5(Phosp)	790.376	S(2): 0.0; S(4): 0.3; Y(5): 99.7	0.006	0.1583				0			0				0				0	High			1
VEMYSGSDDDDDFNKLPK	3	1	1	O60841	Y4(Phosp); S5(Phosp)	2234.82	Y(4): 66.7; S(5): 66.7; S(7): 66.7	0	4.005e-05				0	High		1				0				0				0
VEMYSGSDDDDDFNK	1	1	1	O60841	Y4(Phosp); S5(Phosp)	1896.59	Y(4): 50.1; S(5): 50.1; S(7): 99.8	0	0.001038				0		High	1				0				0				0
HSSYPAGTEDDEGMGEEPSPFR	1	1	1	Q92934	Y4(Phosp); M14(Oxidation)	2490.94	S(2): 0.5; S(3): 98.9; Y(4): 0.5; T(8): 0.0; S(19): 0.0	0	1.89e-05	High			1			0				0				0				0
SFNYSPNSSTSEVSSTSASK	19	1	1	Q5VT52	Y4(Phosp)	2146.88	S(1): 0.0; Y(4): 0.0; S(5): 100.0; S(8): 0.0; S(9): 0.0; T(10): 0.0; S(11): 0.0; S(14): 0.0; S(15): 0.0; T(16): 0.0; S(17): 0.0; S(19): 0.0	0	8.519e-12	High	High	High	3		High	1	High			1	High			1				0
FDIYDPFHPTDEAYSPPPAPEQK	1	0	0		Y4(Phosp)	2741.17	Y(4): 0.0; T(10): 33.3; Y(14): 33.3; S(15): 33.3	0	0.002954			High	1			0				0				0				0
FSTYSQSPPDTPSLR	13	1	1	Q6ZS17	Y4(Phosp)	1762.77	S(2): 20.0; T(3): 20.0; Y(4): 20.0; S(5): 20.0; S(7): 20.0; T(11): 0.0; S(13): 0.0	0	0.01512	High			1	High	High	2				0				0				0
QAQYLGMSCDGPFKPDHYR	4	1	1	P23526	Y4(Phosp)	2292.96	Y(4): 100.0; S(8): 0.0; Y(18): 0.0	0	0.0006451				0			0				0				0	High	High	High	3
TGSYGALAEITASK	1	1	1	O14974	Y4(Phosp)	1448.67	T(1): 0.5; S(3): 99.1; Y(4): 0.5; T(11): 0.0; S(13): 0.0	0	9.125e-06				0			0				0				0	High			1
TAFYNEDDSEEEQR	1	1	1	Q8WWQ0	Y4(Phosp)	1812.65	T(1): 0.0; Y(4): 0.0; S(9): 100.0	0	0.03062				0			0				0			High	1				0
ISLYSK	2	1	1	Q9NWM0	Y4(Phosp)	790.376	S(2): 0.0; Y(4): 99.6; S(5): 0.4	0.004	0.08509				0			0				0				0	High			1
IIYDSDSESEETLQVK	21	1	1	P35251	Y3(Phosp); S5(Phosp)	2015.81	Y(3): 0.0; S(5): 100.0; S(7): 100.0; S(9): 0.0; T(12): 0.0	0	0.0001232				0	High	High	2				0			High	1				0
ESYDAPPTPSGAR	1	0	0		Y3(Phosp)	1427.58	S(2): 0.0; Y(3): 0.0; T(8): 50.0; S(10): 50.0	0.008	0.1723			High	1			0				0				0				0
EDYDSVEQDGDEPGPQR	4	1	1	Q9Y5S9	Y3(Phosp)	2015.75	Y(3): 99.4; S(5): 0.6	0	0.02164				0	High	High	2				0				0				0
VAYEGSDSEKGEGAEPLK	4	1	1	P78549	Y3(Phosp)	1945.84	Y(3): 33.3; S(6): 33.3; S(8): 33.3	0	0.0001979				0	High	High	2				0				0				0
LCYVALDFEQEMATAASSSSLEK	5	3	1	P60709	Y3(Phosp)	2573.13	Y(3): 100.0; T(14): 0.0; S(17): 0.0; S(18): 0.0; S(19): 0.0; S(20): 0.0	0	0.003172				0			0				0				0	High	High	High	3
EYDSGDTDEIIAMK	4	1	1	Q76FK4	Y2(Phosp); T7(Phosp); M13(Oxidation)	1762.62	Y(2): 66.7; S(4): 66.7; T(7): 66.7	0	0.01898				0	High	High	2				0				0				0
SYSSPDITQAIQEEEKR	15	1	1	P40818	Y2(Phosp)	2060.92	S(1): 0.0; Y(2): 0.0; S(3): 100.0; S(4): 0.0; T(8): 0.0	0	4.022e-06	High	High	High	3	High		1				0				0				0
LIDLEDSADVGDQPGEVGYSGSPAEAPPSK	3	1	1	Q96D71	Y19(Phosp)	3080.35	S(7): 0.5; Y(19): 33.2; S(20): 33.2; S(22): 33.2; S(29): 0.0	0.001	0.01318			High	1			0				0				0				0
GPEENYSRPEAPNEFYDGDHDNDKESDVEI	2	0	0		Y16(Phosp)	3547.41	Y(6): 0.0; S(7): 0.0; Y(16): 50.0; S(26): 50.0	0.001	0.01268		High		1			0				0				0				0
ELEQVCNPIISGLYQGAGGPGPGGFGAQGPK	6	1	1	P08107	Y14(Phosp)	3078.43	S(11): 50.0; Y(14): 50.0	0	2.056e-15	High	High	High	3			0				0				0				0
VVQEYIDAFSDYANFK	2	1	1	P18433	Y12(Phosp)	1988.86	Y(5): 0.0; S(10): 0.6; Y(12): 99.4	0	0.001606	High		High	2			0				0				0				0
TTSSANNPNLMYQDECDRR	3	1	1	Q92841	Y12(Phosp)	2294.92	T(1): 0.0; T(2): 0.0; S(3): 0.0; S(4): 0.0; Y(12): 100.0	0.001	0.004689				0			0				0				0	High	High	High	3
SQSDLDDQHDYDSVASDEDTDQEPLR	7	1	1	Q9Y2X7	Y11(Phosp); S13(Phosp)	3140.15	S(1): 0.0; S(3): 0.6; Y(11): 49.7; S(13): 49.7; S(16): 100.0; T(20): 0.0	0	8.006e-15				0			0		High		1	High		High	2				0
GPGDTSNFDDYEEEEIRVSINEK	1	0	0		Y11(Phosp)	2723.13	T(5): 0.0; S(6): 0.0; Y(11): 0.0; S(19): 100.0	0.002	0.05736		High		1			0				0				0				0
LLKPGEEPSEYTDEEDTKDHNKQD	6	1	1	O15173	Y11(Phosp)	2897.23	S(9): 0.0; Y(11): 0.6; T(12): 99.4; T(17): 0.0	0	7.025e-05				0			0				0				0	High	High	High	3
QNGSNDSDRYSDNEEDSKIELK	25	1	1	P42167	Y10(Phosp)	2623.08	S(4): 0.0; S(7): 0.0; Y(10): 50.0; S(11): 50.0; S(17): 0.0	0	1.104e-06	High	High	High	3			0	High	High	High	3	High	High	High	3	High		High	2
EGMNPSYDEYADSDEDQHDAYLER	8	1	1	Q08945	Y10(Phosp)	2929.08	S(6): 25.0; Y(7): 25.0; Y(10): 25.0; S(13): 25.0; Y(21): 0.0	0	5.498e-16				0		High	1				0	High			1				0
YYSDSDDELTVEQR	3	1	1	Q8NFC6	Y1(Phosp); Y2(Phosp)	1879.67	Y(1): 0.5; Y(2): 0.5; S(3): 99.1; S(5): 100.0; T(10): 0.0	0	0.0006487				0		High	1				0				0				0
YDSDGDKSDDLVVDVSNEDPATPR	6	1	1	Q04726	Y1(Phosp); T22(Phosp)	2769.08	Y(1): 33.3; S(3): 33.3; S(8): 33.3; S(16): 0.0; T(22): 100.0	0	0.0003764				0	High	High	2				0				0				0
YEDEVFGDSEPELDEESEDEVEEEQEER	6	1	1	Q9UN86	Y1(Phosp); S9(Phosp)	3550.26	Y(1): 66.7; S(9): 66.7; S(17): 66.7	0	6.639e-10				0			0			High	1		High		1				0
YSPSQNSPIHHIPSR	82	1	1	Q9NYF8	Y1(Phosp); S7(Phosp)	1879.79	Y(1): 99.4; S(2): 0.6; S(4): 0.0; S(7): 100.0; S(14): 0.0	0	2.693e-06	High	High	High	3	High	High	2	High	High	High	3	High	High	High	3	High	High		2
YSPTSPTYSPTSPK	7	0	0		Y1(Phosp); S12(Phosp)	1672.65	Y(1): 0.0; S(2): 0.0; T(4): 0.0; S(5): 0.0; T(7): 99.2; Y(8): 0.7; S(9): 0.4; T(11): 49.8; S(12): 49.8	0	0.02978				0	High		1				0			High	1				0
YLGGSMDLSTFDFR	1	1	1	O95983	Y1(Phosp); M6(Oxidation)	1704.69	Y(1): 0.6; S(5): 99.4; S(9): 0.0; T(10): 0.0	0	0.001002			High	1			0				0				0				0
YSGAYGASVSDEELK	10	1	1	Q9NX63	Y1(Phosp)	1655.68	Y(1): 50.0; S(2): 50.0; Y(5): 0.0; S(8): 0.0; S(10): 0.0	0	1.418e-08	High	High	High	3		High	1	High			1				0				0
YSPPAISPLVSEK	6	1	1	Q14694	Y1(Phosp)	1467.71	Y(1): 50.0; S(2): 50.0; S(7): 0.0; S(11): 0.0	0	0.0001683	High	High	High	3			0				0				0				0
YTQGTGGDEVDDSVSVNDIDLSLYIPR	15	1	1	Q8WU90	Y1(Phosp)	3008.35	Y(1): 49.3; T(2): 49.3; T(5): 0.5; S(13): 0.5; S(15): 0.5; S(22): 0.0; Y(24): 0.0	0	4.973e-09	High	High	High	3			0				0				0				0
YLSFTPPEK	3	1	1	Q13177	Y1(Phosp)	1161.52	Y(1): 0.0; S(3): 100.0; T(5): 0.0	0.001	0.01933	High	High	High	3			0				0				0				0
YSPSQNSPIHHIPSR	12	1	1	Q9NYF8	Y1(Phosp)	1799.82	Y(1): 99.6; S(2): 0.4; S(4): 0.0; S(7): 0.0; S(14): 0.0	0	5.123e-08				0			0				0		High	High	2	High	High	High	3
YVNLVMYFLFR	2	1	1	Q96CP7	Y1(Phosp)	1544.74	Y(1): 50.0; Y(7): 50.0	0.009	0.1813				0			0				0				0		High		1
YGIICMEDLIHEIYTVGK	1	1	1	P18124	Y1(Phosp)	2177.01	Y(1): 49.8; Y(14): 49.8; T(15): 0.4	0.002	0.03393				0			0				0				0			High	1
YEDEVFGDSEPELDEESEDEVEEEQEER	3	1	1	Q9UN86	Y1(Phosp)	3470.31	Y(1): 33.3; S(9): 33.3; S(17): 33.3	0.003	0.01712				0	High		1				0				0				0
YLNHQLVIIK	1	0	0		Y1(Phosp)	1320.71	Y(1): 100.0	0.009	0.2043				0			0				0				0			High	1
TSSAFVGKTPEASPEPK	2	1	1	Q99460	T9(Phosp); S13(Phosp)	1892.81	T(1): 0.0; S(2): 0.0; S(3): 0.0; T(9): 100.0; S(13): 100.0	0	5.498e-16				0			0		High		1	High			1				0
DLPTIPGVTSPSSDEPPMEASQSHLR	10	1	1	Q13541	T9(Phosp); M18(Oxidation)	2844.27	T(4): 0.4; T(9): 49.3; S(10): 49.3; S(12): 0.4; S(13): 0.4; S(21): 0.0; S(23): 0.0	0	2.498e-09	High	High	High	3			0				0				0				0
IESDVQEPTEPEDDLDIMLGNK	5	1	1	P20042	T9(Phosp); M18(Oxidation)	2583.1	S(3): 0.0; T(9): 100.0	0	4.571e-06	High	High	High	3			0				0				0				0
EEGAAPSPTHVAELATMEVESAR	4	1	1	Q9NRS6	T9(Phosp); M17(Oxidation)	2478.09	S(7): 50.0; T(9): 50.0; T(16): 0.0; S(21): 0.0	0	0.000807	High		High	2			0				0				0				0
YGPADVEDTTGSGATDSKDDDDIDLFGSDDEEESEEAKR	15	1	1	P24534	T9(Phosp)	4260.69	Y(1): 0.0; T(9): 0.0; T(10): 0.0; S(12): 0.0; T(15): 0.0; S(17): 0.0; S(28): 100.0; S(34): 0.0	0	1.086e-06	High	High	High	3			0				0				0				0
TGSDHTNPTSPLLVKPSDLLEENK	5	1	1	Q96D71	T9(Phosp)	2672.27	T(1): 0.0; S(3): 0.0; T(6): 0.0; T(9): 50.0; S(10): 50.0; S(17): 0.0	0	2.439e-09	High	High	High	3			0				0				0				0
SPSTTYLHTPTPSEDAAIPSK	15	1	1	Q13111	T9(Phosp)	2280.05	S(1): 99.4; S(3): 0.6; T(4): 0.0; T(5): 0.0; Y(6): 0.0; T(9): 0.0; T(11): 0.0; S(13): 0.0; S(20): 0.0	0	1.178e-05	High	High	High	3			0				0				0				0
TLVLSSSPTSPTQEPLPGGK	3	1	1	Q96QF0	T9(Phosp)	2076.03	T(1): 0.0; S(5): 0.0; S(6): 0.0; S(7): 0.0; T(9): 49.9; S(10): 49.9; T(12): 0.3	0	6.081e-06	High		High	2			0				0				0				0
VHAYFAPVTPPPSVGGSR	1	0	0		T9(Phosp)	1918.92	Y(4): 0.0; T(9): 100.0; S(13): 0.0; S(17): 0.0	0	0.005882			High	1			0				0				0				0
EGEDGDQPTTPPKPLK	3	1	1	P18858	T9(Phosp)	1788.81	T(9): 99.1; T(10): 0.9	0	0.07209		High		1			0	High			1				0				0
SDAEEDGGTVSQEEEDRKPK	2	1	1	P27824	T9(Phosp)	2285.94	S(1): 0.0; T(9): 50.0; S(11): 50.0	0.002	0.02854		High		1			0				0				0				0
MEEIVEGCTGALHILAR	1	2	2	P35222;P14923	T9(Phosp)	1921.9	T(9): 100.0	0.001	0.02757				0			0				0				0			High	1
IETSIGQSTVIIDLTEDSNEQPDSLVDHNK	4	0	0		T9(Phosp)	3377.57	T(3): 0.9; S(4): 99.1; S(8): 0.0; T(9): 0.0; T(15): 0.0; S(18): 0.0; S(24): 0.0	0	0.0007769				0			0				0			High	1				0
VAGEAAETDSEPEPEPEPTAAPR	2	1	1	Q6QNY0	T8(Phosp); S10(Phosp)	2510	T(8): 100.0; S(10): 100.0; T(19): 0.0	0	8.962e-07				0	High	High	2				0				0				0
NALPPVLTTVNGQSPPEHSAPAK	9	1	1	Q6PKG0	T8(Phosp)	2405.19	T(8): 33.3; T(9): 33.3; S(14): 33.3; S(19): 0.0	0	7.839e-07	High	High	High	3			0				0				0				0
FNGEDIDTISPTLGFNIK	3	1	1	P36404	T8(Phosp)	2060.96	T(8): 0.0; S(10): 99.5; T(12): 0.5	0	0.0005174	High	High	High	3			0				0				0				0
TPESQPDTPPGTPLVSQDEK	4	1	1	Q96T60	T8(Phosp)	2202.98	T(1): 0.0; S(4): 0.0; T(8): 100.0; T(12): 0.0; S(16): 0.0	0	9.76e-08	High	High	High	3			0				0				0				0
DSAPSTPTSPTEFLTPGLR	9	1	1	Q9NZJ4	T8(Phosp)	2053.95	S(2): 0.0; S(5): 0.0; T(6): 0.0; T(8): 0.6; S(9): 98.9; T(11): 0.6; T(15): 0.0	0	0.0003952	High	High	High	3	High		1				0				0				0
ITPLSLQTQGSSHETLNIVEEK	11	1	1	O43491	T8(Phosp)	2504.23	T(2): 0.1; S(5): 20.0; T(8): 20.0; S(11): 20.0; S(12): 20.0; T(15): 20.0	0	0.004144	High		High	2			0				0				0				0
AAVSAFPTDSLER	2	1	1	O14654	T8(Phosp)	1443.65	S(4): 0.0; T(8): 0.0; S(10): 100.0	0	0.001541	High		High	2			0				0				0				0
SQLGAHHTTPVGDGAAGTR	4	1	1	Q5BJD5	T8(Phosp)	1912.87	S(1): 0.5; T(8): 49.8; T(9): 49.8; T(18): 0.0	0	0.001996		High	High	2			0				0				0				0
QETVADFTPK	2	1	1	O75400	T8(Phosp)	1215.53	T(3): 0.0; T(8): 100.0	0.001	0.00914	High			1	High		1				0				0				0
DGQVINETSQHHDDLE	6	1	1	P08670	T8(Phosp)	1916.76	T(8): 50.0; S(9): 50.0	0.003	0.01904				0	High	High	2			High	1				0				0
AIGGIILTASHNPGGPNGDFGIK	2	1	1	P36871	T8(Phosp)	2286.13	T(8): 50.0; S(10): 50.0	0	0.000241				0			0				0				0		High		1
LGEMWNNTAADDKQPYEK	1	1	1	P09429	T8(Phosp)	2189.93	T(8): 100.0; Y(16): 0.0	0.003	0.04372				0			0				0				0		High		1
FMADCPHTIGVEFGTR	3	1	1	P61106	T8(Phosp)	1860.79	T(8): 100.0; T(15): 0.0	0	0.003786				0			0				0				0	High	High	High	3
EREDEIATMECINNGK	3	1	1	P49189	T8(Phosp)	1931.8	T(8): 100.0	0.001	0.009011				0			0				0				0	High	High	High	3
FLDGNEMTLADCNLLPK	1	1	1	Q9Y696	T8(Phosp)	1973.88	T(8): 100.0	0.008	0.2007				0			0				0				0			High	1
DAHDVSPTSTDTEAQLTVER	5	1	1	Q8IVF2	T8(Phosp)	2251.97	S(6): 20.0; T(8): 20.0; S(9): 20.0; T(10): 20.0; T(12): 20.0; T(17): 0.0	0	0.02106				0		High	1				0				0				0
RSSQPSPTAVPASDSPPTK	1	1	1	Q3KQU3	T8(Phosp)	1989.93	S(2): 25.0; S(3): 25.0; S(6): 25.0; T(8): 25.0; S(13): 0.0; S(15): 0.0; T(18): 0.0	0.003	0.005019				0	High		1				0				0				0
AMHQAQTMEGCSSPMVVK	6	1	1	Q92879	T7(Phosp); M15(Oxidation)	2030.83	T(7): 99.4; S(12): 0.6; S(13): 0.0	0	0.0006779	High	High	High	3			0				0				0				0
AEVPGATGGDSPHLQPAEPPGEPR	14	1	1	Q9P2K5	T7(Phosp)	2446.1	T(7): 50.0; S(11): 50.0	0	1.17e-09	High	High	High	3			0				0		High	High	2	High	High	High	3
LDGLVETPTGYIESLPR	3	1	1	P55209	T7(Phosp)	1939.94	T(7): 100.0; T(9): 0.0; Y(11): 0.0; S(14): 0.0	0	9.634e-08	High	High	High	3			0				0				0				0
HLPSPPTLDSIITEYLR	6	1	1	Q9Y4B6	T7(Phosp)	2032.01	S(4): 33.3; T(7): 33.3; S(10): 33.3; T(13): 0.0; Y(15): 0.0	0	0.0004643	High	High		2			0				0				0				0
YQPLASTASDNDFVTPEPR	4	1	1	Q15021	T7(Phosp)	2187.96	Y(1): 0.4; S(6): 33.1; T(7): 33.1; S(9): 33.1; T(15): 0.4	0.003	0.03441	High			1		High	1				0				0				0
YVGFGNTPPPQK	2	1	1	Q8N6T3	T7(Phosp)	1384.63	Y(1): 0.0; T(7): 100.0	0	0.005128	High			1	High		1				0				0				0
YMAENPTAGVVQEEEEDNLEYDSDGNPIAPTK	4	1	1	Q86XP3	T7(Phosp)	3605.52	Y(1): 25.0; T(7): 25.0; Y(21): 25.0; S(23): 25.0; T(31): 0.0	0	7.356e-05				0	High		1				0				0				0
VPEVVQTSSPR	3	0	0		T7(Phosp)	1278.61	T(7): 33.3; S(8): 33.3; S(9): 33.3	0.003	0.002778				0	High		1				0				0				0
IQELQVTAGQHGDDLK	2	1	1	Q14CN4	T7(Phosp)	1831.85	T(7): 100.0	0.002	0.0388				0			0				0				0		High	High	2
NDHLTSTTSSPGVIVPESSENK	6	1	1	O75496	T7(Phosp)	2379.07	T(5): 16.7; S(6): 16.7; T(7): 16.7; T(8): 16.7; S(9): 16.7; S(10): 16.7; S(18): 0.0; S(19): 0.0	0	0.0004245				0	High		1				0				0				0
REEQTDTSDGESVTHHIR	2	1	1	P36915	T7(Phosp)	2176.93	T(5): 0.0; T(7): 50.0; S(8): 50.0; S(12): 0.0; T(14): 0.0	0	0.001293				0			0				0				0		High		1
TDTGIVTVEQSPSSSK	1	1	1	Q8NFC6	T7(Phosp)	1715.77	T(1): 0.0; T(3): 0.0; T(7): 0.0; S(11): 98.6; S(13): 0.5; S(14): 0.5; S(15): 0.5	0	1.378e-05				0	High		1				0				0				0
IQAAASTPTNATAASDANTGDR	6	1	1	P49841	T7(Phosp)	2183.96	S(6): 50.0; T(7): 50.0; T(9): 0.0; T(12): 0.0; S(15): 0.0; T(19): 0.0	0	1.151e-05				0	High		1	High			1			High	1				0
NNEESPTATVAEQGEDITSK	7	1	1	Q13451	T7(Phosp)	2199.93	S(5): 49.9; T(7): 49.9; T(9): 0.3; T(18): 0.0; S(19): 0.0	0	5.637e-16				0		High	1		High	High	2				0				0
DVMSDETNNEETESPSQEFVNITK	5	1	1	P46821	T7(Phosp)	2823.15	S(4): 20.0; T(7): 20.0; T(12): 20.0; S(14): 20.0; S(16): 20.0; T(23): 0.0	0.003	0.01104				0	High		1				0				0				0
SGLTVPTSPK	3	1	1	Q53EL6	T7(Phosp)	1066.52	S(1): 0.0; T(4): 0.0; T(7): 0.4; S(8): 99.6	0.002	0.1572				0	High		1	High			1				0		High		1
TLNAETPKSSPLPAK	13	1	1	Q7L2J0	T6(Phosp); S9(Phosp)	1713.78	T(1): 50.0; T(6): 50.0; S(9): 50.0; S(10): 50.0	0	0.007143	High	High	High	3	High	High	2				0				0				0
GIPLATGDTSPEPELLPGAPLPPPK	6	1	1	O75821	T6(Phosp); S10(Phosp)	2624.27	T(6): 99.4; T(9): 50.3; S(10): 50.3	0	2.94e-06				0	High	High	2				0				0				0
GIPLATGDTSPEPELLPGAPLPPPK	35	1	1	O75821	T6(Phosp)	2544.29	T(6): 98.1; T(9): 0.9; S(10): 0.9	0	1.009e-05	High	High	High	3	High	High	2				0				0	High		High	2
DEILPTTPISEQK	22	1	1	P23396	T6(Phosp)	1550.73	T(6): 50.0; T(7): 50.0; S(10): 0.0	0	0.000166	High	High	High	3	High	High	2		High	High	2	High	High	High	3	High	High	High	3
FLEDDTSDPTYTSALGGK	4	1	1	P29323	T6(Phosp)	1996.84	T(6): 49.7; S(7): 49.7; T(10): 0.3; Y(11): 0.3; T(12): 0.0; S(13): 0.0	0	1.145e-05	High	High		2			0				0				0				0
ELVGDTGSQEGDHEPSGSETEEDTSSSPHR	18	1	1	P0DJ93	T6(Phosp)	3236.28	T(6): 0.0; S(8): 0.0; S(16): 49.8; S(18): 49.8; T(20): 0.4; T(24): 0.0; S(25): 0.0; S(26): 0.0; S(27): 0.0	0	7.567e-07	High	High		2	High		1	High			1		High		1				0
QTDPSTPQQESSKPLGGIQPSSQTIQPK	8	1	1	Q14004	T6(Phosp)	3044.47	T(2): 97.9; S(5): 1.0; T(6): 1.0; S(11): 0.0; S(12): 0.0; S(21): 0.0; S(22): 0.0; T(24): 0.0	0	0.001151	High	High		2			0				0				0				0
DGLNQTTIPVSPPSTTKPSR	2	1	1	Q71RC2	T6(Phosp)	2176.06	T(6): 0.0; T(7): 0.0; S(11): 100.0; S(14): 0.0; T(15): 0.0; T(16): 0.0; S(19): 0.0	0	0.0005494	High			1			0				0				0				0
GVQVETISPGDGR	2	0	0		T6(Phosp)	1394.63	T(6): 50.0; S(8): 50.0	0.003	0.004268				0	High		1				0				0				0
NEPEDTEDKEGCQMDKEPSAVK	2	0	0		T6(Phosp)	2559.03	T(6): 100.0; S(19): 0.0	0.001	0.01187				0			0				0				0		High	High	2
NGGEDTDNEEGEEENPLEIK	1	1	1	Q9NU22	T6(Phosp)	2297.89	T(6): 100.0	0	2.95e-05				0			0		High		1				0				0
QASPETSASPDGSQNLVYETELLR	5	0	0		T6(Phosp)	2672.21	S(3): 20.0; T(6): 20.0; S(7): 20.0; S(9): 20.0; S(13): 20.0; Y(18): 0.0; T(20): 0.0	0	0.0006166				0	High		1				0				0				0
HSVEVTNCFSVPHNESEDEVAVDMEFAK	3	1	1	O00303	T6(Phosp)	3229.35	S(2): 0.0; T(6): 33.3; S(10): 33.3; S(16): 33.3	0.004	0.08684				0			0				0				0		High		1
RVLVTVNYPPTITDVTSARTALGR	7	1	0		T5(Phosp); Y8(Phosp); S17(Phosp); T20(Phosp)	2920.32	T(5): 57.1; Y(8): 57.1; T(11): 57.1; T(13): 57.1; T(16): 57.1; S(17): 57.1; T(20): 57.1	0.007	0.1668				0			0				0				0			High	1
IGEGTYGVVYK	7	3	2	P06493;P24941	T5(Phosp); Y6(Phosp)	1345.55	T(5): 100.0; Y(6): 100.0; Y(10): 0.0	0	0.0007499				0	High	High	2				0				0				0
SPGSTPTTPTSSQAPQK	1	1	1	P35658	T5(Phosp); T7(Phosp)	1831.75	S(1): 0.6; S(4): 98.7; T(5): 0.7; T(7): 0.7; T(8): 99.3; T(10): 0.0; S(11): 0.0; S(12): 0.0	0	1.083e-13				0			0				0	High			1				0
EGEETEGSEEDDKENDKTEEMPNDSVLENK	10	1	1	P49321	T5(Phosp); T18(Phosp)	3586.34	T(5): 100.0; S(8): 50.0; T(18): 50.0; S(25): 0.0	0	5.498e-16				0		High	1			High	1	High		High	2				0
DLGSTEDGDGTDDFLTDKEDEK	1	1	1	Q15527	T5(Phosp); T11(Phosp)	2561.93	S(4): 0.4; T(5): 49.8; T(11): 49.8; T(16): 100.0	0	0.003688				0		High	1				0				0				0
SQTTTERDSDTDVEEEELPVENR	60	1	1	Q14676	T5(Phosp); S9(Phosp)	2839.12	S(1): 0.0; T(3): 0.0; T(4): 0.8; T(5): 66.4; S(9): 66.4; T(11): 66.4	0	0.0008278			High	1		High	1		High		1	High	High	High	3				0
KDEETEESEYDSEHENSEPVTNIR	2	1	1	Q15154	T5(Phosp); S8(Phosp); Y10(Phosp)	3106.11	T(5): 99.7; S(8): 50.3; Y(10): 50.3; S(12): 99.7; S(17): 0.0; T(21): 0.0	0	0.002474				0		High	1				0				0				0
EGEETEGSEEDDKENDKTEEMPNDSVLENK	37	1	1	P49321	T5(Phosp); S8(Phosp); M21(Oxidation)	3602.34	T(5): 100.0; S(8): 98.8; T(18): 1.2; S(25): 0.0	0	9.098e-06	High	High		2		High	1	High	High	High	3	High	High	High	3				0
LSVPTSDEEDEVPAPKPR	16	1	1	Q8NE71	T5(Phosp); S6(Phosp)	2125.91	S(2): 0.0; T(5): 100.0; S(6): 100.0	0	0.009395				0	High	High	2		High		1		High	High	2				0
GNIETTSEDGQVFSPK	3	1	1	Q5T200	T5(Phosp); S14(Phosp)	1868.73	T(5): 33.3; T(6): 33.3; S(7): 33.3; S(14): 100.0	0.003	0.003822				0	High		1				0				0				0
EGEETEGSEEDDKENDKTEEMPNDSVLENK	40	1	1	P49321	T5(Phosp); M21(Oxidation)	3522.37	T(5): 99.5; S(8): 0.0; T(18): 0.5; S(25): 0.0	0	1.323e-07	High	High	High	3	High		1	High	High	High	3	High	High	High	3				0
IGEGTYGVVYK	21	3	2	P06493;P24941	T5(Phosp)	1265.58	T(5): 100.0; Y(6): 0.0; Y(10): 0.0	0	0.0002001	High	High	High	3	High	High	2	High	High	High	3	High	High		2	High	High	High	3
KDSDTESSDLFTNLNLGR	10	1	1	Q9Y3S2	T5(Phosp)	2091.92	S(3): 50.0; T(5): 50.0; S(7): 0.0; S(8): 0.0; T(12): 0.0	0	0.0008272	High	High	High	3			0				0				0				0
AGSSTPGDAPPAVAEVQGR	19	1	1	Q7Z6Z7	T5(Phosp)	1846.83	S(3): 0.3; S(4): 49.9; T(5): 49.9	0	2.715e-10	High	High	High	3	High	High	2	High	High		2				0				0
GPTSTSIDNIDGTPVRDER	3	1	1	Q5VT52	T5(Phosp)	2109.95	T(3): 0.0; S(4): 0.0; T(5): 0.0; S(6): 0.0; T(13): 100.0	0.001	0.007896	High	High		2			0				0				0				0
KDSLTQAQEQGNLLN	7	1	1	Q5JTD0	T5(Phosp)	1738.8	S(3): 99.6; T(5): 0.4	0	0.01541	High	High		2			0	High			1			High	1				0
LSVPTSDEEDEVPAPKPR	8	1	1	Q8NE71	T5(Phosp)	2045.94	S(2): 0.0; T(5): 0.0; S(6): 100.0	0	3.771e-07	High	High		2			0	High			1	High			1				0
SANPTRPSSPVTSHISK	9	1	1	Q92560	T5(Phosp)	1845.89	S(1): 0.0; T(5): 99.1; S(8): 0.4; S(9): 0.4; T(12): 0.0; S(13): 0.0; S(16): 0.0	0	3.194e-06		High	High	2			0				0				0		High	High	2
NDAPTPGTSTTPGLR	10	1	1	Q04726	T5(Phosp)	1564.7	T(5): 96.9; T(8): 0.8; S(9): 0.8; T(10): 0.8; T(11): 0.8	0	0.01419	High			1	High	High	2				0				0				0
HAEATLGSGNLR	1	2	1	Q7L9L4	T5(Phosp)	1305.6	T(5): 100.0; S(8): 0.0	0.004	0.08732		High		1			0				0				0				0
VGPATPSAQVGK	1	1	1	Q13428	T5(Phosp)	1191.58	T(5): 100.0; S(7): 0.0	0.005	0.1078		High		1			0				0				0				0
GAKLTPEEEEILNK	1	1	1	P62241	T5(Phosp)	1650.8	T(5): 100.0	0.006	0.07196	High			1			0				0				0				0
AEENTDQASPQEDYAGFER	4	1	1	Q9NU22	T5(Phosp)	2236.87	T(5): 0.0; S(9): 100.0; Y(14): 0.0	0	0.001383	High			1			0	High	High	High	3				0				0
AAPTTPPPPVK	2	0	0		T5(Phosp)	1155.58	T(4): 0.0; T(5): 100.0	0.009	0.2392		High		1			0				0				0				0
TGRDTPENGETAIGAENSEK	6	1	1	Q8N3X1	T5(Phosp)	2155.91	T(1): 50.0; T(5): 50.0; T(11): 0.0; S(18): 0.0	0	1.817e-05			High	1			0				0				0	High	High	High	3
RDSLTSPEDELGAEVGDEAGDKK	3	1	1	A8MVW0	T5(Phosp)	2498.09	S(3): 49.8; T(5): 49.8; S(6): 0.4	0	2.424e-06	High			1			0				0				0				0
ISADTHQFSVTER	3	0	0		T5(Phosp)	1570.69	S(2): 0.4; T(5): 98.8; S(9): 0.4; T(11): 0.4	0.008	0.1569			High	1			0				0				0				0
EGEETEGSEEDDKENDKTEEMPNDSVLENK	3	1	1	P49321	T5(Phosp)	3506.38	T(5): 33.3; S(8): 33.3; T(18): 33.3; S(25): 0.0	0	6.325e-06				0	High		1				0				0				0
DCGATWVVLGHSER	2	1	1	P60174	T5(Phosp)	1609.68	T(5): 100.0; S(12): 0.0	0.002	0.03966				0			0				0				0		High	High	2
GIGTPPNTTPIK	1	0	0		T4(Phosp); T8(Phosp)	1355.6	T(4): 100.0; T(8): 0.5; T(9): 99.5	0	0.01394				0		High	1				0				0				0
EEQTDTSDGESVTHHIR	22	1	1	P36915	T4(Phosp); T6(Phosp)	2100.79	T(4): 0.6; T(6): 99.4; S(7): 100.0; S(11): 0.0; T(13): 0.0	0	8.804e-05	High	High		2	High	High	2	High	High		2	High		High	2				0
RPPTPEAQSEEERSDEEPEAK	1	0	0		T4(Phosp); S9(Phosp); S14(Phosp)	2650.99	T(4): 100.0; S(9): 100.0; S(14): 100.0	0.003	0.174				0			0	High			1				0				0
SRPTSEGSDIESTEPQK	10	1	1	Q4G0J3	T4(Phosp); S8(Phosp)	2007.79	S(1): 50.0; T(4): 50.0; S(5): 50.0; S(8): 50.0; S(12): 0.0; T(13): 0.0	0	0.003936		High		1	High	High	2				0				0				0
NTFTAWSDEESDYEIDDR	22	1	1	Q6PKG0	T4(Phosp); S7(Phosp)	2352.82	T(2): 0.0; T(4): 0.0; S(7): 100.0; S(11): 99.6; Y(13): 0.4	0	8.472e-05				0	High	High	2		High	High	2		High	High	2				0
SRLTPVSPESSSTEEK	4	1	1	Q13501	T4(Phosp); S7(Phosp)	1893.79	S(1): 0.6; T(4): 99.4; S(7): 100.0; S(10): 0.0; S(11): 0.0; S(12): 0.0; T(13): 0.0	0	0.0001449				0	High	High	2			High	1				0				0
FLETDSEEEQEEVNEK	4	1	1	Q76FK4	T4(Phosp); S6(Phosp)	2114.77	T(4): 100.0; S(6): 100.0	0	1.012e-05				0	High	High	2				0			High	1				0
KPATPAEDDEDDDIDLFGSDNEEEDKEAAQLR	9	1	1	P29692	T4(Phosp); S19(Phosp)	3737.49	T(4): 100.0; S(19): 100.0	0	3.239e-12	High	High	High	3			0	High	High	High	3	High		High	2				0
MQNTDDEERPQLSDDER	2	1	1	Q8WVC0	T4(Phosp); S13(Phosp)	2237.81	T(4): 100.0; S(13): 100.0	0.002	0.0265				0	High	High	2				0				0				0
EPPTSPGAAPSPLR	2	0	0		T4(Phosp); S11(Phosp)	1536.65	T(4): 50.0; S(5): 50.0; S(11): 100.0	0.006	0.07366				0		High	1				0				0				0
RLSTSPDVIQGHQPR	6	1	1	Q9Y385	T4(Phosp)	1770.86	S(3): 99.7; T(4): 0.3; S(5): 0.0	0	3.581e-06	High	High	High	3			0				0				0				0
EEETSIDVAGKPNEVTK	16	1	1	P53985	T4(Phosp)	1925.87	T(4): 99.5; S(5): 0.5; T(16): 0.0	0	2.561e-06	High		High	2	High		1				0			High	1	High	High	High	3
GGGTPDANSLAPPGK	2	1	1	Q9BRQ0	T4(Phosp)	1418.63	T(4): 100.0; S(9): 0.0	0	0.0004978	High		High	2			0				0				0				0
TVGTPIASVPGSTNTGTVPGSEK	2	1	1	Q99460	T4(Phosp)	2237.07	T(1): 0.0; T(4): 100.0; S(8): 0.0; S(12): 0.0; T(13): 0.0; T(15): 0.0; T(17): 0.0; S(21): 0.0	0	2.234e-06	High	High		2			0				0				0				0
GIITDSFGR	1	0	0		T4(Phosp)	1045.47	T(4): 0.0; S(6): 100.0	0.007	0.1641		High		1			0				0				0				0
AEFTSPPSLFK	1	1	1	Q6UN15	T4(Phosp)	1303.6	T(4): 0.0; S(5): 100.0; S(8): 0.0	0.009	0.1973			High	1			0				0				0				0
ADTTTPTPTAILAPGSPASPPGSLEPK	5	1	1	P25440	T4(Phosp)	2654.28	T(3): 0.0; T(4): 0.0; T(5): 0.0; T(7): 0.0; T(9): 0.0; S(16): 99.9; S(19): 0.0; S(23): 0.0	0	0.004665			High	1			0				0				0				0
DTQTSITDSCAVYR	5	1	1	Q9Y5M8	T4(Phosp)	1639.67	T(2): 19.9; T(4): 19.9; S(5): 19.9; T(7): 19.9; S(9): 19.9; Y(13): 0.3	0.004	0.08467			High	1			0				0				0				0
AISTPETPLTK	2	1	1	Q14181	T4(Phosp)	1237.61	S(3): 0.6; T(4): 99.4; T(7): 0.0; T(10): 0.0	0.002	0.03519	High			1			0				0				0				0
GLNTSQESDDDILDESSSPEGTQK	3	1	1	Q5VV41	T4(Phosp)	2632.09	T(4): 33.3; S(5): 33.3; S(8): 33.3; S(16): 0.0; S(17): 0.0; S(18): 0.0; T(22): 0.0	0	0.0002875				0	High		1				0				0				0
DAPTSPASVASSSSTPSSK	18	1	1	Q04726	T4(Phosp)	1843.8	T(4): 0.0; S(5): 100.0; S(8): 0.0; S(11): 0.0; S(12): 0.0; S(13): 0.0; S(14): 0.0; T(15): 0.0; S(17): 0.0; S(18): 0.0	0	1.83e-05				0	High	High	2	High	High	High	3	High	High	High	3			High	1
LTSTSTSDTQNINNSAQR	6	1	1	Q8WU20	T4(Phosp)	2017.89	T(2): 16.7; S(3): 16.7; T(4): 16.7; S(5): 16.7; T(6): 16.7; S(7): 16.7; T(9): 0.0; S(15): 0.0	0	5.498e-16				0			0				0	High			1				0
AMSTTSISSPQPGK	4	0	0		T4(Phosp)	1471.65	S(3): 24.9; T(4): 24.9; T(5): 24.9; S(6): 24.9; S(8): 0.2; S(9): 0.2	0.003	0.008239				0	High		1				0				0				0
SLFTSQPSGEAEAPQTTDSPTTK	4	0	0		T4(Phosp)	2460.08	S(1): 25.0; T(4): 25.0; S(5): 25.0; S(8): 25.0; T(16): 0.0; T(17): 0.0; S(19): 0.0; T(21): 0.0; T(22): 0.0	0.003	0.000918				0	High		1				0				0				0
ERTSSLTQFPPSQSEER	6	1	1	Q9H6Z4	T3(Phosp); T7(Phosp)	2138.88	T(3): 50.0; S(4): 50.0; S(5): 50.0; T(7): 50.0; S(12): 0.0; S(14): 0.0	0.004	0.02691				0	High		1				0				0				0
GQTPLTEGSEDLDGHSDPEESFAR	1	0	0		T3(Phosp); T6(Phosp); S9(Phosp)	2814.02	T(3): 0.0; T(6): 100.0; S(9): 100.0; S(16): 100.0; S(21): 0.0	0	0.0004313				0		High	1				0				0				0
VSTTTDSPVSPAQAASPFIPLDELSSK	6	0	0		T3(Phosp); T4(Phosp)	2905.31	S(2): 49.5; T(3): 49.5; T(4): 25.3; T(5): 25.3; S(7): 25.3; S(10): 25.3; S(16): 0.0; S(25): 0.0; S(26): 0.0	0.003	0.001808				0	High		1				0				0				0
TQTPPVSPAPQPTEER	19	1	1	Q14247	T3(Phosp); S7(Phosp)	1894.8	T(1): 0.0; T(3): 100.0; S(7): 100.0; T(13): 0.0	0	4.312e-05				0	High	High	2	High	High	High	3	High		High	2	High		High	2
ERTPESEEENVEWETNR	1	1	1	Q5T200	T3(Phosp); S6(Phosp)	2293.87	T(3): 100.0; S(6): 100.0; T(15): 0.0	0	0.0001109				0		High	1				0				0				0
SPTPPSSAGLGSNSAPPIPDSR	5	0	0		T3(Phosp); S6(Phosp)	2251.96	S(1): 33.3; T(3): 33.3; S(6): 33.3; S(7): 33.3; S(12): 33.3; S(14): 33.3; S(21): 0.0	0.002	0.02645				0		High	1				0				0				0
EKTPSPKEEDEEPESPPEK	1	1	1	Q9H1E3	T3(Phosp); S5(Phosp); S15(Phosp)	2421.9	T(3): 100.0; S(5): 100.0; S(15): 100.0	0	0.03244				0			0				0			High	1				0
SRTASGSSVTSLDGTR	10	1	1	Q92597	T3(Phosp); S5(Phosp)	1741.71	S(1): 0.0; T(3): 100.0; S(5): 100.0; S(7): 0.0; S(8): 0.0; T(10): 0.0; S(11): 0.0; T(15): 0.0	0	0.0004893		High		1	High	High	2				0				0				0
EKTPSPKEEDEEPESPPEK	3	1	1	Q9H1E3	T3(Phosp); S5(Phosp)	2341.94	T(3): 100.0; S(5): 100.0; S(15): 0.0	0	0.002012				0			0				0	High	High	High	3				0
KETESEAEDNLDDLEK	8	1	1	Q8IYB3	T3(Phosp); S5(Phosp)	2024.76	T(3): 100.0; S(5): 100.0	0	2.167e-11				0		High	1	High	High	High	3	High	High	High	3		High		1
SRTASLTSAASVDGNR	11	1	1	Q9UN36	T3(Phosp); S5(Phosp)	1752.73	S(1): 0.0; T(3): 100.0; S(5): 100.0; T(7): 0.0; S(8): 0.0; S(11): 0.0	0	0.04391				0	High		1	High	High		2				0				0
EPTPSIASDISLPIATQELR	6	1	1	A0FGR8	T3(Phosp); S11(Phosp)	2298.07	T(3): 50.0; S(5): 50.0; S(8): 50.0; S(11): 50.0; T(16): 0.0	0.003	0.005342				0	High		1				0				0				0
SGTPTQDEMMDKPTSSSVDTMSLLSK	3	1	1	Q5VT52	T3(Phosp); M9(Oxidation); M10(Oxidation); M21(Oxidation)	2901.21	S(1): 0.9; T(3): 99.1; T(5): 0.0; T(14): 0.0; S(15): 0.0; S(16): 0.0; S(17): 0.0; T(20): 0.0; S(22): 0.0; S(25): 0.0	0	7.05e-06		High	High	2			0				0				0				0
DVTPPPETEVVLIK	3	1	1	P27816	T3(Phosp)	1616.82	T(3): 100.0; T(8): 0.0	0	0.00128	High	High	High	3			0				0				0				0
EKTPELPEPSVK	15	1	1	Q8IYB3	T3(Phosp)	1433.69	T(3): 100.0; S(10): 0.0	0	0.002316	High	High	High	3	High	High	2				0			High	1	High	High	High	3
KETPPPLVPPAAR	6	1	1	Q9BQA1	T3(Phosp)	1452.76	T(3): 100.0	0	0.0001404	High	High	High	3			0				0				0				0
TQTPPLGQTPQLGLK	6	1	1	P78344	T3(Phosp)	1658.85	T(1): 0.0; T(3): 100.0; T(9): 0.0	0	6.128e-05	High	High	High	3			0				0				0				0
TETPPPLASLNVSK	8	1	1	Q3MHD2	T3(Phosp)	1533.76	T(1): 0.0; T(3): 100.0; S(9): 0.0; S(13): 0.0	0	2.592e-06	High	High	High	3			0				0				0				0
SHTSEGAHLDITPNSGAAGNSAGPK	22	1	1	Q92597	T3(Phosp)	2456.08	S(1): 0.6; T(3): 99.4; S(4): 0.0; T(12): 0.0; S(15): 0.0; S(21): 0.0	0	5.976e-16	High	High	High	3			0				0	High	High	High	3	High	High	High	3
STTPPPAEPVSLPQEPPK	8	1	1	Q9UN86	T3(Phosp)	1951.94	S(1): 0.6; T(2): 0.6; T(3): 98.8; S(11): 0.0	0	7.736e-05	High	High	High	3			0				0				0				0
SQTPPGVATPPIPK	11	1	1	Q15648	T3(Phosp)	1469.74	S(1): 0.0; T(3): 100.0; T(9): 0.0	0	0.001124	High	High	High	3	High		1				0				0	High	High	High	3
SSTPLPTISSSAENTR	41	2	2	P42166;P42167	T3(Phosp)	1727.78	S(1): 0.0; S(2): 0.0; T(3): 100.0; T(7): 0.0; S(9): 0.0; S(10): 0.0; S(11): 0.0; T(15): 0.0	0	8.468e-08	High	High	High	3	High	High	2	High	High	High	3			High	1		High		1
VQTTPPPAVQGQK	4	1	1	Q2M2I8	T3(Phosp)	1430.7	T(3): 50.0; T(4): 50.0	0	0.0005747	High		High	2			0				0				0				0
EQTLSPTITSGLHNIAR	2	1	1	O94979	T3(Phosp)	1917.94	T(3): 49.8; S(5): 49.8; T(7): 0.3; T(9): 0.0; S(10): 0.0	0	6.628e-05	High		High	2			0				0				0				0
QPTPPFFGR	8	1	1	Q96PK6	T3(Phosp)	1126.51	T(3): 100.0	0	0.003683		High	High	2	High	High	2				0				0	High		High	2
SNTPILVDGK	4	1	1	P06744	T3(Phosp)	1123.54	S(1): 0.0; T(3): 100.0	0	0.0006947	High		High	2			0				0				0				0
GVTQEVDGLSQTDGTLTYFDK	3	1	1	Q8NB49	T3(Phosp)	2354.04	T(3): 33.2; S(10): 33.2; T(12): 33.2; T(15): 0.4; T(17): 0.0; Y(18): 0.0	0.002	0.0396	High			1			0				0				0				0
AQTPPGPSLSGSK	1	1	1	Q9UQ35	T3(Phosp)	1306.61	T(3): 100.0; S(8): 0.0; S(10): 0.0; S(12): 0.0	0	0.004333			High	1			0				0				0				0
DNTFFRESPVGR	1	0	0		T3(Phosp)	1504.66	T(3): 0.0; S(8): 100.0	0.007	0.09798	High			1			0				0				0				0
VSTTTDSPVSPAQAASPFIPLDELSSK	6	1	1	Q96E09	T3(Phosp)	2825.35	S(2): 49.8; T(3): 49.8; T(4): 0.5; T(5): 0.0; S(7): 0.0; S(10): 0.0; S(16): 0.0; S(25): 0.0; S(26): 0.0	0.001	0.008128			High	1			0				0				0				0
HSTSGTDEGEDGDEPDDGSNDVVDLLPR	4	1	1	Q14008	T3(Phosp)	3008.19	S(2): 25.0; T(3): 25.0; S(4): 25.0; T(6): 25.0; S(19): 0.0	0	1.296e-05		High		1			0				0				0				0
SRTASGSSVTSLDGTR	5	1	1	Q92597	T3(Phosp)	1661.75	S(1): 20.0; T(3): 20.0; S(5): 20.0; S(7): 20.0; S(8): 20.0; T(10): 0.2; S(11): 0.0; T(15): 0.0	0.002	0.03038		High		1			0				0				0				0
KPTSPVKPIPQNTEYR	2	1	1	P25054	T3(Phosp)	1934.97	T(3): 50.0; S(4): 50.0; T(13): 0.0; Y(15): 0.0	0	0.0001948				0			0				0				0			High	1
DGTSPEEEIEIER	2	1	1	Q9H501	T3(Phosp)	1583.65	T(3): 50.0; S(4): 50.0	0	1.795e-05				0	High		1				0				0				0
AFTMDCITLEGDQVSHR	1	1	1	Q9UQE7	T3(Phosp)	2002.85	T(3): 100.0; T(8): 0.0; S(15): 0.0	0	0.0004297				0			0				0				0	High			1
FDTGNLCMVTGGANLGR	3	1	1	P62701	T3(Phosp)	1805.78	T(3): 100.0; T(10): 0.0	0	2.967e-07				0			0				0				0	High	High	High	3
RKTLDAEVVEKPAK	2	1	1	Q9H3P2	T3(Phosp)	1663.88	T(3): 100.0	0.001	0.02248				0			0				0				0	High			1
DTTSFEDISPQGVSDDSSTGSR	4	1	1	Q3V6T2	T3(Phosp)	2367.94	T(2): 25.0; T(3): 25.0; S(4): 25.0; S(9): 25.0; S(14): 0.0; S(17): 0.0; S(18): 0.0; T(19): 0.0; S(21): 0.0	0.003	0.001351				0	High		1				0				0				0
TQTPPVSPAPQPTEER	6	1	1	Q14247	T3(Phosp)	1814.83	T(1): 49.8; T(3): 49.8; S(7): 0.4; T(13): 0.0	0	0.00953				0	High	High	2				0				0				0
EQTLQGAEEDEDLEGPPSYKPPTPK	1	1	1	Q92692	T23(Phosp)	2835.26	T(3): 1.2; S(18): 1.2; Y(19): 1.2; T(23): 96.5	0	0.0007275		High		1			0				0				0				0
NEENTEPGAESSENADDPNKDTSENADGQSDENKDDYTIPDEYR	12	1	1	P43243	T22(Phosp)	4984.95	T(5): 96.0; S(11): 0.8; S(12): 0.8; T(22): 0.8; S(23): 0.8; S(30): 0.8; Y(37): 0.0; T(38): 0.0; Y(43): 0.0	0	2.747e-07				0			0				0	High			1		High		1
KPALVSIPEDVVQAEAGGMHTVCLSK	3	1	1	P18754	T21(Phosp)	2759.36	S(6): 0.0; T(21): 99.5; S(25): 0.5	0	7.653e-05				0			0				0				0	High	High	High	3
GREDVSNFDDEFTSEAPILTPPR	1	1	1	Q16513	T20(Phosp)	2672.18	S(6): 0.0; T(13): 0.0; S(14): 0.0; T(20): 100.0	0.001	0.02527			High	1			0				0				0				0
GTGQSDDSDIWDDTALIK	21	1	1	Q16637	T2(Phosp); S5(Phosp)	2096.81	T(2): 0.6; S(5): 99.4; S(8): 100.0; T(14): 0.0	0	0.0001766				0	High	High	2			High	1	High	High	High	3				0
KTSSDDESEEDEDDLLQR	4	1	1	Q9Y5J1	T2(Phosp); S4(Phosp); S8(Phosp)	2350.79	T(2): 99.0; S(3): 1.0; S(4): 100.0; S(8): 100.0	0	1.635e-05				0		High	1				0				0				0
ATSNVFAMFDQSQIQEFK	1	3	1	P19105	T2(Phosp); S3(Phosp)	2250.92	T(2): 100.0; S(3): 100.0; S(12): 0.0	0	4.229e-06				0	High		1				0				0				0
GTSPRPPEGGLGYSQLGDDDLK	6	2	1	Q9UQ88	T2(Phosp); S14(Phosp)	2419.03	T(2): 50.0; S(3): 50.0; Y(13): 50.0; S(14): 50.0	0	0.02038				0		High	1				0				0				0
STSSAMSGSHQDLSVIQPIVK	18	1	1	Q96QF0	T2(Phosp); M6(Oxidation)	2268.06	S(1): 50.0; T(2): 50.0; S(3): 0.0; S(4): 0.0; S(7): 0.0; S(9): 0.0; S(14): 0.0	0	2.928e-05	High	High	High	3			0				0				0				0
GTMDDISQEEGSSQGEDSVSGSQR	4	1	1	Q14683	T2(Phosp); M3(Oxidation)	2581.99	T(2): 100.0; S(7): 0.0; S(12): 0.0; S(13): 0.0; S(18): 0.0; S(20): 0.0; S(22): 0.0	0	0.002978				0			0				0			High	1				0
ETSFGSSENITMTSLSK	4	1	1	Q9UMZ2	T2(Phosp); M12(Oxidation)	1914.81	T(2): 98.6; S(3): 0.5; S(6): 0.5; S(7): 0.5; T(11): 0.0; T(13): 0.0; S(14): 0.0; S(16): 0.0	0	0.0001399	High		High	2			0				0				0				0
STELVLSPDMPR	8	1	1	Q8TDY2	T2(Phosp); M10(Oxidation)	1440.64	S(1): 50.0; T(2): 50.0; S(7): 0.0	0	0.0003247	High	High	High	3	High		1				0				0				0
LTPLPEDNSMNVDQDGDPSDR	2	1	1	P78527	T2(Phosp); M10(Oxidation)	2410.97	T(2): 50.0; S(9): 50.0; S(19): 0.0	0.004	0.0329				0	High		1				0				0				0
ATLPSPDKLPGFK	4	1	1	P22314	T2(Phosp)	1450.74	T(2): 50.0; S(5): 50.0	0	0.003934	High	High	High	3			0				0				0				0
GTGQSDDSDIWDDTALIK	5	1	1	Q16637	T2(Phosp)	2016.84	T(2): 100.0; S(5): 0.0; S(8): 0.0; T(14): 0.0	0	4.509e-08	High	High		2			0		High		1				0				0
LTPVSPESSSTEEK	2	1	1	Q13501	T2(Phosp)	1570.69	T(2): 0.0; S(5): 100.0; S(8): 0.0; S(9): 0.0; S(10): 0.0; T(11): 0.0	0	1.671e-05		High	High	2			0				0				0				0
ATISDEEIER	2	1	1	Q9UQN3	T2(Phosp)	1242.53	T(2): 0.0; S(4): 100.0	0.001	0.02273	High		High	2			0				0				0				0
STPPYLFPEYPEASK	5	1	1	Q8TE76	T2(Phosp)	1805.8	S(1): 49.8; T(2): 49.8; Y(5): 0.3; Y(10): 0.0; S(14): 0.0	0	6.544e-05	High		High	2			0				0				0				0
ATTPASTANSDVATIPTDTPLKEENEGFVK	2	1	1	O60271	T2(Phosp)	3184.49	T(2): 99.2; T(3): 0.8; S(6): 0.0; T(7): 0.0; S(10): 0.0; T(14): 0.0; T(17): 0.0; T(19): 0.0	0	7.581e-08		High		1			0				0				0				0
RTSPQVLGSILK	2	1	1	Q7Z417	T2(Phosp)	1378.75	T(2): 50.0; S(3): 50.0; S(9): 0.0	0.001	0.02115			High	1			0				0				0				0
GTLDEEDEEADSDTDDIDHR	18	1	1	Q9HCN4	T2(Phosp)	2356.86	T(2): 0.0; S(12): 99.4; T(14): 0.6	0	0.0001066			High	1	High	High	2	High	High	High	3	High		High	2	High	High	High	3
STDFVFIPPEGK	4	0	0		T2(Phosp)	1416.65	S(1): 50.0; T(2): 50.0	0.003	0.005953			High	1	High		1				0				0				0
LTPPVLEEMGHCDSVYLSEVGDTQVVVFK	7	1	1	P50990	T2(Phosp)	3271.54	T(2): 97.4; S(14): 0.9; Y(16): 0.9; S(18): 0.9; T(23): 0.0	0	0.002889				0			0				0				0	High		High	2
ETQQLCHQTLFIFDEAEK	1	0	0		T2(Phosp)	2260	T(2): 50.0; T(9): 50.0	0.006	0.0499				0		High	1				0				0				0
FTLDCTHPVEDGIMDAANFEQFLQER	2	1	1	P35268	T2(Phosp)	3106.34	T(2): 50.0; T(6): 50.0	0.001	0.01761				0			0				0				0			High	1
MTNHCVFSANEDHETIR	1	1	1	Q9Y6E2	T2(Phosp)	2083.84	T(2): 100.0; S(8): 0.0; T(15): 0.0	0	3.228e-07				0			0				0				0			High	1
NTPSISEEQIK	1	1	1	Q9H814	T2(Phosp)	1325.6	T(2): 100.0; S(4): 0.0; S(6): 0.0	0	0.004283				0		High	1				0				0				0
ITVVGVGQVGMACAISILGK	1	1	1	P07195	T2(Phosp)	1996.04	T(2): 100.0; S(16): 0.0	0	0.008124				0			0				0				0		High		1
ATSGSSLPVGINR	1	1	1	Q13905	T2(Phosp)	1338.64	T(2): 0.0; S(3): 99.4; S(5): 0.6; S(6): 0.0	0	4.862e-07				0	High		1				0				0				0
STDSSSVSGSLQQETK	10	1	1	Q9H8G2	T2(Phosp)	1720.73	S(1): 49.4; T(2): 49.4; S(4): 0.4; S(5): 0.4; S(6): 0.4; S(8): 0.0; S(10): 0.0; T(15): 0.0	0	0.00322				0	High	High	2				0				0				0
ERPISLGIFPLPAGDGLLTPDAQK	2	1	1	O60271	T19(Phosp)	2585.34	S(5): 0.0; T(19): 100.0	0	7.26e-07	High		High	2			0				0				0				0
LQALLQDLSEVSAPPLPPTSPGR	2	0	0		T19(Phosp)	2466.26	S(9): 0.0; S(12): 0.0; T(19): 50.0; S(20): 50.0	0	0.0008506		High		1			0				0				0				0
LHSAEQDADDEAADDTDDTSSVTSSASSTTSSQSGSGTSR	5	1	1	Q9C0C9	T19(Phosp)	4043.59	S(3): 0.0; T(16): 20.0; T(19): 20.0; S(20): 20.0; S(21): 20.0; T(23): 20.0; S(24): 0.1; S(25): 0.1; S(27): 0.1; S(28): 0.0; T(29): 0.0; T(30): 0.0; S(31): 0.0; S(32): 0.0; S(34): 0.0; S(36): 0.0; T(38): 0.0; S(39): 0.0	0	9.125e-10				0			0				0			High	1				0
TFAPLPEFEQEEDDGEVTEDSDEDFIQPR	1	1	1	Q9UPN9	T18(Phosp); S21(Phosp)	3544.4	T(1): 1.1; T(18): 98.9; S(21): 100.0	0	0.0002924				0	High		1				0				0				0
GAAAAATGQPGTAPAGTPGAPPLAGMAIVK	3	1	1	Q13263	T17(Phosp); M26(Oxidation)	2668.32	T(7): 0.0; T(12): 1.0; T(17): 99.0	0	1.491e-07	High	High	High	3			0				0				0				0
ELEHNAEETYGENDENTDDKNNDGEEQEVR	6	1	1	O00461	T17(Phosp)	3602.38	T(9): 0.0; Y(10): 0.0; T(17): 100.0	0	3.697e-09	High	High	High	3			0				0				0	High		High	2
VTGTEGSSSTLVDYTSTSSTGGSPVR	7	0	0		T17(Phosp)	2613.16	T(2): 0.0; T(4): 0.0; S(7): 0.0; S(8): 0.0; S(9): 0.0; T(10): 0.0; Y(14): 0.1; T(15): 14.3; S(16): 14.3; T(17): 14.3; S(18): 14.3; S(19): 14.3; T(20): 14.3; S(23): 14.3	0.001	0.02131	High			1			0				0				0				0
SEEVPAFGVASPPPLTDTPDTTANAEGDLPTTMGGPLPPHLALK	5	1	1	Q08211	T16(Phosp); M33(Oxidation)	4505.16	S(1): 0.0; S(11): 20.0; T(16): 20.0; T(18): 20.0; T(21): 20.0; T(22): 20.0; T(31): 0.1; T(32): 0.1	0	3.634e-05			High	1			0				0				0				0
AAEAGGAEEQYGFLTTPTK	5	1	1	P46821	T16(Phosp)	2020.89	Y(11): 0.0; T(15): 0.6; T(16): 98.8; T(18): 0.6	0	8.567e-07	High	High	High	3			0				0				0				0
NFTKPQDGDVIAPLITPQK	4	0	0		T16(Phosp)	2162.09	T(3): 0.0; T(16): 100.0	0	1.252e-05	High	High	High	3			0				0				0				0
GVHIHQAGGSPPASSTSSSSLTNDVAK	2	1	1	Q8N122	T16(Phosp)	2672.23	S(10): 100.0; S(14): 0.0; S(15): 0.0; T(16): 0.0; S(17): 0.0; S(18): 0.0; S(19): 0.0; S(20): 0.0; T(22): 0.0	0	1.548e-10	High	High		2			0				0				0				0
EATAQKPTGSVGSTVTTPPPLVR	1	1	1	Q86YP4	T16(Phosp)	2374.2	T(3): 49.7; T(8): 0.0; S(10): 0.0; S(13): 0.0; T(14): 0.0; T(16): 0.7; T(17): 49.7	0.002	0.0389			High	1			0				0				0				0
LSGINEIPRPFSPPVTSNTSPPPAAPLAR	2	1	1	Q0JRZ9	T16(Phosp)	3063.57	S(2): 0.0; S(12): 98.3; T(16): 0.8; S(17): 0.8; T(19): 0.0; S(20): 0.0	0	2.108e-08		High		1			0				0				0				0
NEVNGTSEDIKSEGDTQSN	3	1	1	O95232	T16(Phosp)	2103.84	T(6): 0.0; S(7): 0.0; S(12): 0.2; T(16): 49.9; S(18): 49.9	0	9.294e-06				0			0				0	High			1				0
SSSPASALTPEGEATSVTLVEELSLQEAMR	16	1	1	Q9Y467	T15(Phosp); M29(Oxidation)	3186.48	S(1): 12.5; S(2): 12.5; S(3): 12.5; S(6): 12.5; T(9): 12.5; T(15): 12.5; S(16): 12.5; T(18): 12.5; S(24): 0.2	0	0.005247		High	High	2			0				0				0				0
QEKPAEKPAETPVATSPTATDSTSGDSSR	34	1	1	P54727	T15(Phosp)	3025.36	T(11): 0.0; T(15): 0.0; S(16): 100.0; T(18): 0.0; T(20): 0.0; S(22): 0.0; T(23): 0.0; S(24): 0.0; S(27): 0.0; S(28): 0.0	0	2.086e-09	High	High	High	3			0	High	High	High	3	High	High	High	3	High		High	2
DGTAPPPQSPGSPGTGQDEEWSDEESPR	5	1	1	Q9UKS6	T15(Phosp)	2990.19	T(3): 0.0; S(9): 0.0; S(12): 0.0; T(15): 0.0; S(22): 100.0; S(26): 0.0	0	0.003506		High		1	High		1				0				0				0
QGSITSPQANEQSVTPQR	12	1	1	Q9UQ35	T15(Phosp)	2007.91	S(3): 0.0; T(5): 0.0; S(6): 0.0; S(13): 0.4; T(15): 99.6	0	0.02238		High		1	High		1				0	High	High	High	3				0
EQEPIGTDLDAVRTPEPLEEFPK	5	1	1	P10244	T14(Phosp)	2690.26	T(7): 0.9; T(14): 99.1	0	0.000788	High	High	High	3			0				0				0				0
GPPDFSSDEEREPTPVLGSGAAAAGR	21	2	2	P42166;P42167	T14(Phosp)	2650.18	S(6): 0.0; S(7): 0.0; T(14): 100.0; S(19): 0.0	0	1.7e-09	High	High	High	3			0				0				0	High			1
ISSTLYQAAAPVLTPAK	3	1	1	Q8N6L1	T14(Phosp)	1810.94	S(2): 0.0; S(3): 0.0; T(4): 0.0; Y(6): 0.0; T(14): 100.0	0	1.515e-06	High	High	High	3			0				0				0				0
LAGGQTSQPTTPLTSPQR	3	0	0		T14(Phosp)	1919.92	T(6): 0.0; S(7): 0.0; T(10): 0.0; T(11): 0.0; T(14): 0.6; S(15): 99.4	0	0.004874		High	High	2			0				0				0				0
EGPEPPEEVPPPTTPPVPK	2	1	1	P48634	T14(Phosp)	2073.98	T(13): 0.8; T(14): 99.2	0	0.002475		High		1			0				0				0				0
LENVSQLSLDKSPTEK	1	1	1	Q86W56	T14(Phosp)	1867.91	S(5): 0.0; S(8): 0.0; S(12): 50.0; T(14): 50.0	0.001	0.01461			High	1			0				0				0				0
HNQGDSDDDVEETHPMDGNDSDYDPK	8	0	0		T13(Phosp); M16(Oxidation)	3028.07	S(6): 25.0; T(13): 25.0; S(21): 25.0; Y(23): 25.0	0	0.001045				0			0				0		High	High	2				0
KGGEFDEFVNDDTDDDLPISK	3	1	1	Q6PD62	T13(Phosp)	2436.01	T(13): 100.0; S(20): 0.0	0	5.873e-06	High	High	High	3			0				0				0				0
EALGLGPPAAQLTPPPAPVGLR	1	0	0		T13(Phosp)	2202.17	T(13): 100.0	0	0.001054		High		1			0				0				0				0
EYAESIGAIVVETSAK	2	0	0		T13(Phosp)	1746.82	Y(2): 0.0; S(5): 0.0; T(13): 50.0; S(14): 50.0	0.001	0.02615				0			0				0				0			High	1
VVVVDDLLATGGTMNAACELLGR	4	1	1	P07741	T13(Phosp)	2397.16	T(10): 50.0; T(13): 50.0	0.001	0.002473				0			0				0				0	High		High	2
EEDEPEERSGDETPGSEVPGDK	4	0	0		T13(Phosp)	2467.96	S(9): 50.0; T(13): 50.0; S(16): 0.0	0	0.00687				0	High	High	2				0				0				0
SVAAEGALLPQTPPSPR	1	0	0		T12(Phosp); S15(Phosp)	1850.85	S(1): 0.0; T(12): 100.0; S(15): 100.0	0.003	0.001164				0	High		1				0				0				0
AYHEQLSVAEITNACFEPANQMVK	4	5	1	Q71U36	T12(Phosp); M22(Oxidation)	2789.22	Y(2): 0.0; S(7): 0.0; T(12): 100.0	0	5.756e-10	High	High	High	3			0				0				0				0
DTIIDVVGAPLTPNSR	3	1	1	Q9NPF5	T12(Phosp)	1747.87	T(2): 0.0; T(12): 99.6; S(15): 0.4	0	0.0007829	High	High	High	3			0				0				0				0
GGEFDEFVNDDTDDDLPISK	3	1	1	Q6PD62	T12(Phosp)	2307.92	T(12): 100.0; S(19): 0.0	0	1.588e-07	High	High	High	3			0				0				0				0
ADAASSLTVDVTPPTAK	3	1	1	Q9H8Y8	T12(Phosp)	1723.82	S(5): 0.0; S(6): 0.0; T(8): 0.0; T(12): 100.0; T(15): 0.0	0	0.0004451	High	High	High	3			0				0				0				0
SGSALLQSQSSTEDPKDEPAELKPDSEDLSSQSSASK	12	1	1	Q5VTR2	T12(Phosp)	3915.75	S(1): 0.6; S(3): 96.9; S(8): 0.6; S(10): 0.6; S(11): 0.6; T(12): 0.6; S(26): 0.0; S(30): 0.0; S(31): 0.0; S(33): 0.0; S(34): 0.0; S(36): 0.0	0	4.673e-12	High	High	High	3			0				0				0				0
VTSSVPLPSGSTSSPGR	8	0	0		T12(Phosp)	1695.8	T(2): 0.0; S(3): 0.0; S(4): 0.0; S(9): 0.0; S(11): 0.8; T(12): 97.7; S(13): 0.8; S(14): 0.8	0	0.002763	High	High		2			0				0				0				0
TLEVVSPSQSVTGSAGHTPYYQSPTDEK	12	1	1	P46821	T12(Phosp)	3045.38	T(1): 0.0; S(6): 16.6; S(8): 16.6; S(10): 16.6; T(12): 16.6; S(14): 16.6; T(18): 16.6; Y(20): 0.2; Y(21): 0.0; S(23): 0.0; T(25): 0.0	0	0.000937	High		High	2			0				0				0				0
AYHEQLSVAEITNACFEPANQMVK	4	5	1	Q71U36	T12(Phosp)	2773.24	Y(2): 0.0; S(7): 0.0; T(12): 100.0	0	0.002244		High		1			0				0				0	High	High	High	3
DKRPLSGPDVGTPQPAGLASGAK	1	1	1	O96013	T12(Phosp)	2299.14	S(6): 100.0; T(12): 0.0; S(20): 0.0	0	0.006578		High		1			0				0				0				0
AYHEQLTVAEITNACFEPANQMVK	3	1	1	Q9BQE3	T12(Phosp)	2787.26	Y(2): 0.0; T(7): 0.0; T(12): 100.0	0	0.007343				0			0				0				0	High	High	High	3
YGDGGSTFQSTTGHCVHMR	2	1	1	P31943	T12(Phosp)	2120.84	Y(1): 0.0; S(6): 0.0; T(7): 0.0; S(10): 0.0; T(11): 0.0; T(12): 100.0	0	0.0003756				0			0				0				0	High		High	2
YGDGGSSFQSTTGHCVHMR	3	1	1	P55795	T12(Phosp)	2106.82	Y(1): 0.0; S(6): 0.0; S(7): 0.0; S(10): 0.0; T(11): 0.0; T(12): 100.0	0	0.0008383				0			0				0				0	High	High	High	3
AEEPPSQLDQDTQVQDMDEGSDDEEEGQK	2	1	1	Q15459	T12(Phosp)	3329.27	S(6): 0.0; T(12): 0.0; S(21): 100.0	0	1.209e-05				0			0				0	High		High	2				0
VASGNDHLVMLTADGDLYTLGCGEQGQLGR	8	1	1	P18754	T12(Phosp)	3170.43	S(3): 25.0; T(12): 25.0; Y(18): 25.0; T(19): 25.0	0	0.006756				0			0				0				0		High	High	2
SLSNSNPDISGTPTSPDDEVR	9	1	1	Q96N67	T12(Phosp)	2267.97	S(1): 0.0; S(3): 0.6; S(5): 0.6; S(10): 0.6; T(12): 98.1; T(14): 0.0; S(15): 0.0	0	0.0001149				0	High	High	2				0				0				0
EGEAAGGDHETESTSDKETDIDDR	6	1	1	Q92903	T11(Phosp); S15(Phosp)	2723.98	T(11): 50.0; S(13): 50.0; T(14): 50.0; S(15): 50.0; T(19): 0.0	0	0.004546				0		High	1				0				0				0
AALLAQYADVTDEEDEADEKDDSGATTMNIGSDK	4	1	1	Q96MW1	T11(Phosp); M28(Oxidation)	3684.53	Y(7): 0.5; T(11): 99.5; S(23): 0.0; T(26): 0.0; T(27): 0.0; S(32): 0.0	0	5.939e-09		High	High	2			0				0				0				0
YQDEVFGGFVTEPQEESEEEVEEPEER	22	1	1	Q13283	T11(Phosp)	3296.33	Y(1): 0.0; T(11): 0.0; S(17): 100.0	0	3.94e-07	High	High	High	3	High	High	2				0				0	High	High	High	3
KAPAGQEEPGTPPSSPLSAEQLDR	3	1	1	P13051	T11(Phosp)	2542.18	T(11): 100.0; S(14): 0.0; S(15): 0.0; S(18): 0.0	0	8.865e-10	High	High	High	3			0				0				0				0
EGEAAGGDHETESTSDKETDIDDR	19	1	1	Q92903	T11(Phosp)	2644.01	T(11): 97.3; S(13): 0.9; T(14): 0.9; S(15): 0.9; T(19): 0.0	0	0.0001556		High	High	2	High	High	2				0				0		High		1
TIDLGAAAHYTGDKASPDQNASTHTPQSSVK	12	1	1	Q14677	T11(Phosp)	3248.48	T(1): 0.0; Y(10): 33.3; T(11): 33.3; S(16): 33.3; S(22): 0.0; T(23): 0.0; T(25): 0.0; S(28): 0.0; S(29): 0.0	0	0.001082	High	High		2			0				0				0	High		High	2
ADPGEDDLGGTVDIVESEPENDHGVELLDQNSSIR	2	0	0		T11(Phosp)	3801.66	T(11): 50.0; S(17): 50.0; S(32): 0.0; S(33): 0.0	0	4.292e-06		High		1			0				0				0				0
KPSAPSPPDQTPEEDLVIVK	1	0	0		T11(Phosp)	2227.09	S(3): 1.0; S(6): 97.9; T(11): 1.0	0.001	0.01979		High		1			0				0				0				0
GFSLTVLEAGTYHVQLR	4	1	1	P98161	T11(Phosp)	1970.97	S(3): 0.4; T(5): 0.4; T(11): 49.6; Y(12): 49.6	0.004	0.09217		High		1			0				0				0				0
ISTASQVSQGTGSPVPK	4	1	1	Q9ULM3	T11(Phosp)	1723.83	S(2): 0.0; T(3): 0.0; S(5): 0.0; S(8): 33.3; T(11): 33.3; S(13): 33.3	0	0.008873		High		1		High	1				0				0				0
DGVLTLANNVTPAK	1	1	1	P27816	T11(Phosp)	1492.74	T(5): 0.0; T(11): 100.0	0.003	0.001773				0	High		1				0				0				0
DNDDDQSDKGTYTIELENPNSEEVEAR	4	0	0		T11(Phosp)	3163.29	S(7): 24.9; T(11): 24.9; Y(12): 24.9; T(13): 24.9; S(21): 0.2	0.006	0.07228				0		High	1				0				0				0
TDSVIIADQTPTPTR	1	0	0		T10(Phosp); T12(Phosp)	1774.77	T(1): 0.0; S(3): 0.8; T(10): 99.2; T(12): 99.2; T(14): 0.8	0	0.007415				0		High	1				0				0				0
ASLPAGLVGTPPESPSEPR	1	0	0		T10(Phosp); S14(Phosp)	2021.89	S(2): 0.0; T(10): 100.0; S(14): 99.0; S(16): 1.0	0	0.004513				0			0				0		High		1				0
LDSPPPSPITEASEAAEAAEAGNLAVSSR	30	1	1	Q9C0C2	T10(Phosp); S13(Phosp)	2997.32	S(3): 50.0; S(7): 50.0; T(10): 50.0; S(13): 50.0; S(27): 0.0; S(28): 0.0	0	3.834e-05				0	High	High	2				0	High	High		2				0
YGPADVEDTTGSGATDSKDDDDIDLFGSDDEEESEEAK	50	1	1	P24534	T10(Phosp)	4104.6	Y(1): 0.0; T(9): 0.0; T(10): 0.0; S(12): 0.0; T(15): 0.0; S(17): 0.0; S(28): 100.0; S(34): 0.0	0	6.999e-06	High	High	High	3	High	High	2		High	High	2			High	1				0
ITENIGCVMTGMTADSR	4	1	1	P60900	T10(Phosp)	1878.78	T(2): 0.0; T(10): 99.2; T(13): 0.8; S(16): 0.0	0	0.003403	High	High	High	3			0				0				0				0
TQLWASEPGTPPLPTSLPSQNPILK	4	1	1	Q9BXP5	T10(Phosp)	2752.4	T(1): 0.0; S(6): 0.6; T(10): 99.4; T(15): 0.0; S(16): 0.0; S(19): 0.0	0	1.136e-05	High	High	High	3			0				0				0				0
RPLSGPDVGTPQPAGLASGAK	4	1	1	O96013	T10(Phosp)	2056.02	S(4): 100.0; T(10): 0.0; S(18): 0.0	0	4.988e-05	High	High	High	3			0				0				0				0
VNQSALEAVTPSPSFQQR	4	1	1	Q9UKG1	T10(Phosp)	2038.96	S(4): 0.0; T(10): 0.0; S(12): 99.6; S(14): 0.4	0	3.046e-05	High	High	High	3			0				0				0				0
DVATSPISPTENNTTPPDALTR	8	0	0		T10(Phosp)	2377.09	T(4): 24.9; S(5): 0.2; S(8): 0.2; T(10): 24.9; T(14): 24.9; T(15): 24.9; T(21): 0.0	0	0.001286			High	1		High	1		High		1				0				0
GEGPAIPGDTPPPTPR	1	0	0		T10(Phosp)	1638.76	T(10): 100.0; T(14): 0.0	0.001	0.02042	High			1			0				0				0				0
HVQDIDVGPTHVVEKFNVHLQLER	1	0	0		T10(Phosp)	2889.45	T(10): 100.0	0.008	0.1465	High			1			0				0				0				0
GQFHEFQESTIGAAFLTQTVCLDDTTVK	4	1	1	P20339	T10(Phosp)	3166.46	S(9): 49.0; T(10): 49.0; T(17): 1.0; T(19): 1.0; T(25): 0.0; T(26): 0.0	0.001	0.01631			High	1			0				0				0				0
LAEAPSPAPTPSPTPVEDLGPQTSTSPGRLSPDFAEELR	1	1	1	Q14160	T10(Phosp)	4094.97	S(6): 0.0; T(10): 0.0; S(12): 0.0; T(14): 0.0; T(23): 20.0; S(24): 20.0; T(25): 20.0; S(26): 20.0; S(31): 20.0	0.002	0.04347			High	1			0				0				0				0
SLDLLAALPTPPHNQTEDVR	2	1	1	O14686	T10(Phosp)	2267.11	S(1): 0.0; T(10): 50.0; T(16): 50.0	0.001	0.0177		High		1			0				0				0				0
SPVQEASSATDTDTNSQEDPADTASVSSLSLSTGHTK	6	0	0		T10(Phosp)	3801.64	S(1): 0.0; S(7): 16.6; S(8): 16.6; T(10): 16.6; T(12): 16.6; T(14): 16.6; S(16): 16.6; T(23): 0.2; S(25): 0.0; S(27): 0.0; S(28): 0.0; S(30): 0.0; S(32): 0.0; T(33): 0.0; T(36): 0.0	0	0.0001353		High		1			0				0				0				0
HIWKLQWATTILDIER	4	1	1	Q9HBA0	T10(Phosp)	2103.08	T(9): 50.0; T(10): 50.0	0.002	0.03739				0			0				0				0		High	High	2
DDKEEEEDGTGSPQLNNR	3	1	1	P49407	T10(Phosp)	2112.84	T(10): 50.0; S(12): 50.0	0	6.012e-16				0			0				0	High			1				0
TLHSLTQWNGLINK	9	1	1	O95714	T1(Phosp); T6(Phosp)	1784.82	T(1): 99.6; S(4): 50.2; T(6): 50.2	0.003	0.07171		High	High	2			0				0				0			High	1
TPTPEPAEVETR	1	0	0		T1(Phosp); T3(Phosp)	1486.59	T(1): 100.0; T(3): 100.0; T(11): 0.0	0.006	0.04141				0		High	1				0				0				0
TPESQPDTPPGTPLVSQDEK	6	0	0		T1(Phosp); T12(Phosp)	2282.95	T(1): 50.0; S(4): 50.0; T(8): 50.0; T(12): 50.0; S(16): 0.0	0.007	0.06653				0	High		1				0				0				0
TSPLKDNPSPEPQLDDIKR	3	1	1	Q96JC9	T1(Phosp); S9(Phosp)	2310.04	T(1): 50.3; S(2): 50.3; S(9): 99.4	0	0.000413				0	High		1				0				0				0
TDSREDEISPPPPNPVVK	2	0	0		T1(Phosp); S9(Phosp)	2136.93	T(1): 50.0; S(3): 50.0; S(9): 100.0	0	2.629e-05				0	High		1				0				0				0
TSSDDESEEDEDDLLQR	21	1	1	Q9Y5J1	T1(Phosp); S3(Phosp)	2142.73	T(1): 50.0; S(2): 50.0; S(3): 74.8; S(7): 25.2	0	5.047e-07				0	High	High	2				0			High	1				0
TASLTSAASVDGNR	2	1	1	Q9UN36	T1(Phosp); S3(Phosp)	1509.6	T(1): 100.0; S(3): 100.0; T(5): 0.0; S(6): 0.0; S(9): 0.0	0	0.0002459				0	High	High	2				0				0				0
TPSPPPFR	4	1	1	Q7L4I2	T1(Phosp); S3(Phosp)	1058.41	T(1): 100.0; S(3): 100.0	0.002	0.02501				0	High	High	2				0				0				0
TPSPPPPIPEDIALGK	14	1	1	Q5T200	T1(Phosp); S3(Phosp)	1788.82	T(1): 100.0; S(3): 100.0	0	7.76e-05				0	High	High	2				0	High	High	High	3				0
TPSDDEEDNLFAPPK	3	2	1	Q641Q2	T1(Phosp); S3(Phosp)	1834.68	T(1): 100.0; S(3): 100.0	0	3.852e-06				0	High	High	2				0				0				0
TSVQTEDDQLIAGQSAR	4	2	1	P35221	T1(Phosp); S2(Phosp)	1978.82	T(1): 50.0; S(2): 50.0; T(5): 100.0; S(15): 0.0	0	1.07e-06				0	High	High	2				0				0				0
TSSKESSPIPSPTSDR	5	1	1	Q01082	T1(Phosp); S2(Phosp)	1835.75	T(1): 25.3; S(2): 25.3; S(3): 25.3; S(6): 25.3; S(7): 98.6; S(11): 0.0; T(13): 0.0; S(14): 0.0	0	0.001481				0			0		High	High	2				0				0
TASETRSEGSEYEEIPKR	6	1	1	P48634	T1(Phosp); S10(Phosp); Y12(Phosp)	2308.88	T(1): 50.0; S(3): 50.0; T(5): 50.0; S(7): 50.0; S(10): 50.0; Y(12): 50.0	0.003	0.03176				0		High	1				0				0				0
TSMGGTQQQFVEGVR	21	1	1	P35222	T1(Phosp); M3(Oxidation)	1720.74	T(1): 50.0; S(2): 50.0; T(6): 0.0	0	1.145e-07	High	High		2	High	High	2	High	High	High	3	High	High	High	3				0
TPTPEPAEVETR	16	1	1	Q9UHY1	T1(Phosp)	1406.62	T(1): 99.6; T(3): 0.4; T(11): 0.0	0	0.002274	High	High	High	3	High	High	2	High			1				0				0
TSSFAEPGGGGGGGGGGPGGSASGPGGTGGGK	43	1	1	P49840	T1(Phosp)	2513.03	T(1): 33.3; S(2): 33.3; S(3): 33.3; S(21): 0.0; S(23): 0.0; T(28): 0.0	0	3.953e-16	High	High	High	3	High		1	High	High	High	3	High	High		2				0
TPEEGGYSYDISEK	4	1	1	P46821	T1(Phosp)	1654.65	T(1): 100.0; Y(7): 0.0; S(8): 0.0; Y(9): 0.0; S(12): 0.0	0	1.729e-07	High	High	High	3			0	High			1				0				0
TIGGGDDSFNTFFSETGAGK	14	5	2	Q71U36;Q9BQE3	T1(Phosp)	2087.86	T(1): 0.0; S(8): 100.0; T(11): 0.0; S(14): 0.0; T(16): 0.0	0	4.828e-08	High	High	High	3	High	High	2		High	High	2				0				0
TMMACGGSIQTSVNALSADVLGR	5	1	1	Q99832	T1(Phosp)	2362.07	T(1): 96.7; S(8): 1.1; T(11): 1.1; S(12): 1.1; S(17): 0.0	0.001	0.007901	High		High	2			0				0				0				0
TSSIADEGTYTLDSILR	6	1	1	Q9Y4I1	T1(Phosp)	1921.88	T(1): 33.3; S(2): 33.3; S(3): 33.3; T(9): 0.0; Y(10): 0.0; T(11): 0.0; S(14): 0.0	0	0.0001526	High		High	2			0				0				0				0
TSSLDTITGPYLTGQWPR	7	1	1	Q86VQ1	T1(Phosp)	2072.97	T(1): 33.3; S(2): 33.3; S(3): 33.3; T(6): 0.2; T(8): 0.0; Y(11): 0.0; T(13): 0.0	0	0.0003934	High	High		2			0				0				0				0
TASPLPLRPDAPVEK	2	1	1	Q9HCK8	T1(Phosp)	1670.85	T(1): 0.4; S(3): 99.6	0.001	0.01059	High	High		2			0				0				0				0
TLGLSSKPIVDR	2	0	0		T1(Phosp)	1365.71	T(1): 50.0; S(5): 50.0; S(6): 0.0	0.002	0.04722		High		1			0				0				0				0
TSSVVTLEVAK	5	1	1	P55196	T1(Phosp)	1213.61	T(1): 0.5; S(2): 0.5; S(3): 99.0; T(6): 0.0	0.001	0.009871	High			1	High		1				0				0				0
TNTPVKEDWNVR	1	1	1	P78347	T1(Phosp)	1538.7	T(1): 0.0; T(3): 100.0	0.007	0.1622		High		1			0				0				0				0
TVFSPTLPAAR	1	1	1	Q7Z2W4	T1(Phosp)	1239.61	T(1): 0.0; S(4): 100.0; T(6): 0.0	0.009	0.1497	High			1			0				0				0				0
TESGEETDLISPPQEEVK	2	0	0		T1(Phosp)	2067.9	T(1): 50.0; S(3): 50.0; T(7): 0.0; S(11): 0.0	0.003	0.001048				0	High		1				0				0				0
TSPLVSQNNEQGSTLR	4	0	0		T1(Phosp)	1810.83	T(1): 50.0; S(2): 50.0; S(6): 0.0; S(13): 0.0; T(14): 0.0	0	0.006508				0		High	1	High			1				0				0
TTPNSGDVQVTEDAVR	2	1	1	P35269	T1(Phosp)	1768.77	T(1): 49.9; T(2): 49.9; S(5): 0.3; T(11): 0.0	0.006	0.03895				0		High	1				0				0				0
TGSRPSSHGGGGPAAAEEEVR	10	1	1	O75907	T1(Phosp)	2088.91	T(1): 49.7; S(3): 49.7; S(6): 0.3; S(7): 0.3	0	1.585e-05				0			0				0				0	High	High	High	3
TPENLITEIR	1	1	1	Q7Z4H7	T1(Phosp)	1265.61	T(1): 100.0; T(7): 0.0	0	0.0044				0		High	1				0				0				0
TPELPEPSVK	1	1	1	Q8IYB3	T1(Phosp)	1176.55	T(1): 100.0; S(8): 0.0	0.003	0.03535				0		High	1				0				0				0
TYSLTTPAR	2	1	1	Q9Y4H2	T1(Phosp)	1089.5	T(1): 0.4; Y(2): 0.4; S(3): 98.7; T(5): 0.4; T(6): 0.0	0.007	0.07082				0	High		1				0				0				0
TLSPEFNER	1	1	1	Q9BSJ8	T1(Phosp)	1172.5	T(1): 0.0; S(3): 100.0	0.007	0.07095				0	High		1				0				0				0
EAAAGIQWSEEETEDEEEEKEVTPESGPPK	1	1	1	P46087	S9(Phosp); T13(Phosp); T23(Phosp)	3570.35	S(9): 100.0; T(13): 100.0; T(23): 100.0; S(26): 0.1	0	0.007956				0			0				0			High	1				0
EAAAGIQWSEEETEDEEEEKEVTPESGPPK	6	1	1	P46087	S9(Phosp); T13(Phosp)	3490.4	S(9): 100.0; T(13): 100.0; T(23): 0.0; S(26): 0.0	0	5.498e-16		High		1		High	1		High	High	2	High		High	2				0
SPSDSSTASTPVAEQIER	4	0	0		S9(Phosp); T10(Phosp)	2021.81	S(1): 0.0; S(3): 3.2; S(5): 3.2; S(6): 3.2; T(7): 3.2; S(9): 93.6; T(10): 93.6	0	0.004218				0		High	1				0				0				0
CGSGPVHISGQHLVAVEEDAESEDEEEEDVK	4	1	1	P06748	S9(Phosp); S22(Phosp)	3483.37	S(3): 1.1; S(9): 98.9; S(22): 100.0	0	1.32e-06	High	High	High	3			0				0				0				0
REEGPPPPSPDGASSDAEPEPPSGR	4	1	1	Q9NTJ3	S9(Phosp); S14(Phosp)	2675.06	S(9): 100.0; S(14): 50.0; S(15): 50.0; S(23): 0.0	0	0.0001238				0			0		High		1	High		High	2				0
TDEVPAGGSRSEAEDEDDEDYVPYVPLR	12	1	1	Q9UJV9	S9(Phosp); S11(Phosp)	3270.3	T(1): 0.0; S(9): 100.0; S(11): 100.0; Y(21): 0.0; Y(24): 0.0	0	5.81e-05	High	High	High	3	High	High	2				0				0				0
FTDKDQQPSGSEGEDDDAEAALK	4	1	1	Q9NXG2	S9(Phosp); S11(Phosp)	2612.99	T(2): 0.0; S(9): 100.0; S(11): 100.0	0	3.808e-07		High	High	2	High	High	2				0				0				0
FTDKDQQPSGSEGEDDDAEAALKK	6	1	1	Q9NXG2	S9(Phosp); S11(Phosp)	2741.08	T(2): 0.0; S(9): 100.0; S(11): 100.0	0	0.0001368				0	High		1	High		High	2	High	High	High	3				0
GPKPEPPGSGSPAPPR	1	0	0		S9(Phosp); S11(Phosp)	1687.73	S(9): 100.0; S(11): 100.0	0	0.09117				0			0				0			High	1				0
RPDYAPMESSDEEDEEFQFIK	1	1	1	P55081	S9(Phosp); S10(Phosp)	2722.02	Y(4): 0.0; S(9): 100.0; S(10): 100.0	0	2.468e-05				0	High		1				0				0				0
TGSNISGASSDISLDEQYK	4	0	0		S9(Phosp); S10(Phosp)	2131.85	T(1): 0.0; S(3): 0.0; S(6): 33.7; S(9): 33.7; S(10): 33.7; S(13): 98.9; Y(18): 0.0	0	0.003501				0			0				0		High	High	2				0
SQLDDHPESDDEENFIDANDDEDMEK	5	1	1	Q03701	S9(Phosp); M24(Oxidation)	3148.14	S(1): 0.0; S(9): 100.0	0	5.498e-16			High	1	High	High	2				0	High		High	2				0
ELEEEEENSDEDELDSHTMVK	4	1	1	Q13188	S9(Phosp); M19(Oxidation)	2602.99	S(9): 100.0; S(16): 0.0; T(18): 0.0	0	6.277e-06	High	High		2			0				0	High		High	2				0
ESLKEEDESDDDNM	1	0	0		S9(Phosp); M14(Oxidation)	1751.58	S(2): 100.0; S(9): 0.0	0.005	0.527				0			0				0	High			1				0
IYHLPDAESDEDEDFKEQTR	28	1	1	Q15019	S9(Phosp)	2517.05	Y(2): 0.0; S(9): 100.0; T(19): 0.0	0	6.626e-08	High	High	High	3	High		1	High	High	High	3	High	High	High	3	High	High		2
IYHLPDAESDEDEDFK	6	1	1	Q15019	S9(Phosp)	2002.79	Y(2): 0.0; S(9): 100.0	0	0.001332	High	High	High	3			0				0				0				0
YLLGDAPVSPSSQK	4	1	1	Q9NYB0	S9(Phosp)	1541.72	Y(1): 0.0; S(9): 100.0; S(11): 0.0; S(12): 0.0	0	1.501e-06	High	High	High	3			0		High		1				0				0
ENIKPNETSPSFSK	8	1	1	Q99700	S9(Phosp)	1657.75	T(8): 0.5; S(9): 98.9; S(11): 0.5; S(13): 0.0	0	0.006997	High	High	High	3	High		1				0				0				0
EGEEPTVYSDEEEPKDESAR	45	1	1	O00264	S9(Phosp)	2375.94	T(6): 0.0; Y(8): 0.0; S(9): 100.0; S(18): 0.0	0	3.376e-05	High	High	High	3	High	High	2	High	High	High	3	High	High	High	3	High	High	High	3
IKNENTEGSPQEDGVELEGLK	20	1	1	P11388	S9(Phosp)	2366.08	T(6): 0.0; S(9): 100.0	0	0.0004545	High	High	High	3	High		1				0	High	High	High	3	High	High	High	3
VPTEENEMSSEADMECLNQRPPENPDTDK	7	1	1	Q92598	S9(Phosp)	3385.36	T(3): 0.0; S(9): 50.0; S(10): 50.0; T(27): 0.0	0	6.062e-07	High	High	High	3			0				0				0				0
LTTTGQVTSPVK	12	1	1	P49916	S9(Phosp)	1311.66	T(2): 0.0; T(3): 0.0; T(4): 0.0; T(8): 0.0; S(9): 100.0	0	0.0006417	High	High	High	3	High	High	2				0	High			1				0
TSPADHGGSVGSESGGSAVDSVAGEHSVSGR	18	1	1	Q5T4S7	S9(Phosp)	2920.24	T(1): 33.0; S(2): 33.0; S(9): 33.0; S(12): 0.3; S(14): 0.3; S(17): 0.3; S(21): 0.0; S(27): 0.0; S(29): 0.0	0	1.666e-11	High	High	High	3			0				0				0				0
TDSREDEISPPPPNPVVK	5	0	0		S9(Phosp)	2056.96	T(1): 0.0; S(3): 0.0; S(9): 100.0	0	8.759e-05	High	High	High	3			0				0				0				0
NKPGPNIESGNEDDDASFK	30	1	1	O60841	S9(Phosp)	2113.87	S(9): 100.0; S(17): 0.0	0	0.0001036	High	High	High	3	High	High	2	High	High	High	3	High	High	High	3	High	High	High	3
GPAGEAGASPPVR	3	1	1	Q13425	S9(Phosp)	1245.56	S(9): 100.0	0	0.001469	High	High	High	3			0				0				0				0
LLKPGEEPSEYTDEEDTK	6	1	1	O15173	S9(Phosp)	2159.93	S(9): 0.4; Y(11): 0.0; T(12): 99.6; T(17): 0.0	0	0.0001194	High	High	High	3			0				0				0				0
GNLLHFPSSQGEEEKEK	3	1	1	Q12888	S9(Phosp)	2008.9	S(8): 0.0; S(9): 100.0	0.001	0.01286	High	High	High	3			0				0				0				0
IILDLISESPIK	3	1	1	P61978	S9(Phosp)	1420.77	S(7): 0.0; S(9): 100.0	0	0.0002452	High	High	High	3			0				0				0				0
EDKSPSEESAPTTSPESVSGSVPSSGSSGR	34	1	1	P54725	S9(Phosp)	3002.28	S(4): 50.0; S(6): 50.0; S(9): 0.0; T(12): 0.0; T(13): 0.0; S(14): 0.0; S(17): 0.0; S(19): 0.0; S(21): 0.0; S(24): 0.0; S(25): 0.0; S(27): 0.0; S(28): 0.0	0	4.263e-11	High	High	High	3			0	High	High	High	3	High	High	High	3	High			1
LDSQPQETSPELPR	11	1	1	O14545	S9(Phosp)	1676.75	S(3): 0.0; T(8): 0.0; S(9): 100.0	0	0.0003057	High	High	High	3	High	High	2			High	1	High	High	High	3				0
LPSGSGAASPTGSAVDIR	22	1	1	Q09666	S9(Phosp)	1722.81	S(3): 0.0; S(5): 0.0; S(9): 100.0; T(11): 0.0; S(13): 0.0	0	2.139e-07	High	High	High	3	High	High	2				0	High		High	2	High	High	High	3
ESVPEFPLSPPK	8	1	1	P16949	S9(Phosp)	1406.66	S(2): 0.0; S(9): 100.0	0	0.02298	High	High	High	3	High	High	2				0				0				0
ESSANNSVSPSESLR	4	1	1	Q04726	S9(Phosp)	1643.69	S(2): 0.0; S(3): 0.0; S(7): 0.0; S(9): 100.0; S(11): 0.0; S(13): 0.0	0	5.498e-16	High	High	High	3			0				0	High			1				0
SEEDNEIESEEEVQPK	12	1	1	P52701	S9(Phosp)	1970.78	S(1): 0.0; S(9): 100.0	0	0.001098	High	High	High	3		High	1	High			1	High	High	High	3	High	High	High	3
NPPPQDYESDDDSYEVLDLTEYAR	12	1	1	Q8IVP5	S9(Phosp)	2911.18	Y(7): 25.0; S(9): 25.0; S(13): 25.0; Y(14): 25.0; T(20): 0.0; Y(22): 0.0	0	1.046e-06		High	High	2	High		1				0				0				0
APLKPYPVSPSDK	2	1	1	P41252	S9(Phosp)	1478.73	Y(6): 0.0; S(9): 99.6; S(11): 0.4	0.001	0.01025	High	High		2			0				0				0				0
NYQQNYQNSESGEKNEGSESAPEGQAQQR	42	1	1	P67809	S9(Phosp)	3337.36	Y(2): 0.0; Y(6): 0.0; S(9): 99.4; S(11): 0.6; S(18): 0.0; S(20): 0.0	0	7.526e-10	High	High		2	High	High	2	High	High	High	3	High	High	High	3	High	High	High	3
LTPVSLSNSPIK	2	1	1	P46100	S9(Phosp)	1335.69	T(2): 0.0; S(5): 0.0; S(7): 0.0; S(9): 100.0	0	0.002823	High		High	2			0				0				0				0
LAIQGPEDSPSR	4	1	1	Q15773	S9(Phosp)	1349.61	S(9): 99.7; S(11): 0.3	0	0.0001837		High	High	2		High	1				0				0				0
DAGGPRPESPVPAGR	2	0	0		S9(Phosp)	1542.71	S(9): 100.0	0.002	0.02828	High		High	2			0				0				0				0
RAGDLLEDSPK	2	1	1	P51858	S9(Phosp)	1280.59	S(9): 100.0	0.007	0.1452		High	High	2			0				0				0				0
QQPPLGPSSSLLSLPGLK	6	0	0		S9(Phosp)	1899	S(8): 33.3; S(9): 33.3; S(10): 33.3; S(13): 0.0	0	0.0004322	High	High		2			0				0				0				0
VSIGNITLSPAISR	3	1	1	Q0JRZ9	S9(Phosp)	1507.79	S(2): 0.0; T(7): 0.0; S(9): 100.0; S(13): 0.0	0	0.005898		High	High	2			0				0				0				0
ASAGTPSLSAGVSPK	3	0	0		S9(Phosp)	1409.67	S(2): 0.0; T(5): 0.0; S(7): 0.5; S(9): 98.9; S(13): 0.5	0	0.004234	High		High	2			0				0				0				0
AGGPATPLSPTR	1	1	1	Q03252	S9(Phosp)	1204.57	T(6): 0.0; S(9): 99.4; T(11): 0.6	0.001	0.02113		High		1			0				0				0				0
AGGPTTPLSPTR	1	1	1	P20700	S9(Phosp)	1234.58	T(5): 0.0; T(6): 0.0; S(9): 99.6; T(11): 0.4	0.008	0.1625			High	1			0				0				0				0
ETINNLDTSSSDFTILQEIEEPSLEPENEK	6	1	1	Q15424	S9(Phosp)	3501.57	T(2): 16.7; T(8): 16.7; S(9): 16.7; S(10): 16.7; S(11): 16.7; T(14): 16.7; S(23): 0.0	0.001	0.008334		High		1			0				0				0				0
TSISDPPESPPLLPPR	1	0	0		S9(Phosp)	1782.87	T(1): 0.7; S(2): 0.7; S(4): 0.7; S(9): 98.0	0.003	0.04439	High			1			0				0				0				0
TNSGISSASGGSTEPTTPDSERPAQALLR	7	0	0		S9(Phosp)	2967.37	T(1): 0.1; S(3): 12.5; S(6): 12.5; S(7): 12.5; S(9): 12.5; S(12): 12.5; T(13): 12.5; T(16): 12.5; T(17): 12.5; S(20): 0.0	0	5.483e-05		High		1			0				0				0				0
VAPVINNGSPTILGK	1	1	1	Q13330	S9(Phosp)	1559.82	S(9): 99.6; T(11): 0.4	0	0.00015	High			1			0				0				0				0
FIHQQPQSSSPVYGSSAK	6	1	1	P49023	S9(Phosp)	2027.92	S(8): 33.3; S(9): 33.3; S(10): 33.3; Y(13): 0.0; S(15): 0.0; S(16): 0.0	0	7.794e-05		High		1	High		1				0				0				0
DKDQPPSPSPPPQSEALSSTSR	2	0	0		S9(Phosp)	2388.06	S(7): 1.0; S(9): 99.0; S(14): 0.0; S(18): 0.0; S(19): 0.0; T(20): 0.0; S(21): 0.0	0	0.001021			High	1			0				0				0				0
DEVVSPLPSALQGPSGSLSAPPAASVISAPPSSSSR	5	1	1	Q7L2J0	S9(Phosp)	3482.71	S(5): 20.0; S(9): 20.0; S(15): 20.0; S(17): 20.0; S(19): 20.0; S(25): 0.0; S(28): 0.0; S(32): 0.0; S(33): 0.0; S(34): 0.0; S(35): 0.0	0	0.0001876	High			1			0				0				0				0
GLNSSFETSPK	3	0	0		S9(Phosp)	1246.53	S(4): 0.0; S(5): 0.0; T(8): 0.6; S(9): 99.4	0	0.002322	High			1	High		1				0				0				0
YFDNKDDDSDTETSNDLPK	3	0	0		S9(Phosp)	2298.89	Y(1): 0.7; S(9): 49.3; T(11): 49.3; T(13): 0.7; S(14): 0.0	0	0.01927				0		High	1				0				0				0
QMEKDETVSDCSPHIANIGR	4	1	1	P47756	S9(Phosp)	2310	T(7): 50.0; S(9): 50.0; S(12): 0.0	0.002	0.03327				0			0				0				0	High		High	2
EGEEPTVYSDEEEPK	4	1	1	O00264	S9(Phosp)	1817.7	T(6): 0.0; Y(8): 0.0; S(9): 100.0	0	0.0001266				0			0	High			1				0	High	High	High	3
EPAITSQNSPEAR	1	1	1	P23193	S9(Phosp)	1479.65	T(5): 0.0; S(6): 0.0; S(9): 100.0	0	5.498e-16				0			0				0	High			1				0
TDEVPAGGSRSEAEDEDDEDYVPYVPLR	3	1	1	Q9UJV9	S9(Phosp)	3190.34	T(1): 0.0; S(9): 33.1; S(11): 33.1; Y(21): 33.1; Y(24): 0.6	0.003	0.008877				0	High		1				0				0				0
TVEDEDQDSEEEKDNDSYIK	2	0	0		S9(Phosp)	2467.95	T(1): 0.0; S(9): 100.0; S(17): 0.0; Y(18): 0.0	0.003	0.009454				0	High		1				0				0				0
AVAEEDNGSIGEETDSSPGR	1	1	1	Q13586	S9(Phosp)	2099.84	S(9): 99.4; T(14): 0.6; S(16): 0.0; S(17): 0.0	0.003	0.003861				0	High		1				0				0				0
GAVAAEGASDTEREEPTESQGLAAR	3	0	0		S9(Phosp)	2582.13	S(9): 99.3; T(11): 0.7; T(17): 0.0; S(19): 0.0	0	0.0002836				0			0				0			High	1	High			1
ELQGDGPPSSPTNDPTVK	2	0	0		S9(Phosp)	1918.84	S(9): 49.8; S(10): 49.8; T(12): 0.4; T(16): 0.0	0	0.02655				0			0	High			1				0				0
FDALKDDDSGDHDQNEENSTQK	1	0	0		S9(Phosp)	2588.01	S(9): 100.0; S(19): 0.0; T(20): 0.0	0.003	0.0172				0	High		1				0				0				0
LNGPGENVSEDEAQSSNQR	4	1	1	Q659C4	S9(Phosp)	2110.87	S(9): 100.0; S(15): 0.0; S(16): 0.0	0	2.278e-10				0	High		1	High	High	High	3				0				0
VEENPDADSDFDAK	1	0	0		S9(Phosp)	1631.61	S(9): 100.0	0.003	0.006586				0	High		1				0				0				0
HGLQLGAQSPGR	1	0	0		S9(Phosp)	1300.62	S(9): 100.0	0	0.01281				0		High	1				0				0				0
IQQFDDGGSDEEDIWEEK	3	1	1	Q5H9R7	S9(Phosp)	2219.87	S(9): 100.0	0	0.00189				0		High	1				0	High		High	2				0
LLKPGEEPSEYTDEEDTKDHNK	3	1	1	O15173	S9(Phosp)	2654.15	S(9): 0.0; Y(11): 0.0; T(12): 100.0; T(17): 0.0	0	2.933e-05				0			0				0				0	High	High	High	3
GLSSAGGGSPHREDAQPEHSASAR	2	1	1	Q92994	S9(Phosp)	2441.06	S(3): 0.7; S(4): 98.5; S(9): 0.7; S(20): 0.0; S(22): 0.0	0.004	0.07588				0			0				0				0			High	1
HGSLSADDSTPDASPGSR	2	1	1	Q8TF44	S9(Phosp)	1836.74	S(3): 0.0; S(5): 0.0; S(9): 0.0; T(10): 0.0; S(14): 99.5; S(17): 0.5	0	0.0001372				0	High		1				0				0				0
SQLDDHPESDDEENFIDANDDEDMEK	1	1	1	Q03701	S9(Phosp)	3132.14	S(1): 0.7; S(9): 99.3	0	0.007463				0		High	1				0				0				0
SLVESVSSSPNK	8	1	1	Q9H2U2	S9(Phosp)	1313.6	S(1): 0.0; S(5): 0.0; S(7): 0.0; S(8): 0.3; S(9): 99.7	0	7.345e-05				0	High	High	2				0	High			1				0
VSPPAPGSAPETPEDK	1	0	0		S8(Phosp); T12(Phosp)	1738.7	S(2): 0.0; S(8): 100.0; T(12): 100.0	0	0.007766				0		High	1				0				0				0
TPASTPVSGTPQASPMIER	1	0	0		S8(Phosp); T10(Phosp); M16(Oxidation)	2102.89	T(1): 0.0; S(4): 1.0; T(5): 1.0; S(8): 66.0; T(10): 66.0; S(14): 66.0	0	0.0001177				0	High		1				0				0				0
DSAIPVESDTDDEGAPR	3	1	1	Q96D46	S8(Phosp); T10(Phosp)	1933.71	S(2): 0.0; S(8): 100.0; T(10): 100.0	0	3.734e-06				0	High	High	2				0				0				0
TPTSSPASSPLVAK	14	1	1	Q14684	S8(Phosp); S9(Phosp)	1502.65	T(1): 0.0; T(3): 2.2; S(4): 2.2; S(5): 2.2; S(8): 96.7; S(9): 96.7	0	0.004479				0	High	High	2				0				0				0
LFDEEEDSSEKLFDDSDER	3	1	1	O43719	S8(Phosp); S9(Phosp)	2464.89	S(8): 100.0; S(9): 100.0; S(16): 0.0	0	3.396e-05				0	High	High	2		High		1				0				0
AAAAAPASEDEDDEDDEDDEDDDDDEEDDSEEEAMETTPAK	1	1	1	P19338	S8(Phosp); S30(Phosp)	4606.5	S(8): 91.8; S(30): 91.8; T(37): 8.2; T(38): 8.2	0.006	0.04559				0		High	1				0				0				0
EEGPPPPSPDGASSDAEPEPPSGR	3	1	1	Q9NTJ3	S8(Phosp); S13(Phosp)	2518.97	S(8): 66.7; S(13): 66.7; S(14): 66.7; S(22): 0.0	0	8.835e-06				0	High		1				0				0				0
DISEGGESPVVQSDEEEVQVDTALATSHTDR	7	1	1	Q96EV8	S8(Phosp); S13(Phosp)	3460.43	S(3): 99.4; S(8): 0.6; S(13): 100.0; T(22): 0.0; T(26): 0.0; S(27): 0.0; T(29): 0.0	0	5.637e-16				0			0		High	High	2	High		High	2				0
AEPASPDSPKGSSETETEPPVALAPGPAPTR	4	0	0		S8(Phosp); S12(Phosp); S13(Phosp)	3283.37	S(5): 50.0; S(8): 50.0; S(12): 50.0; S(13): 50.0; T(15): 50.0; T(17): 50.0; T(30): 0.0	0.002	0.02805				0		High	1				0				0				0
QLHLEGASLELSDDDTESK	2	1	1	P35580	S8(Phosp); S12(Phosp)	2246.91	S(8): 100.0; S(12): 100.0; T(16): 0.0; S(18): 0.0	0	5.912e-16				0			0		High		1	High			1				0
DASVPQESQGASPTGSPDAGVSGSK	3	0	0		S8(Phosp); S12(Phosp)	2475.99	S(3): 98.1; S(8): 25.5; S(12): 25.5; T(14): 25.5; S(16): 25.5; S(22): 0.0; S(24): 0.0	0	0.004941				0		High	1				0				0				0
DAEYIYPSLESDDDDPALK	3	1	1	Q9UPP1	S8(Phosp); S11(Phosp)	2315.89	Y(4): 0.0; Y(6): 1.5; S(8): 99.2; S(11): 99.2	0	0.008892				0		High	1				0				0				0
DAPTSPASVASSSSTPSSK	1	1	1	Q04726	S8(Phosp); S11(Phosp)	1923.76	T(4): 33.3; S(5): 33.3; S(8): 33.3; S(11): 20.0; S(12): 20.0; S(13): 20.0; S(14): 20.0; T(15): 20.0; S(17): 0.3; S(18): 0.0	0.006	0.05791				0		High	1				0				0				0
VADAKGDSESEEDEDLEVPVPSR	11	1	1	P13861	S8(Phosp); S10(Phosp)	2633.05	S(8): 100.0; S(10): 100.0; S(22): 0.0	0	5.498e-16				0	High	High	2		High	High	2	High		High	2				0
ANSIGSTSASSVPNTDDEDSDYHQEAYK	8	0	0		S8(Phosp); S10(Phosp)	3148.19	S(3): 20.0; S(6): 20.0; T(7): 20.0; S(8): 20.0; S(10): 20.0; S(11): 20.0; T(15): 20.0; S(20): 20.0; Y(22): 20.0; Y(27): 20.0	0.003	0.01034				0	High		1				0				0				0
AAAAAPASEDEDDEDDEDDEDDDDDEEDDSEEEAMETTPAK	6	0	0		S8(Phosp); M35(Oxidation); T38(Phosp)	4622.5	S(8): 50.0; S(30): 50.0; T(37): 50.0; T(38): 50.0	0.003	0.0009207				0	High		1				0				0				0
AALGLQDSDDEDAAVDIDEQIESMFNSK	4	1	1	Q7L014	S8(Phosp); M24(Oxidation)	3122.3	S(8): 100.0; S(23): 0.0; S(27): 0.0	0	9.636e-11	High	High	High	3			0				0	High			1				0
LQEEGGGSDEEETGSPSEDGMQSAR	19	1	1	Q13610	S8(Phosp); M21(Oxidation)	2678	S(8): 100.0; T(13): 0.0; S(15): 0.0; S(17): 0.0; S(23): 0.0	0	2.396e-08	High			1	High	High	2	High	High	High	3		High		1				0
DNMVLIDSDDESDSGMASQADQK	6	0	0		S8(Phosp); M16(Oxidation); S18(Phosp)	2646.95	S(8): 50.0; S(12): 50.0; S(14): 50.0; S(18): 50.0	0.006	0.06016				0		High	1				0				0				0
TPASTPVSGTPQASPMIER	1	1	1	Q9UHR4	S8(Phosp); M16(Oxidation)	2022.92	T(1): 0.0; S(4): 0.0; T(5): 0.0; S(8): 0.0; T(10): 0.0; S(14): 100.0	0	0.002665			High	1			0				0				0				0
IERPGEGSPMVDNPMR	1	0	0		S8(Phosp); M10(Oxidation); M15(Oxidation)	1896.8	S(8): 100.0	0.001	0.01697	High			1			0				0				0				0
NATDLQNSSMSEEELTK	3	1	1	P40855	S8(Phosp); M10(Oxidation)	1992.81	T(3): 0.0; S(8): 33.3; S(9): 33.3; S(11): 33.3; T(16): 0.0	0	0.000715			High	1			0				0				0				0
EVYELLDSPGK	3	1	1	P22234	S8(Phosp)	1329.6	Y(3): 0.0; S(8): 100.0	0	0.0003047	High	High	High	3			0				0				0				0
VFPEPTESGDEGEELGLPLLSTR	6	1	1	Q9BUR4	S8(Phosp)	2552.19	T(6): 50.0; S(8): 50.0; S(21): 0.0; T(22): 0.0	0	0.0002869	High	High	High	3			0				0				0				0
LTFDTTFSPNTGK	3	1	1	P45880	S8(Phosp)	1508.67	T(2): 0.0; T(5): 0.0; T(6): 0.0; S(8): 99.7; T(11): 0.3	0	2.853e-05	High	High	High	3			0				0				0				0
ETVQTTQSPTPVEK	12	1	1	Q9UPN6	S8(Phosp)	1624.75	T(2): 0.0; T(5): 0.0; T(6): 0.0; S(8): 99.4; T(10): 0.6	0	0.003973	High	High	High	3	High	High	2				0	High			1				0
LTFDSSFSPNTGK	3	1	1	P21796	S8(Phosp)	1480.63	T(2): 0.0; S(5): 0.0; S(6): 0.0; S(8): 100.0; T(11): 0.0	0	6.594e-05	High	High	High	3			0				0				0				0
TPEELDDSDFETEDFDVR	15	1	1	P35221	S8(Phosp)	2238.86	T(1): 0.0; S(8): 100.0; T(12): 0.0	0	2.368e-11	High	High	High	3	High	High	2	High	High	High	3	High	High	High	3	High			1
TVSPGSVSPIHGQGQVVENLK	6	1	1	Q9NZM3	S8(Phosp)	2213.09	T(1): 0.0; S(3): 0.0; S(6): 0.7; S(8): 99.3	0	1.377e-06	High	High	High	3			0				0				0				0
GIPVMGHSEGICHMYVDSEASVDK	3	1	1	P54886	S8(Phosp)	2641.12	S(8): 100.0; Y(15): 0.0; S(18): 0.0; S(21): 0.0	0	1.791e-06	High	High	High	3			0				0				0				0
APVQPQQSPAAAPGGTDEKPSGK	9	1	1	Q13200	S8(Phosp)	2298.07	S(8): 100.0; T(16): 0.0; S(21): 0.0	0	4.081e-11	High	High	High	3			0	High	High	High	3				0	High	High	High	3
GDQVLNFSDAEDLIDDSK	3	1	1	Q96EZ8	S8(Phosp)	2060.87	S(8): 100.0; S(17): 0.0	0	7.508e-09	High	High	High	3			0				0				0				0
LGGLRPESPESLTSVSR	4	1	1	Q9H6F5	S8(Phosp)	1864.92	S(8): 100.0; S(11): 0.0; T(13): 0.0; S(14): 0.0; S(16): 0.0	0	3.184e-07	High	High	High	3			0				0				0				0
AGAPGALSPSYDGGLHGLQSK	4	1	1	P15923	S8(Phosp)	2062.96	S(8): 100.0; S(10): 0.0; Y(11): 0.0; S(20): 0.0	0	1.752e-11	High	High	High	3			0				0				0				0
VFIDQNLSPGK	3	1	1	Q14186	S8(Phosp)	1297.62	S(8): 100.0	0	0.001633	High	High	High	3			0				0				0				0
LPLLPPESPGPLR	3	1	1	Q14160	S8(Phosp)	1465.78	S(8): 100.0	0	0.007052	High	High	High	3			0				0				0				0
NGVAAEVSPAKEENPR	9	1	1	Q9BW71	S8(Phosp)	1747.81	S(8): 100.0	0	1.01e-05	High	High	High	3	High	High	2		High		1		High		1				0
FAQSAPGSPLSSQPVLITVQR	8	1	1	Q01167	S8(Phosp)	2263.16	S(4): 0.0; S(8): 100.0; S(11): 0.0; S(12): 0.0; T(18): 0.0	0	5.378e-07	High	High	High	3			0				0				0				0
DSDQVAQSDGEESPAAEEQLLGEHIK	6	1	1	O94979	S8(Phosp)	2862.23	S(2): 0.0; S(8): 99.5; S(13): 0.5	0	9.811e-10	High	High	High	3			0				0				0				0
SRPTSEGSDIESTEPQK	20	1	1	Q4G0J3	S8(Phosp)	1927.83	S(1): 0.0; T(4): 0.0; S(5): 0.0; S(8): 100.0; S(12): 0.0; T(13): 0.0	0	5.552e-05	High	High	High	3	High	High	2	High			1	High	High		2		High	High	2
SQIDVALSQDSTYQGER	3	1	1	Q92900	S8(Phosp)	1976.86	S(1): 0.0; S(8): 100.0; S(11): 0.0; T(12): 0.0; Y(13): 0.0	0	1.352e-07	High	High	High	3			0				0				0				0
SFLSEPSSPGR	8	1	1	Q69YN4	S8(Phosp)	1243.54	S(1): 0.0; S(4): 0.0; S(7): 0.0; S(8): 100.0	0	0.004898	High	High	High	3	High	High	2				0				0				0
DAEYIYPSLESDDDDPALK	8	1	1	Q9UPP1	S8(Phosp)	2235.92	Y(4): 0.5; Y(6): 33.2; S(8): 33.2; S(11): 33.2	0	0.01607		High	High	2	High	High	2				0				0				0
NQNYLVPSPVLR	2	1	1	Q9UID6	S8(Phosp)	1479.74	Y(4): 0.0; S(8): 100.0	0.002	0.02925	High	High		2			0				0				0				0
LVGATATSSPPPK	7	1	1	Q96QD9	S8(Phosp)	1305.65	T(5): 0.0; T(7): 33.3; S(8): 33.3; S(9): 33.3	0	3.694e-06		High	High	2	High		1				0				0				0
LQQQAALSPTTAPAVSSVSK	2	1	1	Q8WXI9	S8(Phosp)	2064.04	S(8): 98.7; T(10): 0.6; T(11): 0.6; S(16): 0.0; S(17): 0.0; S(19): 0.0	0	0.0007209	High		High	2			0				0				0				0
HGAPAAPSPPPR	2	0	0		S8(Phosp)	1234.57	S(8): 100.0	0.006	0.06604	High	High		2			0				0				0				0
LFQLGPPSPVK	2	0	0		S8(Phosp)	1262.66	S(8): 100.0	0.001	0.02094	High	High		2			0				0				0				0
FIQELSGSSPK	4	1	1	Q01664	S8(Phosp)	1272.59	S(6): 0.0; S(8): 50.0; S(9): 50.0	0	0.003896	High		High	2			0				0				0				0
RKPSVPDSASPADDSFVDPGER	7	1	1	P16333	S8(Phosp)	2409.07	S(4): 100.0; S(8): 0.0; S(10): 0.0; S(15): 0.0	0	1.071e-05	High	High		2			0				0				0	High		High	2
VLPSISLSPGPQPPK	2	1	1	Q99638	S8(Phosp)	1596.84	S(4): 0.0; S(6): 0.0; S(8): 100.0	0	0.0001069		High	High	2			0				0				0				0
LVSFHDDSDEDLLHI	2	1	1	P11717	S8(Phosp)	1834.79	S(3): 0.0; S(8): 100.0	0	0.0002286	High	High		2			0				0				0				0
YDERPGPSPLPHR	1	1	1	P08621	S8(Phosp)	1600.73	Y(1): 0.0; S(8): 100.0	0.004	0.0854			High	1			0				0				0				0
VVNTDHGSPEQLQIPVTDSGR	4	1	1	Q6IQ49	S8(Phosp)	2329.08	T(4): 0.6; S(8): 99.4; T(17): 0.0; S(19): 0.0	0	1.179e-05			High	1		High	1				0				0				0
KPDGVKESTESSNTTIEDEDVK	29	1	1	Q13557	S8(Phosp)	2488.1	S(8): 99.6; T(9): 0.4; S(11): 0.0; S(12): 0.0; T(14): 0.0; T(15): 0.0	0	2.823e-07		High		1	High		1	High			1	High	High	High	3	High	High	High	3
VGEDEDGSDEEVVHNEDIHFEPIVSLPEVEVK	2	1	1	P49792	S8(Phosp)	3670.63	S(8): 100.0; S(25): 0.0	0	7.278e-05		High		1			0				0				0		High		1
LEGIRPESPAQGSGSR	1	0	0		S8(Phosp)	1720.8	S(8): 100.0; S(13): 0.0; S(15): 0.0	0	0.003747	High			1			0				0				0				0
NNRPAFFSPSLK	1	1	1	Q6ICG6	S8(Phosp)	1457.69	S(8): 100.0; S(10): 0.0	0	0.004169			High	1			0				0				0				0
EIPSATQSPISK	4	1	1	Q9BQG0	S8(Phosp)	1337.64	S(4): 0.0; T(6): 0.0; S(8): 100.0; S(11): 0.0	0	0.02059			High	1	High		1	High		High	2				0				0
LSLEGDHSTPPSAYGSVK	2	2	1	P07355	S8(Phosp)	1924.87	S(2): 0.3; S(8): 49.8; T(9): 49.8; S(12): 0.0; Y(14): 0.0; S(16): 0.0	0	9.3e-05	High			1			0				0				0				0
QSFDDNDSEELEDKDSK	27	1	1	O60841	S8(Phosp)	2080.79	S(2): 0.0; S(8): 100.0; S(16): 0.0	0	2.37e-05	High			1	High	High	2	High	High	High	3	High	High	High	3	High	High	High	3
LSVQSNPSPQLR	1	0	0		S8(Phosp)	1405.69	S(2): 0.0; S(5): 0.0; S(8): 100.0	0.007	0.1224	High			1			0				0				0				0
DSSKGEDSAEETEAKPAVVAPAPVVEAVSTPSAAFPSDATAEQGPILTK	4	1	1	Q12906	S8(Phosp)	4932.35	S(2): 0.0; S(3): 0.0; S(8): 50.0; T(12): 50.0; S(29): 0.0; T(30): 0.0; S(32): 0.0; S(37): 0.0; T(40): 0.0; T(48): 0.0	0	6.623e-08			High	1			0				0				0				0
SPGLVPPSPEFAPR	1	1	1	Q9H5H4	S8(Phosp)	1530.73	S(1): 0.0; S(8): 100.0	0	0.00498	High			1			0				0				0				0
YPSSISSSPQK	3	1	1	Q14157	S8(Phosp)	1260.55	Y(1): 0.0; S(3): 0.0; S(4): 0.0; S(6): 0.5; S(7): 0.5; S(8): 99.1	0	2.234e-10				0			0				0	High			1				0
NATDLQNSSMSEEELTK	3	0	0		S8(Phosp)	1976.82	T(3): 0.4; S(8): 33.2; S(9): 33.2; S(11): 33.2; T(16): 0.0	0.003	0.001779				0	High		1				0				0				0
TAAELLQSQGSQAGGSQTLK	1	0	0		S8(Phosp)	2054.98	T(1): 0.0; S(8): 0.0; S(11): 0.0; S(16): 50.0; T(18): 50.0	0	0.0005112				0	High		1				0				0				0
QEEGADASEEDPTPAGEEDVK	3	0	0		S8(Phosp)	2282.88	S(8): 98.6; T(13): 1.4	0.003	0.003692				0	High		1				0				0				0
AALGLQDSDDEDAAVDIDEQIESMFNSK	2	1	1	Q7L014	S8(Phosp)	3106.32	S(8): 98.6; S(23): 1.4; S(27): 0.0	0	0.02073				0	High	High	2				0				0				0
NAEAVLQSPGLSGK	2	0	0		S8(Phosp)	1450.69	S(8): 50.0; S(12): 50.0	0.003	0.01544				0	High	High	2				0				0				0
DGAVNGPSVVGDQTPIEPQTSIER	2	1	1	P49321	S8(Phosp)	2546.18	S(8): 49.4; T(14): 49.4; T(20): 0.6; S(21): 0.6	0.003	0.01246				0	High		1				0				0				0
LQEEGGGSDEEETGSPSEDGMQSAR	3	0	0		S8(Phosp)	2662.01	S(8): 33.3; T(13): 33.3; S(15): 33.3; S(17): 0.0; S(23): 0.0	0.003	0.03642				0		High	1				0				0				0
LAEDEGDSEPEAVGQSR	11	1	1	Q9UIG0	S8(Phosp)	1868.76	S(8): 100.0; S(16): 0.0	0	1.615e-05				0	High	High	2	High	High	High	3	High	High	High	3	High		High	2
GGNLPPVSPNDSGAK	2	0	0		S8(Phosp)	1489.67	S(8): 100.0; S(12): 0.0	0	0.006784				0	High	High	2				0				0				0
MRPGVACSVSQAQK	2	1	1	P32969	S8(Phosp)	1541.7	S(8): 100.0; S(10): 0.0	0.006	0.09934				0			0				0				0		High	High	2
AEDEALLSEEDDPIDR	1	1	1	Q04721	S8(Phosp)	1896.78	S(8): 100.0	0	2.88e-05				0	High		1				0				0				0
LPEGPVDSEDDEEEDEEIDR	1	1	1	Q8TEU7	S8(Phosp)	2396.91	S(8): 100.0	0	0.002313				0		High	1				0				0				0
VNDAEPGSPEAPQGK	1	0	0		S8(Phosp)	1575.67	S(8): 100.0	0.004	0.06302				0			0				0	High			1				0
AGDLLEDSPKRPK	2	1	1	P51858	S8(Phosp)	1505.74	S(8): 100.0	0	0.0004351				0			0				0				0		High	High	2
DVDVSEDSPPPLPER	1	1	1	Q05209	S8(Phosp)	1731.75	S(5): 0.0; S(8): 100.0	0	2.29e-07				0	High		1				0				0				0
DNSISPESDVDTASTISLVTGETER	6	1	1	Q5SW79	S8(Phosp)	2703.19	S(3): 16.6; S(5): 16.6; S(8): 16.6; T(12): 16.6; S(14): 16.6; T(15): 16.6; S(17): 0.2; T(20): 0.0; T(23): 0.0	0.003	0.01139				0	High		1				0				0				0
ISGADINSICQESGMLAVR	2	1	1	P43686	S8(Phosp)	2043.93	S(2): 0.0; S(8): 50.0; S(13): 50.0	0.007	0.1421				0			0				0				0			High	1
QSFDDNDSEELEDK	1	1	1	O60841	S8(Phosp)	1750.63	S(2): 0.0; S(8): 100.0	0	0.000404				0	High		1				0				0				0
SIHPEAFSTLHSLVK	4	0	0		S8(Phosp)	1745.86	S(1): 25.0; S(8): 25.0; T(9): 25.0; S(12): 25.0	0.006	0.1557				0			0				0				0	High			1
STSAPQMSPGSSDNQSSSPQPAQQK	3	1	1	Q14157	S8(Phosp)	2612.09	S(1): 0.9; T(2): 0.9; S(3): 98.1; S(8): 0.0; S(11): 0.0; S(12): 0.0; S(16): 0.0; S(17): 0.0; S(18): 0.0	0	0.003432				0			0	High			1				0				0
VHNDAQSFDYDHDAFLGAEEAK	2	1	1	O43852	S7(Phosp); Y10(Phosp)	2639	S(7): 100.0; Y(10): 100.0	0	3.84e-06				0			0				0		High		1			High	1
AEEEEASTEEEDKEGAVVSAPSVK	2	1	1	Q14160	S7(Phosp); T8(Phosp)	2680.08	S(7): 100.0; T(8): 100.0; S(19): 0.0; S(22): 0.0	0	7.344e-06				0	High		1			High	1				0				0
KDIEVLSEDTDYEEDEVTK	3	0	0		S7(Phosp); T10(Phosp)	2416.95	S(7): 66.7; T(10): 66.7; Y(12): 66.7; T(18): 0.0	0.004	0.02697				0	High		1				0				0				0
HRPVSSSDSSDESPSTSFTSGSMYR	8	0	0		S7(Phosp); S9(Phosp); M23(Oxidation)	2867.09	S(5): 22.0; S(6): 22.0; S(7): 22.0; S(9): 22.0; S(10): 22.0; S(13): 22.0; S(15): 22.0; T(16): 22.0; S(17): 22.0; T(19): 0.6; S(20): 0.6; S(22): 0.6; Y(24): 0.0	0.009	0.0775				0		High	1				0				0				0
VVEAVNSDSDSEFGIPK	4	1	1	Q02880	S7(Phosp); S9(Phosp)	1952.79	S(7): 100.0; S(9): 99.5; S(11): 0.5	0	0.0007291				0	High	High	2				0				0				0
GQVIIISDSDDDDDER	1	0	0		S7(Phosp); S9(Phosp)	1951.72	S(7): 100.0; S(9): 100.0	0	0.01052				0		High	1				0				0				0
KGNAEGSSDEEGKLVIDEPAK	15	1	1	P51858	S7(Phosp); S8(Phosp)	2332.99	S(7): 100.0; S(8): 100.0	0	0.0122	High	High	High	3	High	High	2	High	High	High	3	High	High	High	3				0
AAYGDLSSEEEEENEPESLGVVYK	12	1	1	O15541	S7(Phosp); S8(Phosp)	2804.11	Y(3): 0.7; S(7): 99.3; S(8): 100.0; S(18): 0.0; Y(23): 0.0	0	1.89e-05				0	High	High	2				0				0				0
DLFDLNSSEEDDTEGFSER	3	1	1	Q9Y3T9	S7(Phosp); S8(Phosp)	2364.84	S(7): 99.4; S(8): 99.4; T(13): 1.1; S(17): 0.0	0	1.933e-09				0			0		High		1	High			1	High			1
ALDISLSSGEEDEGDEEDSTAGTTK	7	1	1	Q8IY81	S7(Phosp); S8(Phosp)	2716.03	S(5): 50.2; S(7): 50.2; S(8): 99.6; S(19): 0.0; T(20): 0.0; T(23): 0.0; T(24): 0.0	0	4.585e-07				0	High	High	2				0			High	1				0
VQGEAVSNIQENTQTPTVQEESEEEEVDETGVEVK	10	1	1	Q13765	S7(Phosp); S22(Phosp)	4020.7	S(7): 40.0; T(13): 40.0; T(15): 40.0; T(17): 40.0; S(22): 40.0; T(30): 0.0	0	1.069e-06				0	High		1				0				0				0
WAHDKFSGEEGEIEDDESGTENR	6	1	1	Q9Y2W1	S7(Phosp); S18(Phosp)	2797.03	S(7): 100.0; S(18): 100.0; T(20): 0.0	0	9.205e-06		High		1			0		High	High	2	High	High	High	3				0
VLDEEGSEREFDEDSDEKEEEEDTYEK	9	1	1	O43719	S7(Phosp); S15(Phosp)	3440.26	S(7): 100.0; S(15): 100.0; T(24): 0.0; Y(25): 0.0	0	8.525e-05	High	High		2	High	High	2	High	High	High	3			High	1				0
GLVAAYSGESDSEEEQER	21	1	1	P98175	S7(Phosp); S12(Phosp)	2115.78	Y(6): 0.0; S(7): 0.0; S(10): 100.0; S(12): 100.0	0	1.868e-05				0	High	High	2				0		High	High	2				0
AQSLVISPPAPSPR	1	1	1	P46013	S7(Phosp); S12(Phosp)	1579.72	S(3): 50.0; S(7): 50.0; S(12): 100.0	0.003	0.002514				0	High		1				0				0				0
LGAGGGSPEKSPSAQELK	12	1	1	Q9UNE7	S7(Phosp); S11(Phosp)	1872.81	S(7): 100.0; S(11): 100.0; S(13): 0.0	0	1.528e-13		High	High	2	High	High	2	High	High	High	3	High	High		2				0
TEEPLGSPHPSGTVESPGEGPQDTR	9	1	1	Q9NWS9	S7(Phosp); S11(Phosp)	2721.11	T(1): 0.0; S(7): 33.6; S(11): 33.6; T(13): 33.6; S(16): 99.1; T(24): 0.0	0	0.0001667				0	High	High	2				0				0				0
IDFIPVSPAPSPTR	2	0	0		S7(Phosp); S11(Phosp)	1656.74	S(7): 100.0; S(11): 50.0; T(13): 50.0	0	0.0207				0		High	1				0				0				0
VKEEPPSPPQSPR	9	1	1	Q00613	S7(Phosp); S11(Phosp)	1607.69	S(7): 100.0; S(11): 100.0	0	0.0001361				0	High	High	2	High	High	High	3	High	High	High	3				0
DTVIIVSEPSEDEESQGLPTMAR	4	0	0		S7(Phosp); S10(Phosp); M21(Oxidation)	2679.12	T(2): 0.0; S(7): 2.7; S(10): 98.6; S(15): 98.6; T(20): 0.0	0	2.595e-06				0	High	High	2				0				0				0
VEAKEESEESDEDMGFGLFD	5	2	1	P05388	S7(Phosp); S10(Phosp); M14(Oxidation)	2438.85	S(7): 100.0; S(10): 100.0	0	0.0002464				0	High		1		High		1	High		High	2				0
VQEHEDSGDSEVENEAK	1	1	1	Q9Y5J1	S7(Phosp); S10(Phosp)	2061.73	S(7): 100.0; S(10): 100.0	0	3.114e-10				0			0				0	High			1				0
GEDAEESLEEEEALDPLGIMR	3	1	1	Q53T59	S7(Phosp); M20(Oxidation)	2428.01	S(7): 100.0	0	1.755e-09	High	High	High	3			0				0				0				0
NTETSKSPEKDVPMVEK	25	1	1	O14617	S7(Phosp); M14(Oxidation)	2014.9	T(2): 0.0; T(4): 0.0; S(5): 0.0; S(7): 100.0	0	4.528e-06	High	High	High	3			0	High			1		High	High	2				0
AGEQQLSEPEDMEMEAGDTDDPPR	7	1	1	Q93009	S7(Phosp); M12(Oxidation); M14(Oxidation)	2759.03	S(7): 100.0; T(19): 0.0	0	1.439e-05	High	High	High	3	High	High	2				0	High		High	2				0
AGEQQLSEPEDMEMEAGDTDDPPR	2	1	1	Q93009	S7(Phosp); M12(Oxidation)	2743.04	S(7): 100.0; T(19): 0.0	0	0.007018				0		High	1				0				0				0
NRPDYVSEEEEDDEDFETAVK	8	1	1	P49792	S7(Phosp)	2596.02	Y(5): 0.0; S(7): 100.0; T(18): 0.0	0	1.693e-06	High	High	High	3			0				0	High			1	High		High	2
EEQTDTSDGESVTHHIR	27	1	1	P36915	S7(Phosp)	2020.82	T(4): 0.0; T(6): 0.0; S(7): 100.0; S(11): 0.0; T(13): 0.0	0	1.238e-05	High	High	High	3	High		1	High	High	High	3	High	High	High	3	High		High	2
AVTIANSPSKPSEK	5	1	1	Q8NEF9	S7(Phosp)	1508.74	T(3): 0.0; S(7): 50.0; S(9): 50.0; S(12): 0.0	0	0.0003214	High	High	High	3			0				0				0				0
ATDIPASASPPPVAGVPFFK	7	1	1	Q8N1G0	S7(Phosp)	2049.01	T(2): 0.0; S(7): 0.5; S(9): 99.5	0	0.0004861	High	High	High	3			0				0				0	High			1
IKEEVLSESEAENQQAGAAALAPEIVIK	6	1	1	Q9UJX5	S7(Phosp)	3017.51	S(7): 99.4; S(9): 0.6	0	2.138e-08	High	High	High	3			0				0				0				0
VHNDAQSFDYDHDAFLGAEEAK	12	1	1	O43852	S7(Phosp)	2559.04	S(7): 100.0; Y(10): 0.0	0	1.904e-07	High	High	High	3			0				0				0	High	High	High	3
RPLPVESPDTQR	6	1	1	P57682	S7(Phosp)	1474.71	S(7): 100.0; T(10): 0.0	0.001	0.01684	High	High	High	3	High		1				0				0		High		1
LLLAEDSEEEVDFLSER	3	1	1	Q14676	S7(Phosp)	2073.92	S(7): 100.0; S(15): 0.0	0	5.787e-09	High	High	High	3			0				0				0				0
VQEKPDSPGGSTQIQR	7	1	1	Q13459	S7(Phosp)	1806.84	S(7): 100.0; S(11): 0.0; T(12): 0.0	0	9.728e-06	High	High	High	3	High		1				0				0				0
LGAGGGSPEKSPSAQELK	21	1	1	Q9UNE7	S7(Phosp)	1792.85	S(7): 100.0; S(11): 0.0; S(13): 0.0	0	0.0003583	High	High	High	3	High	High	2	High			1	High	High	High	3	High	High	High	3
AAVGQESPGGLEAGNAK	10	1	1	Q29RF7	S7(Phosp)	1635.74	S(7): 100.0	0	1.692e-09	High	High	High	3		High	1	High	High	High	3	High	High	High	3				0
NLLEDDSDEEEDFFLR	5	1	1	O75379	S7(Phosp)	2065.82	S(7): 100.0	0	2.673e-07	High	High	High	3	High		1				0			High	1				0
DLDEEGSEKELHENVLDK	15	1	1	O43719	S7(Phosp)	2178.94	S(7): 100.0	0	1.098e-07	High	High	High	3			0	High	High	High	3		High	High	2	High	High	High	3
DLDLLASVPSPSSSGSR	3	1	1	Q8WU79	S7(Phosp)	1767.82	S(7): 0.5; S(10): 97.5; S(12): 0.5; S(13): 0.5; S(14): 0.5; S(16): 0.5	0	0.0017	High	High	High	3			0				0				0				0
GNAEGSSDEEGKLVIDEPAK	35	1	1	P51858	S7(Phosp)	2124.93	S(6): 0.6; S(7): 99.4	0	1.013e-07	High	High	High	3	High	High	2	High	High	High	3	High	High	High	3				0
AMFESQSEDELTPFDMSIQCIQSVYISK	12	1	1	P12956	S7(Phosp)	3306.44	S(5): 25.0; S(7): 25.0; T(12): 25.0; S(17): 25.0; S(23): 0.0; Y(25): 0.0; S(27): 0.0	0	0.0001739	High	High	High	3			0				0				0				0
GVEPSPSPIKPGDIK	6	1	1	Q92890	S7(Phosp)	1600.8	S(5): 0.0; S(7): 100.0	0	0.000122	High	High	High	3			0				0				0				0
RPASVSSSAAVEHEQR	12	1	1	Q7Z5L9	S7(Phosp)	1790.82	S(4): 25.0; S(6): 25.0; S(7): 25.0; S(8): 25.0	0	0.0008114	High	High	High	3			0				0				0				0
RNSSEASSGDFLDLK	17	1	1	Q9UK76	S7(Phosp)	1705.74	S(3): 50.0; S(4): 50.0; S(7): 0.0; S(8): 0.0	0	6.334e-06	High	High	High	3		High	1				0				0	High	High	High	3
APSTSPSFEGTQETYTVAHEENVR	9	1	1	Q9BUT9	S7(Phosp)	2717.17	S(3): 0.5; T(4): 0.5; S(5): 0.5; S(7): 97.9; T(11): 0.5; T(14): 0.0; Y(15): 0.0; T(16): 0.0	0	6.919e-09	High	High	High	3			0				0				0				0
NSDLLTSPDVGLLK	14	1	1	P05412	S7(Phosp)	1551.76	S(2): 0.0; T(6): 0.0; S(7): 100.0	0	4.549e-06	High	High	High	3	High	High	2				0		High		1			High	1
SPFNSPSPQDSPR	8	1	1	P08651	S7(Phosp)	1495.62	S(1): 0.0; S(5): 0.0; S(7): 100.0; S(11): 0.0	0	0.0004669	High	High	High	3		High	1	High	High		2			High	1				0
SAESPTSPVTSETGSTFK	10	1	1	Q02952	S7(Phosp)	1892.82	S(1): 0.0; S(4): 0.0; T(6): 0.0; S(7): 100.0; T(10): 0.0; S(11): 0.0; T(13): 0.0; S(15): 0.0; T(16): 0.0	0	4.196e-10	High	High	High	3			0	High			1			High	1				0
NYGYNPSPVKPEGLR	3	0	0		S7(Phosp)	1770.82	Y(2): 0.0; Y(4): 0.0; S(7): 100.0	0	0.002727	High	High		2			0				0				0				0
ALRPPTSPGVFGALQNFK	4	1	1	O75151	S7(Phosp)	1980.01	T(6): 50.0; S(7): 50.0	0	0.005543	High		High	2			0				0				0				0
TVIIEQSWGSPK	3	1	1	P10809	S7(Phosp)	1424.68	T(1): 0.0; S(7): 0.0; S(10): 100.0	0	0.002976		High	High	2			0				0				0				0
NFDFEGSLSPVIAPK	2	1	1	Q9H1A4	S7(Phosp)	1700.79	S(7): 50.0; S(9): 50.0	0.001	0.007832	High	High		2			0				0				0				0
AEAGAGSATEFQFR	2	2	1	P46783	S7(Phosp)	1521.64	S(7): 100.0; T(9): 0.0	0	0.0003536	High		High	2			0				0				0				0
EVEDKESEGEEEDEDEDLSK	21	1	1	O95218	S7(Phosp)	2419.9	S(7): 100.0; S(19): 0.0	0	6.902e-07	High	High		2	High	High	2	High	High	High	3	High	High	High	3	High	High	High	3
VGDGDLSAEEIPENEVSLR	3	1	1	Q14684	S7(Phosp)	2108.94	S(7): 100.0; S(17): 0.0	0	7.145e-06		High	High	2		High	1				0				0				0
GDPPRLSPDPVAGSAVSQELR	2	1	1	Q9BUR4	S7(Phosp)	2228.07	S(7): 100.0; S(14): 0.0; S(17): 0.0	0	6.484e-09	High	High		2			0				0				0				0
ELDEEGSDPPLPGR	4	1	1	Q9BRJ6	S7(Phosp)	1590.67	S(7): 100.0	0	6.579e-05	High		High	2	High		1			High	1				0				0
AAGGAPSPPPPVR	3	0	0		S7(Phosp)	1253.6	S(7): 100.0	0	0.01208		High	High	2		High	1				0				0				0
EVSSRPSTPGLSVVSGISATSEDIPNK	10	1	1	Q14C86	S7(Phosp)	2794.34	S(3): 25.0; S(4): 25.0; S(7): 25.0; T(8): 25.0; S(12): 0.0; S(15): 0.0; S(18): 0.0; T(20): 0.0; S(21): 0.0	0	1.765e-05	High	High		2			0				0				0				0
SQSLPHSATVTLGGTSDPSTLSSSALSER	6	1	1	Q8WUA7	S7(Phosp)	2953.38	S(1): 0.6; S(3): 99.4; S(7): 0.0; T(9): 0.0; T(11): 0.0; T(15): 0.0; S(16): 0.0; S(19): 0.0; T(20): 0.0; S(22): 0.0; S(23): 0.0; S(24): 0.0; S(27): 0.0	0	4.678e-08	High	High		2			0				0				0				0
YVTKPNSDDEDDGDEKEDDEEDKDDVPGPSTGGSLR	3	1	1	P51784	S7(Phosp)	4005.62	Y(1): 0.0; T(3): 0.0; S(7): 100.0; S(30): 0.0; T(31): 0.0; S(34): 0.0	0	1.778e-09	High			1			0				0				0		High		1
DKDVTLSPVK	1	1	1	Q8NFC6	S7(Phosp)	1181.58	T(5): 0.0; S(7): 100.0	0	0.004612		High		1			0				0				0				0
NENTEGSPQEDGVELEGLK	10	1	1	P11388	S7(Phosp)	2124.9	T(4): 0.0; S(7): 100.0	0	0.0002114			High	1	High	High	2				0		High		1				0
TEELIESPKLESSEGEIIQTVDR	3	1	1	Q99590	S7(Phosp)	2682.28	T(1): 0.0; S(7): 33.3; S(12): 33.3; S(13): 33.3; T(20): 0.0	0	1.072e-06	High			1			0				0				0				0
TPSNTPSAEADWSPGLELHPDYK	2	0	0		S7(Phosp)	2592.13	T(1): 0.0; S(3): 0.5; T(5): 0.5; S(7): 49.4; S(13): 49.4; Y(22): 0.0	0	0.0002142	High			1			0				0				0				0
KGNAEGSSDEEGKLVIDEPAK	2	1	1	P51858	S7(Phosp)	2253.03	S(7): 50.0; S(8): 50.0	0	0.0003273			High	1			0				0				0				0
VFVGGLSPDTSEEQIK	1	1	1	O14979	S7(Phosp)	1785.83	S(7): 100.0; T(10): 0.0; S(11): 0.0	0	0.004731	High			1			0				0				0				0
LFEDDDSNEKLFDEEEDSSEK	1	1	1	O43719	S7(Phosp)	2600.01	S(7): 100.0; S(18): 0.0; S(19): 0.0	0.005	0.1112		High		1			0				0				0				0
DLELALSPIHNSSALPTTGR	1	1	1	Q96GX5	S7(Phosp)	2172.07	S(7): 100.0; S(12): 0.0; S(13): 0.0; T(17): 0.0; T(18): 0.0	0	0.0006233	High			1			0				0				0				0
GHIILQSMHK	1	0	0		S7(Phosp)	1243.6	S(7): 100.0	0.007	0.172		High		1			0				0				0				0
EIAIVHSDAEK	1	1	1	Q9H307	S7(Phosp)	1291.59	S(7): 100.0	0.003	0.06061			High	1			0				0				0				0
KVSGDSSHTETTAEEVPEDPLLK	4	1	1	Q6W2J9	S7(Phosp)	2549.15	S(3): 96.8; S(6): 1.0; S(7): 1.0; T(9): 1.0; T(11): 0.0; T(12): 0.0	0	3.47e-05		High		1			0				0				0				0
GSVPLSSSPPATHFPDETEITNPVPK	3	1	1	P11388	S7(Phosp)	2784.31	S(2): 0.0; S(6): 0.5; S(7): 49.7; S(8): 49.7; T(12): 0.0; T(18): 0.0; T(21): 0.0	0	1.08e-08	High			1			0				0				0				0
SGGIVISPFR	1	0	0		S7(Phosp)	1112.55	S(1): 0.0; S(7): 100.0	0.006	0.05975	High			1			0				0				0				0
NEKPTQSVSSPEATSGSTGSVEK	4	1	1	Q9BZ95	S7(Phosp)	2387.06	T(5): 33.3; S(7): 33.3; S(9): 33.3; S(10): 0.2; T(14): 0.0; S(15): 0.0; S(17): 0.0; T(18): 0.0; S(20): 0.0	0	0.0005262				0	High		1				0				0				0
NMITGTSQADCAVLIVAAGVGEFEAGISK	9	3	2	P68104;Q05639	S7(Phosp)	2932.39	T(4): 33.3; T(6): 33.3; S(7): 33.3; S(28): 0.0	0	2.743e-09				0			0				0				0	High	High	High	3
GAPANVSSSDLTGR	2	1	1	P49674	S7(Phosp)	1411.62	S(7): 99.6; S(8): 0.4; S(9): 0.0; T(12): 0.0	0	0.0001243				0	High	High	2				0				0				0
REDQEGSPPETSLPYK	1	0	0		S7(Phosp)	1912.83	S(7): 98.1; T(11): 0.9; S(12): 0.9; Y(15): 0.0	0.003	0.001675				0	High		1				0				0				0
NGPLNESQEDEEDSEHGTSLNR	2	1	1	Q9H2K8	S7(Phosp)	2537	S(7): 100.0; S(14): 0.0; T(18): 0.0; S(19): 0.0	0	0.001576				0		High	1				0			High	1				0
NKLEGDSDVDSELEDR	1	1	1	Q92614	S7(Phosp)	1900.78	S(7): 100.0; S(11): 0.0	0	0.000444				0	High		1				0				0				0
EIAIVHSDAEKEQEEEEQK	2	1	1	Q9H307	S7(Phosp)	2321.01	S(7): 100.0	0	5.277e-05				0			0				0				0	High	High		2
KGAGDGSDEEVDGKADGAEAKPAE	3	1	1	P35579	S7(Phosp)	2382.99	S(7): 100.0	0	1.654e-05				0			0				0				0	High	High	High	3
MRIESLSSQLSNLQK	4	0	0		S7(Phosp)	1813.89	S(5): 25.0; S(7): 25.0; S(8): 25.0; S(11): 25.0	0.004	0.03023				0	High		1				0				0				0
RPASPSSPEHLPATPAESPAQR	4	1	1	Q9H7L9	S7(Phosp)	2363.12	S(4): 100.0; S(6): 0.0; S(7): 0.0; T(14): 0.0; S(18): 0.0	0	1.039e-05				0			0				0				0	High	High		2
GDSEEASGAEEEVGTVAAAATAGK	4	1	1	Q9Y467	S7(Phosp)	2286.96	S(3): 50.0; S(7): 50.0; T(15): 0.0; T(21): 0.0	0	8.815e-05				0	High	High	2				0				0				0
QNSATESADSIEIYVPEAQTR	8	1	1	Q9Y2H0	S7(Phosp)	2389.05	S(3): 33.2; T(5): 33.2; S(7): 33.2; S(10): 0.4; Y(14): 0.0; T(20): 0.0	0	0.02379				0	High	High	2				0				0				0
NQSEEQSEASSEQLDQFTQSAEK	4	1	1	Q9Y6X4	S7(Phosp)	2680.09	S(3): 25.0; S(7): 25.0; S(10): 25.0; S(11): 25.0; T(18): 0.0; S(20): 0.0	0	0.001271				0		High	1				0				0				0
QPSWDPSPVSSTVPAPSPLSAAAVSPSK	5	1	1	Q9NQC3	S7(Phosp)	2827.35	S(3): 20.0; S(7): 20.0; S(10): 20.0; S(11): 20.0; T(12): 20.0; S(17): 0.0; S(20): 0.0; S(25): 0.0; S(27): 0.0	0.003	0.005923				0	High		1				0				0				0
DDSLDLSPQGR	1	0	0		S7(Phosp)	1282.53	S(3): 0.0; S(7): 100.0	0.003	0.005891				0	High		1				0				0				0
ASADLMSYCEEHAR	2	1	1	Q9UBI6	S7(Phosp)	1662.63	S(2): 0.0; S(7): 50.0; Y(8): 50.0	0	0.001705				0			0				0				0		High		1
DSENLASPSEYPENGER	10	1	1	P52948	S7(Phosp)	1973.78	S(2): 0.0; S(7): 100.0; S(9): 0.0; Y(11): 0.0	0	1.564e-05				0		High	1	High			1	High	High	High	3	High	High	High	3
SEPLDESDNDF	1	0	0		S7(Phosp)	1347.46	S(1): 0.4; S(7): 99.6	0.004	0.03245				0	High		1				0				0				0
SQDATFSPGSEQAEK	1	0	0		S7(Phosp)	1661.66	S(1): 0.0; T(5): 0.0; S(7): 99.5; S(10): 0.5	0.001	0.003064				0			0				0	High			1				0
SVSEINSDDELSGK	2	1	1	P82094	S7(Phosp)	1559.65	S(1): 0.0; S(3): 0.0; S(7): 100.0; S(12): 0.0	0	5.525e-08				0	High	High	2				0				0				0
DIEVLSEDTDYEEDEVTK	1	1	1	Q4LE39	S6(Phosp); T9(Phosp)	2288.86	S(6): 100.0; T(9): 100.0; Y(11): 0.0; T(17): 0.0	0	3.945e-06				0		High	1				0				0				0
QGSITSPQANEQSVTPQR	5	1	1	Q9UQ35	S6(Phosp); T15(Phosp)	2087.88	S(3): 0.0; T(5): 0.6; S(6): 99.4; S(13): 0.0; T(15): 100.0	0	4.555e-14				0			0				0	High	High	High	3				0
SHSPSSPDPDTPSPVGDSR	9	1	1	Q13586	S6(Phosp); T11(Phosp)	2081.78	S(1): 0.6; S(3): 49.7; S(5): 49.7; S(6): 49.7; T(11): 49.7; S(13): 0.6; S(18): 0.0	0	4.237e-05				0	High	High	2				0				0				0
SHSSPSLNPDTSPITAK	2	0	0		S6(Phosp); T11(Phosp)	1898.8	S(1): 0.5; S(3): 98.9; S(4): 0.5; S(6): 0.0; T(11): 0.5; S(12): 99.5; T(15): 0.0	0	9.319e-07				0			0		High		1	High			1				0
NPEPDSDEHTPVEDEEPK	7	1	1	Q8N5F7	S6(Phosp); T10(Phosp)	2223.8	S(6): 100.0; T(10): 100.0	0	0.003064				0	High	High	2				0	High	High	High	3				0
NPEPDSDEHTPVEDEEPKK	7	1	1	Q8N5F7	S6(Phosp); T10(Phosp)	2351.89	S(6): 100.0; T(10): 100.0	0	0.002892				0	High	High	2	High	High	High	3	High		High	2				0
EDKSPSEESAPTTSPESVSGSVPSSGSSGR	6	1	1	P54725	S6(Phosp); S9(Phosp)	3082.24	S(4): 62.9; S(6): 62.9; S(9): 62.9; T(12): 2.8; T(13): 2.8; S(14): 2.8; S(17): 2.8; S(19): 0.0; S(21): 0.0; S(24): 0.0; S(25): 0.0; S(27): 0.0; S(28): 0.0	0	0.0001112				0	High		1				0				0				0
TGQAGSLSGSPKPFSPQLSAPITTK	7	1	1	Q9ULU4	S6(Phosp); S8(Phosp)	2617.23	T(1): 0.0; S(6): 66.7; S(8): 66.7; S(10): 66.7; S(15): 0.0; S(19): 0.0; T(23): 0.0; T(24): 0.0	0	8.939e-09				0			0				0	High	High	High	3				0
SSLGQSASETEEDTVSVSK	11	1	1	Q13435	S6(Phosp); S8(Phosp)	2100.82	S(1): 49.8; S(2): 49.8; S(6): 0.4; S(8): 100.0; T(10): 0.0; T(14): 0.0; S(16): 0.0; S(18): 0.0	0	5.498e-16				0	High	High	2				0	High	High	High	3				0
GPPDFSSDEEREPTPVLGSGAAAAGR	1	2	2	P42166;P42167	S6(Phosp); S7(Phosp); T14(Phosp)	2810.11	S(6): 100.0; S(7): 100.0; T(14): 100.0; S(19): 0.0	0	0.007898				0		High	1				0				0				0
EADIDSSDESDIEEDIDQPSAHK	1	1	1	Q9P2I0	S6(Phosp); S7(Phosp); S10(Phosp)	2784.97	S(6): 100.0; S(7): 100.0; S(10): 100.0; S(20): 0.0	0.003	0.03072				0		High	1				0				0				0
GVDFESSEDDDDDPFMNTSSLR	9	1	1	P49959	S6(Phosp); S7(Phosp); M16(Oxidation)	2653.92	S(6): 100.0; S(7): 100.0; T(18): 0.0; S(19): 0.0; S(20): 0.0	0	9.681e-05				0	High	High	2				0	High			1				0
GNAEGSSDEEGKLVIDEPAK	36	1	1	P51858	S6(Phosp); S7(Phosp)	2204.9	S(6): 100.0; S(7): 100.0	0	5.498e-16	High	High	High	3	High	High	2	High	High	High	3	High	High	High	3	High		High	2
LEDAESSNPNLQSLLSTDALPSASK	2	1	1	Q9Y294	S6(Phosp); S7(Phosp)	2747.21	S(6): 33.5; S(7): 33.5; S(13): 33.5; S(16): 49.8; T(17): 49.8; S(22): 0.0; S(24): 0.0	0	0.005975				0		High	1				0				0				0
EAEEESSGGEEEDEDENIEVVYSK	4	1	1	P55010	S6(Phosp); S7(Phosp)	2862.03	S(6): 100.0; S(7): 100.0; Y(22): 0.0; S(23): 0.0	0	6.073e-07				0	High	High	2				0				0				0
GVDFESSEDDDDDPFMNTSSLR	6	1	1	P49959	S6(Phosp); S7(Phosp)	2637.92	S(6): 100.0; S(7): 100.0; T(18): 0.0; S(19): 0.0; S(20): 0.0	0	1.235e-05				0	High	High	2				0				0				0
GPPDFSSDEEREPTPVLGSGAAAAGR	13	2	2	P42166;P42167	S6(Phosp); S7(Phosp)	2730.14	S(6): 100.0; S(7): 100.0; T(14): 0.0; S(19): 0.0	0	1.262e-12				0	High	High	2		High	High	2		High		1				0
IQEQESSGEEDSDLSPEER	10	2	1	P41236	S6(Phosp); S7(Phosp)	2323.85	S(6): 100.0; S(7): 100.0; S(12): 0.0; S(15): 0.0	0	3.076e-06				0	High	High	2				0				0				0
MEREDSSEEEEEEIDDEEIER	1	1	1	P55081	S6(Phosp); S7(Phosp)	2786.98	S(6): 100.0; S(7): 100.0	0	0.0001804				0	High		1				0				0				0
AAPEASSPPASPLQHLLPGK	1	1	1	Q96TA1	S6(Phosp); S7(Phosp)	2127.99	S(6): 1.4; S(7): 98.6; S(11): 100.0	0.003	0.004098				0	High		1				0				0				0
RPASPSSPEHLPATPAESPAQR	5	1	1	Q9H7L9	S6(Phosp); S7(Phosp)	2443.08	S(4): 99.6; S(6): 50.2; S(7): 50.2; T(14): 0.0; S(18): 0.0	0	9.316e-06				0			0			High	1	High	High		2	High		High	2
LSPERSSDSESNENEPHLPHGVSQR	17	1	1	Q9BQ52	S6(Phosp); S7(Phosp)	2948.23	S(2): 65.7; S(6): 65.7; S(7): 65.7; S(9): 1.4; S(11): 1.4; S(23): 0.0	0	0.001378				0			0				0			High	1		High		1
GRLTPSPDIIVLSDNEASSPR	3	1	1	Q8WXI9	S6(Phosp); S13(Phosp); S18(Phosp)	2464.05	T(4): 98.9; S(6): 1.1; S(13): 66.7; S(18): 66.7; S(19): 66.7	0.003	0.004725				0	High		1				0				0				0
IEEVLSPEGSPSKSPSK	1	0	0		S6(Phosp); S10(Phosp); S14(Phosp)	2010.81	S(6): 100.0; S(10): 100.0; S(12): 0.1; S(14): 98.6; S(16): 1.3	0.001	0.1273				0			0				0			High	1				0
VDEEDSDEESHHDEMSEQEEELEDDPTVVK	9	1	1	Q9P0P8	S6(Phosp); S10(Phosp); M15(Oxidation)	3706.34	S(6): 99.7; S(10): 50.1; S(16): 50.1; T(27): 0.0	0	1.748e-06				0	High	High	2				0				0				0
TEMDKSPFNSPSPQDSPR	3	1	1	P08651	S6(Phosp); S10(Phosp)	2179.84	T(1): 33.7; S(6): 33.7; S(10): 33.7; S(12): 98.8; S(16): 0.0	0	0.01862				0		High	1				0				0				0
IEEVLSPEGSPSK	2	1	1	Q9UEY8	S6(Phosp); S10(Phosp)	1531.63	S(6): 99.6; S(10): 50.2; S(12): 50.2	0.003	0.005865				0	High		1				0				0				0
VLLGFSSDESDVEASPR	6	1	1	Q9Y2U8	S6(Phosp); S10(Phosp)	1967.8	S(6): 66.7; S(7): 66.7; S(10): 66.7; S(15): 0.0	0	0.008545				0	High	High	2				0				0				0
VDEEDSDEESHHDEMSEQEEELEDDPTVVK	3	0	0		S6(Phosp); S10(Phosp)	3690.34	S(6): 66.7; S(10): 66.7; S(16): 66.7; T(27): 0.0	0	1.505e-09				0			0		High		1				0				0
LDQPVSAPPSPR	1	1	1	Q16204	S6(Phosp); S10(Phosp)	1423.6	S(6): 100.0; S(10): 100.0	0	0.02222				0		High	1				0				0				0
VIAIDSDAESPAKR	1	0	0		S6(Phosp); S10(Phosp)	1631.71	S(6): 100.0; S(10): 100.0	0.006	0.04452				0		High	1				0				0				0
AKPVVSDFDSDEEQDER	1	1	1	P51531	S6(Phosp); S10(Phosp)	2125.8	S(6): 100.0; S(10): 100.0	0	0.0006901				0		High	1				0				0				0
SSGHSSSELSPDAVEK	26	1	1	Q9UQ35	S6(Phosp); S10(Phosp)	1776.67	S(1): 0.8; S(2): 0.8; S(5): 49.6; S(6): 49.6; S(7): 49.6; S(10): 49.6	0.002	0.02496				0	High	High	2				0				0				0
ILLVDSPGMGNADDEQQEEGTSSK	2	1	1	Q9UKN8	S6(Phosp); M9(Oxidation)	2616.11	S(6): 100.0; T(21): 0.0; S(22): 0.0; S(23): 0.0	0	2.99e-07	High	High		2			0				0				0				0
DVNSSSPVMLAFK	5	1	1	Q99598	S6(Phosp); M9(Oxidation)	1490.65	S(4): 0.2; S(5): 49.9; S(6): 49.9	0.001	0.02297	High	High		2			0				0				0				0
LLDFGSLSNLQVTQPTVGMNFK	8	1	1	P0CW22	S6(Phosp); M19(Oxidation)	2505.21	S(6): 100.0; S(8): 0.0; T(13): 0.0; T(16): 0.0	0	9.498e-05	High	High	High	3			0				0				0				0
GWAFGSNSLPIAGSVGMGVAR	2	1	1	Q5PRF9	S6(Phosp); M17(Oxidation)	2129.98	S(6): 50.0; S(8): 50.0; S(14): 0.0	0	0.00104	High			1			0				0				0				0
EVEEDSEDEEMSEDEEDDSSGEEVVIPQK	8	1	1	P19338	S6(Phosp); M11(Oxidation); S19(Phosp); S20(Phosp)	3569.2	S(6): 75.0; S(12): 75.0; S(19): 75.0; S(20): 75.0	0	0.00991				0		High	1				0				0				0
DWEDDSDEDMSNFDR	150	1	1	Q15185	S6(Phosp); M10(Oxidation)	1971.62	S(6): 100.0; S(11): 0.0	0	0.0002272	High	High	High	3	High	High	2	High	High	High	3	High	High	High	3				0
DLFDYSPPLHK	3	1	1	Q9NYF8	S6(Phosp)	1411.63	Y(5): 0.0; S(6): 100.0	0.001	0.01976	High	High	High	3			0				0				0				0
GLLYDSDEEDEERPAR	16	1	1	P49736	S6(Phosp)	1973.81	Y(4): 0.0; S(6): 100.0	0	0.000569	High	High	High	3		High	1	High		High	2			High	1	High	High	High	3
YGLQDSDEEEEEHPSK	32	1	1	P52948	S6(Phosp)	1971.75	Y(1): 0.0; S(6): 100.0; S(15): 0.0	0	0.0006451	High	High	High	3	High	High	2	High	High	High	3	High	High	High	3	High	High	High	3
AAVVTSPPPTTAPHK	17	1	1	P35611	S6(Phosp)	1553.78	T(5): 0.0; S(6): 100.0; T(10): 0.0; T(11): 0.0	0	5.348e-05	High	High	High	3			0	High			1		High	High	2	High	High	High	3
APIDTSDVEEK	7	1	1	Q06265	S6(Phosp)	1283.54	T(5): 0.0; S(6): 100.0	0	0.0005442	High	High	High	3		High	1	High		High	2				0				0
VLNTGSDVEEAVADALK	5	1	1	O75122	S6(Phosp)	1810.85	T(4): 0.4; S(6): 99.6	0	1.916e-05	High	High	High	3			0				0				0				0
GGVTGSPEASISGSK	7	1	1	Q09666	S6(Phosp)	1413.63	T(4): 0.0; S(6): 100.0; S(10): 0.0; S(12): 0.0; S(14): 0.0	0	5.216e-05	High	High	High	3	High		1				0				0				0
VATLNSEEESDPPTYK	5	1	1	Q00341	S6(Phosp)	1859.79	T(3): 0.0; S(6): 100.0; S(10): 0.0; T(14): 0.0; Y(15): 0.0	0	0.0001169	High	High	High	3		High	1				0				0				0
LTQTSSTEQLNVLETETEVLNK	26	1	1	Q5JSH3	S6(Phosp)	2557.23	T(2): 25.0; T(4): 0.1; S(5): 25.0; S(6): 25.0; T(7): 25.0; T(15): 0.0; T(17): 0.0	0	1.506e-12	High	High	High	3			0				0				0				0
LTVENSPKQEAGISEGQGTAGEEEEK	10	1	1	O43583	S6(Phosp)	2797.24	T(2): 1.0; S(6): 99.0; S(14): 0.0; T(19): 0.0	0	1.2e-07	High	High	High	3	High	High	2				0				0				0
HTGPNSPDTANDGFVR	44	2	2	P31943;P55795	S6(Phosp)	1764.73	T(2): 0.0; S(6): 100.0; T(9): 0.0	0	4.426e-06	High	High	High	3	High	High	2	High	High	High	3	High	High	High	3	High	High	High	3
VTNDISPESSPGVGR	14	1	1	Q15154	S6(Phosp)	1594.71	T(2): 0.0; S(6): 100.0; S(9): 0.0; S(10): 0.0	0	3.904e-05	High	High	High	3	High	High	2	High	High	High	3		High		1	High	High		2
VTQHESDNENEIQIQNK	35	1	1	Q5VZL5	S6(Phosp)	2105.91	T(2): 0.0; S(6): 100.0	0	5.856e-06	High	High	High	3	High	High	2	High	High	High	3	High	High	High	3	High		High	2
TVQSNSPISALAPTGK	13	1	1	O95292	S6(Phosp)	1650.81	T(1): 0.0; S(4): 0.0; S(6): 100.0; S(9): 0.0; T(14): 0.0	0	1.944e-08	High	High	High	3	High	High	2				0				0				0
TSAVSSPLLDQQR	5	1	1	Q5T200	S6(Phosp)	1481.7	T(1): 0.0; S(2): 0.0; S(5): 0.0; S(6): 100.0	0	9.66e-06	High	High	High	3			0				0				0				0
AAPEASSPPASPLQHLLPGK	6	1	1	Q96TA1	S6(Phosp)	2048.02	S(6): 50.0; S(7): 50.0; S(11): 0.0	0	8.874e-08	High	High	High	3			0				0				0				0
VFDDESDEKEDEEYADEK	23	1	1	O43719	S6(Phosp)	2271.83	S(6): 100.0; Y(14): 0.0	0	3.034e-06	High	High	High	3	High	High	2	High	High	High	3	High	High	High	3	High	High	High	3
QPLLLSEDEEDTKR	10	2	1	Q99613	S6(Phosp)	1752.81	S(6): 100.0; T(12): 0.0	0	0.003617	High	High	High	3			0				0				0	High	High	High	3
AFVEDSEDEDGAGEGGSSLLQK	11	1	1	Q8N9T8	S6(Phosp)	2319.95	S(6): 100.0; S(17): 0.0; S(18): 0.0	0	1.48e-11	High	High	High	3	High		1		High	High	2	High	High	High	3	High			1
GLGPPSPPAPPR	9	1	1	Q13425	S6(Phosp)	1222.6	S(6): 100.0	0	0.00118	High	High	High	3			0				0				0	High	High	High	3
LFRPPSPAPAAPGAR	3	1	1	Q86U90	S6(Phosp)	1584.8	S(6): 100.0	0	0.001736	High	High	High	3			0				0				0				0
VNLEESSGVENSPAGARPK	4	1	1	Q8WVM8	S6(Phosp)	2020.94	S(6): 0.0; S(7): 0.0; S(12): 100.0	0	0.001868	High	High	High	3			0				0				0				0
AEAPSSPDVAPAGK	5	1	1	Q9P1Y6	S6(Phosp)	1376.61	S(5): 0.5; S(6): 99.5	0	0.003529	High	High	High	3			0				0	High			1				0
EEGSLSDTEADAVSGQLPDPTTNPSAGK	14	1	1	Q8N1G4	S6(Phosp)	2853.23	S(4): 0.8; S(6): 98.4; T(8): 0.8; S(14): 0.0; T(21): 0.0; T(22): 0.0; S(25): 0.0	0	7.438e-07	High	High	High	3			0				0	High	High		2				0
HAASYSSDSENQGSYSGVIPPPPGR	18	1	1	Q96D71	S6(Phosp)	2640.13	S(4): 0.0; Y(5): 0.2; S(6): 33.3; S(7): 33.3; S(9): 33.3; S(14): 0.0; Y(15): 0.0; S(16): 0.0	0	2.536e-09	High	High	High	3			0				0				0				0
LGVSVSPSR	4	1	1	Q86VM9	S6(Phosp)	981.476	S(4): 0.0; S(6): 50.0; S(8): 50.0	0	0.002169	High	High	High	3			0				0	High			1				0
LPISSSTSNLHVDR	9	1	1	Q86TV6	S6(Phosp)	1605.77	S(4): 0.0; S(5): 0.0; S(6): 99.7; T(7): 0.3; S(8): 0.0	0	7.153e-08	High	High	High	3			0				0				0				0
RLSPPSSSAASSYSFSDLNSTR	11	1	1	P50402	S6(Phosp)	2397.07	S(3): 98.7; S(6): 0.6; S(7): 0.0; S(8): 0.6; S(11): 0.0; S(12): 0.0; Y(13): 0.0; S(14): 0.0; S(16): 0.0; S(20): 0.0; T(21): 0.0	0	6.397e-10	High	High	High	3			0				0				0				0
NGSLDSPGKQDTEEDEEEDEKDK	29	1	1	Q9Y266	S6(Phosp)	2674.05	S(3): 0.0; S(6): 100.0; T(12): 0.0	0	7.709e-06	High	High	High	3	High		1		High	High	2	High	High	High	3	High	High	High	3
ENSFGSPLEFR	3	1	1	Q9UQ35	S6(Phosp)	1362.57	S(3): 0.0; S(6): 100.0	0	0.006451	High	High	High	3			0				0				0				0
ESTQLSPADLTEGKPTDPSK	24	1	1	Q08J23	S6(Phosp)	2181	S(2): 0.5; T(3): 0.5; S(6): 99.0; T(11): 0.0; T(16): 0.0; S(19): 0.0	0	8.618e-10	High	High	High	3		High	1	High	High		2				0				0
DSQDASAEQSDHDDEVASLASASGGFGTK	9	1	1	Q6P2E9	S6(Phosp)	2962.18	S(2): 0.4; S(6): 99.1; S(10): 0.4; S(18): 0.0; S(21): 0.0; S(23): 0.0; T(28): 0.0	0	6.466e-11	High	High	High	3	High	High	2				0	High			1				0
GSGTASDDEFENLR	23	1	1	Q7Z6Z7	S6(Phosp)	1577.61	S(2): 0.0; T(4): 0.0; S(6): 100.0	0	0.0001397	High	High	High	3	High	High	2	High	High	High	3	High	High	High	3	High			1
VSDQNSPVLPK	3	1	1	Q9UPU5	S6(Phosp)	1263.6	S(2): 0.0; S(6): 100.0	0	0.001186	High	High	High	3			0				0				0				0
SSLGQSASETEEDTVSVSK	11	1	1	Q13435	S6(Phosp)	2020.86	S(1): 0.0; S(2): 0.0; S(6): 0.4; S(8): 99.6; T(10): 0.0; T(14): 0.0; S(16): 0.0; S(18): 0.0	0	6.499e-08	High	High	High	3			0		High		1		High		1	High		High	2
APGYPSSPVTTASGTTLR	3	1	1	Q9HCK8	S6(Phosp)	1842.86	Y(4): 0.0; S(6): 0.4; S(7): 99.6; T(10): 0.0; T(11): 0.0; S(13): 0.0; T(15): 0.0; T(16): 0.0	0	9.619e-05	High		High	2			0				0				0				0
YIEIDSDEEPR	3	1	1	Q9NVU7	S6(Phosp)	1445.58	Y(1): 0.0; S(6): 100.0	0	0.001252	High	High		2			0	High			1				0				0
YSISLSPPEQQK	2	0	0		S6(Phosp)	1456.67	Y(1): 0.0; S(2): 0.0; S(4): 0.0; S(6): 100.0	0.002	0.03313	High	High		2			0				0				0				0
NIIHGSDSVESAEK	7	1	1	P15531	S6(Phosp)	1565.69	S(6): 99.6; S(8): 0.4; S(11): 0.0	0	0.004901		High	High	2	High		1	High			1				0				0
EEAPASPLRPLYPQISPLK	3	1	1	P85037	S6(Phosp)	2186.13	S(6): 50.0; Y(12): 50.0; S(16): 0.0	0.001	0.01179	High		High	2			0				0				0				0
KQPPVSPGTALVGSQK	4	1	1	P17096	S6(Phosp)	1673.86	S(6): 50.0; T(9): 50.0; S(14): 0.0	0.001	0.009257	High		High	2			0				0				0				0
GNVVPSPLPTR	11	1	1	Q9Y2V2	S6(Phosp)	1216.61	S(6): 100.0; T(10): 0.0	0	0.0201	High	High		2	High	High	2		High		1				0	High	High	High	3
GGIPASPIDPFQSR	2	1	1	Q96LD4	S6(Phosp)	1521.71	S(6): 100.0; S(13): 0.0	0.001	0.007043	High	High		2			0				0				0				0
AKPVGSPLFK	2	1	1	Q92576	S6(Phosp)	1123.59	S(6): 100.0	0.001	0.01077	High	High		2			0				0				0				0
DLLHPSPEEEK	2	1	1	P42677	S6(Phosp)	1373.6	S(6): 100.0	0.002	0.0291	High	High		2			0				0				0				0
EEPVSSGPEEAVGK	10	1	1	O00567	S6(Phosp)	1494.63	S(5): 0.4; S(6): 99.6	0	0.04405		High	High	2	High		1	High			1		High	High	2				0
QEESESPVERPLK	14	1	1	Q96SB4	S6(Phosp)	1607.73	S(4): 0.0; S(6): 100.0	0	0.0001871	High	High		2	High	High	2	High			1				0				0
ESEQESEEEILAQK	5	1	1	Q9BW71	S6(Phosp)	1728.72	S(2): 99.5; S(6): 0.5	0	2.298e-05		High	High	2			0	High	High		2			High	1				0
DSAAPSPIPGADNLSADPVVSPPTSIPFK	6	1	1	Q5T1M5	S6(Phosp)	2927.41	S(2): 33.2; S(6): 33.2; S(15): 33.2; S(21): 0.5; T(24): 0.0; S(25): 0.0	0.001	0.009017		High	High	2			0				0				0				0
GSGDTSNFDDYEEEDIRVSITEK	2	0	0		S6(Phosp)	2686.1	S(2): 0.0; T(5): 0.0; S(6): 0.0; Y(11): 0.0; S(19): 99.4; T(21): 0.6	0.002	0.02862	High		High	2			0				0				0				0
SQDADSPGSSGAPENLTFK	2	1	1	P55196	S6(Phosp)	1987.83	S(1): 0.0; S(6): 99.5; S(9): 0.5; S(10): 0.0; T(17): 0.0	0	2.46e-07	High		High	2			0				0				0				0
HDYDDSSEEQSAEDSYEASPGSETQR	7	1	1	P98175	S6(Phosp)	2999.1	Y(3): 0.3; S(6): 49.9; S(7): 49.9; S(11): 0.0; S(15): 0.0; Y(16): 0.0; S(19): 0.0; S(22): 0.0; T(24): 0.0	0	8.326e-06	High			1			0				0			High	1				0
DTTVISHSPNTSYDTALEAR	9	1	1	Q4VCS5	S6(Phosp)	2258	T(2): 99.4; T(3): 0.6; S(6): 0.0; S(8): 0.0; T(11): 0.0; S(12): 0.0; Y(13): 0.0; T(15): 0.0	0	6.337e-08			High	1	High		1				0				0				0
DTSATSQSVNGSPQAEQPSLESTSK	10	1	1	Q86WB0	S6(Phosp)	2616.13	T(2): 49.8; S(3): 49.8; T(5): 0.0; S(6): 0.4; S(8): 0.0; S(12): 0.0; S(19): 0.0; S(22): 0.0; T(23): 0.0; S(24): 0.0	0	6.209e-09	High			1	High	High	2				0				0				0
TERPDSPAAAPGSGGAPGR	2	0	0		S6(Phosp)	1830.81	T(1): 0.6; S(6): 99.4; S(13): 0.0	0	1.123e-05		High		1			0				0				0				0
TAQVPSPPR	1	0	0		S6(Phosp)	1032.49	T(1): 0.0; S(6): 100.0	0.002	0.05631		High		1			0				0				0				0
AEEPPSPPVPK	1	1	1	Q96JK2	S6(Phosp)	1227.56	S(6): 100.0	0.003	0.04918			High	1			0				0				0				0
LNEQASEEILK	2	1	1	Q01105	S6(Phosp)	1353.63	S(6): 100.0	0.001	0.01903			High	1	High		1				0				0				0
NAVALSASPQLK	1	0	0		S6(Phosp)	1278.65	S(6): 0.0; S(8): 100.0	0.007	0.104	High			1			0				0				0				0
LVSPGSANETSSILVESVTR	5	1	1	O75369	S6(Phosp)	2126.03	S(3): 20.0; S(6): 20.0; T(10): 20.0; S(11): 20.0; S(12): 20.0; S(17): 0.0; T(19): 0.0	0.002	0.03187	High			1			0				0				0				0
EGSEFSFSDGEVAEK	2	1	1	Q9BVS4	S6(Phosp)	1697.65	S(3): 0.0; S(6): 0.0; S(8): 100.0	0	2.526e-05			High	1	High		1				0				0				0
SETSTSDNTETYQENTSSSGHPTFK	6	1	1	Q8WVD3	S6(Phosp)	2815.12	S(1): 0.0; T(3): 0.2; S(4): 16.6; T(5): 16.6; S(6): 16.6; T(9): 16.6; T(11): 16.6; Y(12): 16.6; T(16): 0.2; S(17): 0.0; S(18): 0.0; S(19): 0.0; T(23): 0.0	0	8.97e-05		High		1			0				0				0				0
YNLDASEEEDSNK	1	1	1	O95218	S6(Phosp)	1593.59	Y(1): 0.0; S(6): 100.0; S(11): 0.0	0	1.615e-12				0			0				0	High			1				0
YNLDASEEEDSNKK	2	1	1	O95218	S6(Phosp)	1721.69	Y(1): 0.0; S(6): 100.0; S(11): 0.0	0	4.776e-06				0			0				0	High			1				0
DAEPPSPTPAGPPR	1	0	0		S6(Phosp)	1468.64	S(6): 99.5; T(8): 0.5	0.003	0.01728				0	High		1				0				0				0
IQEQESSGEEDSDLSPEER	3	2	1	P41236	S6(Phosp)	2243.88	S(6): 33.2; S(7): 33.2; S(12): 33.2; S(15): 0.5	0	0.02315				0		High	1				0				0				0
GEAEQSEEEADEEDKAEDAREEEYEPEK	2	1	1	P46821	S6(Phosp)	3350.29	S(6): 100.0; Y(24): 0.0	0	5.743e-09				0			0				0				0	High	High		2
DEEGESGAEEGPDLEEPGAGYK	2	0	0		S6(Phosp)	2344.9	S(6): 100.0; Y(21): 0.0	0	0.01535				0	High	High	2				0				0				0
EFDEDSDEKEEEEDTYEK	10	1	1	O43719	S6(Phosp)	2345.83	S(6): 100.0; T(15): 0.0; Y(16): 0.0	0	8.956e-06				0	High		1				0	High	High	High	3	High	High	High	3
MLGEDSDEEEEMDTSER	1	1	1	Q9BWU0	S6(Phosp)	2081.72	S(6): 100.0; T(14): 0.0; S(15): 0.0	0	0.0002521				0	High		1				0				0				0
QPLLLSEDEEDTK	1	0	0		S6(Phosp)	1596.7	S(6): 100.0; T(12): 0.0	0.004	0.04505				0	High		1				0				0				0
DWEDDSDEDMSNFDR	35	1	1	Q15185	S6(Phosp)	1955.63	S(6): 100.0; S(11): 0.0	0	6.932e-06				0	High	High	2	High	High	High	3	High	High	High	3				0
ALDIDSDEESEPK	1	0	0		S6(Phosp)	1527.61	S(6): 100.0; S(10): 0.0	0	0.003948				0		High	1				0				0				0
QEPIESDEEEAEPPR	1	0	0		S6(Phosp)	1834.74	S(6): 100.0	0.003	0.01624				0	High		1				0				0				0
GEDVPSEEEEEEENGFEDR	2	1	1	Q9ULX3	S6(Phosp)	2304.83	S(6): 100.0	0	2.418e-05				0	High	High	2				0				0				0
GEAEQSEEEADEEDKAEDAR	2	1	1	P46821	S6(Phosp)	2316.86	S(6): 100.0	0	5.498e-16				0			0				0	High			1				0
FDIEMSMRGDIFER	1	1	1	Q9BYT8	S6(Phosp)	1825.76	S(6): 100.0	0.006	0.09769				0			0				0				0		High		1
NLNLVSSTASIK	1	1	1	Q9NRY4	S6(Phosp)	1326.67	S(6): 0.3; S(7): 99.4; T(8): 0.3; S(10): 0.0	0	0.001943				0		High	1				0				0				0
NQASDSENEELPKPR	4	1	1	Q96ST2	S6(Phosp)	1793.77	S(4): 50.0; S(6): 50.0	0	0.0002483				0		High	1				0				0				0
SQSSGSSATHPISVPGAR	12	1	1	Q9Y4H2	S6(Phosp)	1805.82	S(1): 16.7; S(3): 16.7; S(4): 16.7; S(6): 16.7; S(7): 16.7; T(9): 16.7; S(13): 0.0	0	7.088e-06				0	High		1				0		High		1				0
TLDVSTDEEDKIHHSSESK	2	1	1	P16383	S5(Phosp); T6(Phosp)	2316.92	T(1): 0.0; S(5): 100.0; T(6): 100.0; S(15): 0.0; S(16): 0.0; S(18): 0.0	0	0.005262		High		1			0			High	1				0				0
TPVASTHSISSAATPDR	2	0	0		S5(Phosp); T6(Phosp)	1857.78	T(1): 1.4; S(5): 65.7; T(6): 65.7; S(8): 65.7; S(10): 1.4; S(11): 0.0; T(14): 0.0	0.006	0.05633				0		High	1				0				0				0
AEQPSPPNSDSGQDAHPDPDANPDAAR	3	0	0		S5(Phosp); S9(Phosp)	2916.11	S(5): 66.7; S(9): 66.7; S(11): 66.7	0	7.484e-07				0			0		High		1				0				0
GEGGSEDGSEDGLPEGIHLDK	1	0	0		S5(Phosp); S9(Phosp)	2257.85	S(5): 100.0; S(9): 100.0	0.009	0.07736				0		High	1				0				0				0
ADEPSSEESDLEIDK	22	2	1	P50502	S5(Phosp); S9(Phosp)	1823.65	S(5): 0.0; S(6): 100.0; S(9): 100.0	0	0.0009291				0	High	High	2				0	High	High	High	3				0
MLAESDESGDEESVSQTDK	5	1	1	P22059	S5(Phosp); S8(Phosp)	2216.78	S(5): 99.2; S(8): 99.2; S(13): 1.7; S(15): 0.0; T(17): 0.0	0	3.465e-06				0	High	High	2				0				0				0
LLEDSEESSEETVSR	13	1	1	O60231	S5(Phosp); S8(Phosp)	1869.7	S(5): 100.0; S(8): 99.6; S(9): 0.4; T(12): 0.0; S(14): 0.0	0	5.34e-05				0	High	High	2				0	High	High	High	3				0
RLEISPDSSPER	2	0	0		S5(Phosp); S8(Phosp)	1545.63	S(5): 100.0; S(8): 50.0; S(9): 50.0	0.005	0.03707				0			0				0		High		1				0
LEDDSEESDAEFDEGFK	1	1	1	Q03468	S5(Phosp); S8(Phosp)	2121.71	S(5): 100.0; S(8): 100.0	0	0.01676				0		High	1				0				0				0
AGMSSNQSISSPVLDAVPR	16	1	1	Q9UQ35	S5(Phosp); S8(Phosp)	2075.89	S(4): 0.0; S(5): 0.0; S(8): 2.0; S(10): 99.0; S(11): 99.0	0	0.009159				0		High	1				0			High	1				0
ANSKSEGSPVLPHEPAK	6	1	1	Q9UKE5	S5(Phosp); S8(Phosp)	1907.83	S(3): 2.8; S(5): 98.6; S(8): 98.6	0	0.004083				0			0				0		High	High	2				0
NAIASDSEADSDTEVPK	14	1	1	Q8WVC0	S5(Phosp); S7(Phosp); S11(Phosp)	1988.68	S(5): 100.0; S(7): 100.0; S(11): 99.7; T(13): 0.3	0	0.001512				0		High	1				0				0				0
DYLLSESEDEGDNDGER	5	1	1	Q9BVJ6	S5(Phosp); S7(Phosp)	2102.71	Y(2): 0.0; S(5): 100.0; S(7): 100.0	0	1.294e-05				0	High	High	2				0				0				0
AAVLSDSEDEEKASAK	2	1	1	Q96ST2	S5(Phosp); S7(Phosp)	1809.72	S(5): 100.0; S(7): 100.0; S(14): 0.0	0	1.205e-14				0			0				0	High			1				0
IHQDSESGDELSSSSTEQIR	1	1	1	Q8IWW6	S5(Phosp); S7(Phosp)	2364.92	S(5): 100.0; S(7): 100.0; S(12): 0.0; S(13): 0.0; S(14): 0.0; S(15): 0.0; T(16): 0.0	0	0.004797				0		High	1				0				0				0
DQQPSGSEGEDDDAEAALKK	1	1	1	Q9NXG2	S5(Phosp); S7(Phosp)	2249.85	S(5): 100.0; S(7): 100.0	0.003	0.002118				0	High		1				0				0				0
DQQPSGSEGEDDDAEAALK	1	1	1	Q9NXG2	S5(Phosp); S7(Phosp)	2121.75	S(5): 100.0; S(7): 100.0	0.006	0.04893				0		High	1				0				0				0
KAEDSDSEPEPEDNVR	1	1	1	Q9H0D6	S5(Phosp); S7(Phosp)	1976.72	S(5): 100.0; S(7): 100.0	0	5.498e-16				0			0				0	High			1				0
ADEPSSEESDLEIDK	32	2	1	P50502	S5(Phosp); S6(Phosp); S9(Phosp)	1903.62	S(5): 100.0; S(6): 100.0; S(9): 100.0	0	0.009998				0		High	1				0				0				0
THSTSSSLGSGESPFSR	7	1	1	Q9UGV2	S5(Phosp); S6(Phosp)	1883.72	T(1): 0.0; S(3): 100.0; T(4): 0.0; S(5): 0.8; S(6): 98.4; S(7): 0.8; S(10): 0.0; S(13): 0.0; S(16): 0.0	0	0.003725				0		High	1				0		High	High	2				0
DNQESSDAELSSSEYIK	1	1	1	Q96JM3	S5(Phosp); S6(Phosp)	2061.76	S(5): 50.0; S(6): 50.0; S(11): 97.8; S(12): 0.7; S(13): 0.7; Y(15): 0.7	0	1.937e-06				0			0				0	High			1				0
EEPVSSGPEEAVGK	2	1	1	O00567	S5(Phosp); S6(Phosp)	1574.6	S(5): 100.0; S(6): 100.0	0	0.001887				0	High	High	2				0				0				0
AVDSSSEEIEVEVPVVDR	9	1	1	Q9Y6X4	S5(Phosp); S6(Phosp)	2118.89	S(4): 66.7; S(5): 66.7; S(6): 66.7	0	0.0004961				0	High	High	2				0				0				0
YQEDSDPERSDYEEQQLQK	1	0	0		S5(Phosp); S10(Phosp)	2546.97	Y(1): 0.0; S(5): 100.0; S(10): 99.5; Y(12): 0.5	0	0.002858				0			0	High			1				0				0
VETVSQPSESPKDTIDK	4	1	1	Q99590	S5(Phosp); S10(Phosp)	2019.86	T(3): 99.2; S(5): 0.8; S(8): 49.8; S(10): 49.8; T(14): 0.4	0	0.001376				0	High	High	2				0				0				0
WLDESDAEMELR	10	1	1	Q9P035	S5(Phosp); M9(Oxidation)	1589.62	S(5): 100.0	0	0.0004793	High	High	High	3	High	High	2		High		1	High			1				0
DGDKSPMSSLQISNEK	7	1	1	Q9UER7	S5(Phosp); M7(Oxidation)	1831.78	S(5): 100.0; S(8): 0.0; S(9): 0.0; S(13): 0.0	0	7.176e-05			High	1	High	High	2		High		1				0				0
NLIDSMDQSAFAGFSFVNPK	3	1	1	Q05655	S5(Phosp); M6(Oxidation)	2284	S(5): 0.0; S(9): 0.0; S(15): 100.0	0	0.002067	High	High		2			0				0				0				0
YHGHSMSDPGVSYR	2	2	1	P08559	S5(Phosp); M6(Oxidation)	1688.65	Y(1): 0.2; S(5): 49.9; S(7): 49.9; S(12): 0.0; Y(13): 0.0	0	0.0005107		High		1			0				0				0				0
SQMESMLISGYALNCVVGSQGMPK	4	1	1	P17987	S5(Phosp); M22(Oxidation)	2626.15	S(1): 0.4; S(5): 33.2; S(9): 33.2; Y(11): 33.2; S(19): 0.0	0	0.003376	High			1			0				0				0				0
NADMSEDMQQDAVDCATQAMEK	2	1	1	Q96FJ2	S5(Phosp); M20(Oxidation)	2526.92	S(5): 100.0; T(17): 0.0	0	0.003181	High		High	2			0				0				0				0
VENMSSNQDGNDSDEFM	3	0	0		S5(Phosp); M17(Oxidation)	2014.67	S(5): 33.3; S(6): 33.3; S(13): 33.3	0.003	0.002662				0	High		1				0				0				0
DLTHSDSESSLHMSDR	5	1	1	Q13586	S5(Phosp); M13(Oxidation)	1912.74	T(3): 20.0; S(5): 20.0; S(7): 20.0; S(9): 20.0; S(10): 20.0; S(14): 0.0	0	0.004905		High		1			0				0				0				0
AHLGSSDNVATMSNEER	6	1	1	Q9Y6X4	S5(Phosp); M12(Oxidation)	1913.77	S(5): 50.0; S(6): 50.0; T(11): 0.0; S(13): 0.0	0	0.0002022	High	High	High	3			0				0				0				0
SAPASPTHPGLMSPR	2	1	1	P85037	S5(Phosp); M12(Oxidation)	1601.72	S(1): 33.3; S(5): 33.3; T(7): 33.3; S(13): 0.0	0.001	0.01489	High			1			0				0				0				0
YEPQSPGYEPR	5	1	1	Q9H5H4	S5(Phosp)	1402.57	Y(1): 0.0; S(5): 100.0; Y(8): 0.0	0	0.0001812	High	High	High	3	High		1				0	High			1				0
KETESEAEDNLDDLEK	27	1	1	Q8IYB3	S5(Phosp)	1944.8	T(3): 0.0; S(5): 100.0	0	7.285e-08	High	High	High	3	High	High	2	High	High	High	3	High	High	High	3				0
ATNESEDEIPQLVPIGK	23	1	1	O76021	S5(Phosp)	1919.9	T(2): 0.5; S(5): 99.5	0	5.016e-05	High	High	High	3	High	High	2				0		High	High	2	High		High	2
ETPHSPGVEDAPIAK	19	1	1	Q9UHB6	S5(Phosp)	1627.74	T(2): 0.0; S(5): 100.0	0	7.656e-05	High	High	High	3	High	High	2	High	High	High	3	High		High	2	High	High		2
TDSYSAGQSVEILDGVELGEPAHK	5	1	1	P42345	S5(Phosp)	2582.17	T(1): 0.6; S(3): 99.3; Y(4): 0.0; S(5): 0.0; S(9): 0.0	0	1.131e-05	High	High	High	3			0				0				0				0
TPTSSPASSPLVAK	6	1	1	Q14684	S5(Phosp)	1422.69	T(1): 0.0; T(3): 0.0; S(4): 0.4; S(5): 99.6; S(8): 0.0; S(9): 0.0	0	7.663e-05	High	High	High	3			0				0				0				0
TTSISPALAR	6	1	1	Q9UKE5	S5(Phosp)	1096.54	T(1): 0.0; T(2): 0.0; S(3): 0.0; S(5): 100.0	0.001	0.009269	High	High	High	3			0				0				0				0
LDIDSPPITAR	3	1	1	P14618	S5(Phosp)	1277.61	S(5): 100.0; T(9): 0.0	0	0.0007124	High	High	High	3			0				0				0				0
QPPVSPGTALVGSQK	4	1	1	P17096	S5(Phosp)	1545.77	S(5): 100.0; T(8): 0.0; S(13): 0.0	0	3.811e-05	High	High	High	3	High		1				0				0				0
ERDHSPTPSVFNSDEER	16	1	1	Q6UN15	S5(Phosp)	2081.86	S(5): 100.0; T(7): 0.0; S(9): 0.0; S(13): 0.0	0	0.0005488	High	High	High	3			0				0	High	High	High	3	High	High	High	3
LGDVSPTQIDVSQFGSFK	8	1	1	P46821	S5(Phosp)	2004.93	S(5): 100.0; T(7): 0.0; S(12): 0.0; S(16): 0.0	0	1.056e-09	High	High	High	3			0				0	High			1	High	High		2
AGAASPLNSPLSSAVPSLGK	3	1	1	O75962	S5(Phosp)	1903.96	S(5): 100.0; S(9): 0.0; S(12): 0.0; S(13): 0.0; S(17): 0.0	0	4.537e-05	High	High	High	3			0				0				0				0
AEEKSPISINVK	5	1	1	Q9UK58	S5(Phosp)	1394.69	S(5): 100.0; S(8): 0.0	0	0.0003145	High	High	High	3			0				0				0				0
FEPESPGFESR	5	1	1	Q9H5H4	S5(Phosp)	1361.54	S(5): 100.0; S(10): 0.0	0	0.0002411	High	High	High	3		High	1	High			1				0				0
EDEISPPPPNPVVK	5	1	1	P10644	S5(Phosp)	1597.75	S(5): 100.0	0	0.001143	High	High	High	3	High	High	2				0				0				0
NEEPSEEEIDAPKPK	12	1	1	Q9NR30	S5(Phosp)	1791.77	S(5): 100.0	0	1.443e-05	High	High	High	3		High	1	High	High	High	3	High	High		2				0
LFEESDDKEDEDADGK	11	1	1	O43719	S5(Phosp)	1921.72	S(5): 100.0	0	1.126e-07	High	High	High	3	High	High	2		High	High	2	High			1		High		1
LFEESDDKEDEDADGKEVEDADEK	13	1	1	O43719	S5(Phosp)	2837.1	S(5): 100.0	0	2.006e-15	High	High	High	3	High		1	High	High	High	3	High	High	High	3	High	High	High	3
GLGSSPDLELLLR	6	1	1	Q9NQQ7	S5(Phosp)	1449.74	S(4): 50.0; S(5): 50.0	0	1.543e-05	High	High	High	3			0				0				0				0
GAPSSPATGVLPSPQGK	10	1	1	Q5SRE5	S5(Phosp)	1630.78	S(4): 0.0; S(5): 100.0; T(8): 0.0; S(13): 0.0	0	1.054e-06	High	High	High	3	High	High	2				0				0				0
SDSASSEPVGIYQGFEK	5	1	1	Q05655	S5(Phosp)	1880.8	S(1): 0.5; S(3): 99.5; S(5): 0.0; S(6): 0.0; Y(12): 0.0	0.001	0.008109	High	High	High	3			0				0				0				0
SLHLSPQEQSASYQDR	4	1	1	Q9H410	S5(Phosp)	1925.84	S(1): 0.0; S(5): 100.0; S(10): 0.0; S(12): 0.0; Y(13): 0.0	0	7.265e-06	High	High	High	3			0				0				0				0
QITTSPITVR	2	0	0		S5(Phosp)	1195.61	T(3): 0.0; T(4): 0.0; S(5): 100.0; T(8): 0.0	0.006	0.08063	High		High	2			0				0				0				0
GTSDSSSGNVSEGESPPDSQEDSFQGR	27	1	1	Q8WUB8	S5(Phosp)	2823.09	T(2): 0.2; S(3): 19.9; S(5): 19.9; S(6): 19.9; S(7): 19.9; S(11): 19.9; S(15): 0.2; S(19): 0.0; S(23): 0.0	0	6.864e-10	High		High	2	High		1			High	1				0				0
TRPGSFQSLSDALSDTPAK	4	1	1	Q9H9C1	S5(Phosp)	2057.95	T(1): 0.0; S(5): 100.0; S(8): 0.0; S(10): 0.0; S(14): 0.0; T(16): 0.0	0	1.365e-05	High		High	2			0				0				0				0
GGPASPGGLQGLETR	2	1	1	Q8NCD3	S5(Phosp)	1476.68	S(5): 100.0; T(14): 0.0	0	1.382e-05	High	High		2			0				0				0				0
VDDDSLGEFPVTNSR	3	1	1	Q92785	S5(Phosp)	1730.73	S(5): 100.0; T(12): 0.0; S(14): 0.0	0	3.706e-06	High		High	2	High		1				0				0				0
EKPDSDDDLDIASLVTAK	3	1	1	Q86V48	S5(Phosp)	2011.91	S(5): 100.0; S(13): 0.0; T(16): 0.0	0	6.32e-08		High	High	2	High		1				0				0				0
FFQGSQEFLASASASAER	2	1	1	Q7Z2W4	S5(Phosp)	2012.88	S(5): 100.0; S(11): 0.0; S(13): 0.0; S(15): 0.0	0	1.168e-07	High	High		2			0				0				0				0
GPLQSVQVFGR	2	1	1	P62249	S5(Phosp)	1267.62	S(5): 100.0	0	0.0008382	High		High	2			0				0				0				0
EREESEDELEEANGNNPIDIEVDQNK	7	1	1	Q9UKL0	S5(Phosp)	3095.3	S(5): 100.0	0	5.498e-16	High		High	2			0		High		1	High	High	High	3	High			1
VEEESTGDPFGFDSDDESLPVSSK	13	1	1	Q7Z5K2	S5(Phosp)	2653.08	S(5): 0.0; T(6): 0.0; S(14): 99.5; S(18): 0.5; S(22): 0.0; S(23): 0.0	0	0.000204	High		High	2	High	High	2				0				0				0
DIDISSPEFK	2	1	1	Q09666	S5(Phosp)	1230.53	S(5): 0.0; S(6): 100.0	0.003	0.06106	High		High	2			0				0				0				0
KDGSSPPLLEK	4	1	1	Q6W2J9	S5(Phosp)	1250.6	S(4): 50.0; S(5): 50.0	0.003	0.05576	High		High	2			0				0				0				0
HLFSSTENLAAGSWK	3	1	1	Q6WKZ4	S5(Phosp)	1727.78	S(4): 0.0; S(5): 99.6; T(6): 0.4; S(13): 0.0	0	1.901e-07	High	High		2			0				0				0				0
FLSHSTDSLNK	2	1	1	Q12802	S5(Phosp)	1328.59	S(3): 0.0; S(5): 99.8; T(6): 0.2; S(8): 0.0	0.001	0.00961	High	High		2			0				0				0				0
SLYASSPGGVYATR	3	1	1	P08670	S5(Phosp)	1508.68	S(1): 0.0; Y(3): 0.0; S(5): 0.6; S(6): 99.4; Y(11): 0.0; T(13): 0.0	0	0.003737	High		High	2			0				0				0				0
SGSSSPDSEITELK	25	1	1	P17812	S5(Phosp)	1516.64	S(1): 0.0; S(3): 0.0; S(4): 0.0; S(5): 100.0; S(8): 0.0; T(11): 0.0	0	0.0002944		High	High	2	High	High	2	High	High	High	3	High	High	High	3	High	High	High	3
EEDGSLSLDGADSTGVVAK	3	1	1	Q13263	S5(Phosp)	1929.83	S(5): 99.5; S(7): 0.5; S(13): 0.0; T(14): 0.0	0	0.0002428	High			1	High		1				0				0				0
IHQDSESGDELSSSSTEQIR	6	1	1	Q8IWW6	S5(Phosp)	2284.95	S(5): 50.0; S(7): 50.0; S(12): 0.0; S(13): 0.0; S(14): 0.0; S(15): 0.0; T(16): 0.0	0	6.598e-06	High			1	High	High	2				0				0				0
IEKLSDDEEVDITDEVDELSSQTPQK	2	1	1	Q5VVJ2	S5(Phosp)	3042.36	S(5): 100.0; T(13): 0.0; S(20): 0.0; S(21): 0.0; T(23): 0.0	0.001	0.01351	High			1			0				0				0				0
ALQLSNSPGASSAFLK	1	1	1	Q12802	S5(Phosp)	1670.82	S(5): 0.5; S(7): 99.5; S(11): 0.0; S(12): 0.0	0	0.001938	High			1			0				0				0				0
GQGESDPLDHEPAVSPLLPR	1	0	0		S5(Phosp)	2194.02	S(5): 0.0; S(15): 100.0	0.004	0.08095			High	1			0				0				0				0
IDSLSLNGEFGYQK	1	1	1	Q8TEQ0	S5(Phosp)	1650.74	S(3): 0.4; S(5): 99.6; Y(12): 0.0	0.001	0.006213	High			1			0				0				0				0
GSLASLDSLR	2	1	1	O60716	S5(Phosp)	1098.52	S(2): 0.0; S(5): 100.0; S(8): 0.0	0.002	0.02615	High			1	High		1				0				0				0
SKFDSDEEEEDTENVEAASSGK	7	1	1	Q8TF01	S5(Phosp)	2482.96	S(1): 0.6; S(5): 99.4; T(12): 0.0; S(19): 0.0; S(20): 0.0	0	4.853e-08			High	1	High	High	2				0			High	1				0
SLKLSPVQK	1	1	1	Q92834	S5(Phosp)	1079.59	S(1): 0.0; S(5): 100.0	0.003	0.06224		High		1			0				0				0				0
KPLTSSSAAPQRPISTQR	2	1	1	Q15691	S5(Phosp)	2005.02	T(4): 99.6; S(5): 0.4; S(6): 0.0; S(7): 0.0; S(15): 0.0; T(16): 0.0	0	3.022e-05				0			0				0				0	High	High		2
TDADSESDNSDNNTIFVQGLGEGVSTDQVGEFFK	5	0	0		S5(Phosp)	3702.57	T(1): 19.9; S(5): 19.9; S(7): 19.9; S(10): 19.9; T(14): 19.9; S(25): 0.2; T(26): 0.2	0	0.003692				0			0				0			High	1				0
TNDASSESIASFSK	3	0	0		S5(Phosp)	1523.63	T(1): 0.3; S(5): 33.1; S(6): 33.1; S(8): 33.1; S(11): 0.3; S(13): 0.0	0.002	0.02922				0		High	1				0				0				0
TQDPSSPGTTPPQAR	1	1	1	Q13112	S5(Phosp)	1619.7	T(1): 0.0; S(5): 0.0; S(6): 100.0; T(9): 0.0; T(10): 0.0	0	5.498e-16				0			0				0	High			1				0
TADSSSSEDEEEYVVEK	4	0	0		S5(Phosp)	1983.76	T(1): 0.0; S(4): 24.9; S(5): 24.9; S(6): 24.9; S(7): 24.9; Y(13): 0.2	0.006	0.0697				0		High	1				0				0				0
DGFPSGTPALNAK	1	1	1	Q13177	S5(Phosp)	1354.6	S(5): 99.5; T(7): 0.5	0	0.01809				0		High	1				0				0				0
DNQESSDAELSSSEYIK	2	1	1	Q96JM3	S5(Phosp)	1981.79	S(5): 50.0; S(6): 50.0; S(11): 0.0; S(12): 0.0; S(13): 0.0; Y(15): 0.0	0	0.001826				0			0				0			High	1				0
EAGLSQSHDDLSNATATPSVR	5	1	1	O14523	S5(Phosp)	2235.99	S(5): 49.7; S(7): 49.7; S(12): 0.6; T(15): 0.0; T(17): 0.0; S(19): 0.0	0	0.0005969				0	High	High	2				0				0				0
GPPQSPVFEGVYNNSR	1	1	1	Q8WWM7	S5(Phosp)	1827.81	S(5): 100.0; Y(12): 0.0; S(15): 0.0	0	6.783e-14				0			0				0	High			1				0
EEENSEEELAAATTSK	1	0	0		S5(Phosp)	1817.73	S(5): 100.0; T(13): 0.0; T(14): 0.0; S(15): 0.0	0.006	0.05539				0		High	1				0				0				0
LEGDSDVDSELEDR	1	1	1	Q92614	S5(Phosp)	1658.64	S(5): 100.0; S(9): 0.0	0	0.002392				0		High	1				0				0				0
DGDKSPMSSLQISNEK	1	1	1	Q9UER7	S5(Phosp)	1815.78	S(5): 100.0; S(8): 0.0; S(9): 0.0; S(13): 0.0	0	0.000105				0	High		1				0				0				0
KEQESDEEEEEEEEDEPSGATTR	3	1	1	Q8NFC6	S5(Phosp)	2762.03	S(5): 100.0; S(18): 0.0; T(21): 0.0; T(22): 0.0	0	4.14e-07				0	High	High	2				0			High	1				0
NNNPSPPPDSDLER	4	1	1	Q99502	S5(Phosp)	1631.67	S(5): 100.0; S(10): 0.0	0	0.02232				0		High	1	High	High	High	3				0				0
VGNESPVQELK	2	1	1	Q5JSH3	S5(Phosp)	1279.59	S(5): 100.0	0	0.03276				0	High		1	High			1				0				0
WLDESDAEMELR	1	1	1	Q9P035	S5(Phosp)	1573.62	S(5): 100.0	0.003	0.00552				0	High		1				0				0				0
QALDSEEEEEDVAAK	3	1	1	Q8NC44	S5(Phosp)	1742.7	S(5): 100.0	0	1.505e-06				0	High	High	2				0				0				0
QLLDSDEEQEEDEGR	7	1	1	Q9UNS1	S5(Phosp)	1871.71	S(5): 100.0	0	1.221e-11				0	High	High	2	High		High	2	High		High	2				0
VHDRSEEEEEEEEEEEEEQPR	5	1	1	Q5TAQ9	S5(Phosp)	2752.04	S(5): 100.0	0	1.079e-14				0	High		1				0			High	1	High	High	High	3
VDEDSAEDTQSNDGKEVVEVGQK	7	1	1	Q9H2G2	S5(Phosp)	2558.08	S(5): 0.4; T(9): 49.8; S(11): 49.8	0	0.01357				0	High	High	2				0		High	High	2				0
ADEPSSEESDLEIDK	2	2	1	P50502	S5(Phosp)	1743.68	S(5): 0.0; S(6): 0.0; S(9): 100.0	0	0.003919				0	High	High	2				0				0				0
RPSESDKEDELDKVK	2	1	1	Q02952	S5(Phosp)	1854.85	S(3): 100.0; S(5): 0.0	0	0.00177				0			0				0				0	High	High		2
DPSASPGDAGEQAIR	1	1	1	P18206	S5(Phosp)	1550.65	S(3): 0.4; S(5): 99.6	0	0.0001341				0		High	1				0				0				0
LSVSSNDTQESGNSSGPSPGAK	20	1	1	Q9Y6D6	S5(Phosp)	2185.92	S(2): 25.0; S(4): 25.0; S(5): 25.0; T(8): 25.0; S(11): 0.0; S(14): 0.0; S(15): 0.0; S(18): 0.0	0	5.461e-16				0	High	High	2	High	High	High	3				0				0
SVAVSDEEEVEEEAER	1	1	1	Q9Y6X9	S5(Phosp)	1886.75	S(1): 0.0; S(5): 100.0	0	0.005732				0		High	1				0				0				0
SIVPSSPQPQR	1	0	0		S5(Phosp)	1275.61	S(1): 0.0; S(5): 0.0; S(6): 100.0	0.003	0.002651				0	High		1				0				0				0
QNGSNDSDRYSDNEEDSKIELK	6	1	1	P42167	S4(Phosp); Y10(Phosp)	2703.05	S(4): 50.0; S(7): 50.0; Y(10): 50.0; S(11): 50.0; S(17): 0.0	0.006	0.07435				0		High	1				0				0				0
FNDSEGDDTEETEDYR	3	1	1	Q9NYF8	S4(Phosp); T9(Phosp)	2081.66	S(4): 100.0; T(9): 100.0; T(12): 0.0; Y(15): 0.0	0	9.364e-06				0		High	1				0	High	High		2				0
VNFSEEGETEEDDQDSSHSSVTTVK	7	1	1	Q5JTV8	S4(Phosp); T9(Phosp)	2916.1	S(4): 100.0; T(9): 100.0; S(16): 0.0; S(17): 0.0; S(19): 0.0; S(20): 0.0; T(22): 0.0; T(23): 0.0	0	6.111e-05				0	High	High	2		High		1				0				0
AKNSDLLTSPDVGLLK	2	0	0		S4(Phosp); T8(Phosp)	1830.86	S(4): 99.4; T(8): 50.3; S(9): 50.3	0	0.02778				0			0				0			High	1				0
LVPSQEETKLSVEESEAAGDGVDTK	6	1	1	P49321	S4(Phosp); T8(Phosp)	2778.2	S(4): 99.4; T(8): 50.3; S(11): 50.3; S(15): 0.0; T(24): 0.0	0	2.731e-13				0			0				0	High	High	High	3				0
HRPSPPATPPPK	2	1	1	Q8IYB3	S4(Phosp); T8(Phosp)	1441.64	S(4): 100.0; T(8): 100.0	0	0.0004661				0			0				0	High			1				0
DDPSDVTDEDEGPAEPPPPPK	8	1	1	Q3YEC7	S4(Phosp); T7(Phosp)	2363.88	S(4): 100.0; T(7): 100.0	0	0.002771				0	High	High	2				0	High	High	High	3				0
SLLSHEFQDETDTEEETLYSSK	4	0	0		S4(Phosp); T11(Phosp)	2748.09	S(1): 39.6; S(4): 39.6; T(11): 39.6; T(13): 39.6; T(17): 39.6; Y(19): 1.7; S(20): 0.1; S(21): 0.1	0.005	0.05578				0	High		1				0				0				0
ASQSRPNSSALETLGGEK	9	1	1	O94804	S4(Phosp); S8(Phosp)	1991.85	S(2): 0.6; S(4): 99.0; S(8): 50.2; S(9): 50.2; T(13): 0.0	0	6.603e-05				0	High	High	2				0				0				0
EVSSRPSTPGLSVVSGISATSEDIPNK	23	1	1	Q14C86	S4(Phosp); S7(Phosp)	2874.31	S(3): 50.0; S(4): 50.0; S(7): 99.1; T(8): 0.9; S(12): 0.0; S(15): 0.0; S(18): 0.0; T(20): 0.0; S(21): 0.0	0	3.504e-07	High		High	2	High	High	2		High	High	2		High	High	2				0
SLDSDESEDEEDDYQQK	2	1	1	Q13442	S4(Phosp); S7(Phosp)	2191.71	S(1): 0.0; S(4): 100.0; S(7): 100.0; Y(14): 0.0	0	5.498e-16				0			0				0	High			1				0
NQASDSENEELPKPR	13	1	1	Q96ST2	S4(Phosp); S6(Phosp)	1873.74	S(4): 100.0; S(6): 100.0	0	1.788e-11	High	High	High	3	High	High	2				0	High			1				0
HQASDSENEELPKPR	10	1	1	Q96ST2	S4(Phosp); S6(Phosp)	1896.75	S(4): 100.0; S(6): 100.0	0	5.498e-16	High	High	High	3		High	1				0	High			1				0
TDGSISGDRQPVTVADYISR	5	1	1	P51116	S4(Phosp); S6(Phosp)	2296.99	T(1): 0.0; S(4): 100.0; S(6): 100.0; T(13): 0.0; Y(17): 0.0; S(19): 0.0	0	1.875e-05		High		1	High	High	2				0				0				0
KRESESESDETPPAAPQLIK	12	1	1	O60832	S4(Phosp); S6(Phosp)	2372.04	S(4): 99.5; S(6): 50.2; S(8): 50.2; T(11): 0.0	0	0.0005499		High		1			0				0	High			1			High	1
TNSSDSERSPDLGHSTQIPR	6	1	1	Q6VY07	S4(Phosp); S6(Phosp)	2343.96	T(1): 0.5; S(3): 49.9; S(4): 49.9; S(6): 49.9; S(9): 49.9; S(15): 0.0; T(16): 0.0	0	0.001895				0	High	High	2				0				0				0
TIASDSEEEAGKELSDK	8	1	1	Q96ST2	S4(Phosp); S6(Phosp)	1968.77	T(1): 0.0; S(4): 100.0; S(6): 100.0; S(15): 0.0	0	0.0002769				0			0	High	High	High	3	High	High	High	3				0
GQESSSDQEQVDVESIDFSK	12	1	1	Q96JM3	S4(Phosp); S6(Phosp)	2373.9	S(4): 66.7; S(5): 66.7; S(6): 66.7; S(15): 0.0; S(19): 0.0	0	1.855e-14				0		High	1				0	High	High	High	3				0
GNKSPSPPDGSPAATPEIR	1	1	1	O00499	S4(Phosp); S6(Phosp)	2037.87	S(4): 50.3; S(6): 50.3; S(11): 99.5; T(15): 0.0	0	4.725e-05				0	High		1				0				0				0
EEGSLSDTEADAVSGQLPDPTTNPSAGK	3	0	0		S4(Phosp); S6(Phosp)	2933.2	S(4): 50.0; S(6): 50.0; T(8): 50.0; S(14): 50.0; T(21): 0.1; T(22): 0.1; S(25): 0.0	0	0.01084				0		High	1				0				0				0
QEESESPVERPLK	2	1	1	Q96SB4	S4(Phosp); S6(Phosp)	1687.7	S(4): 100.0; S(6): 100.0	0	0.001396				0		High	1			High	1				0				0
RPESPSEISPIK	2	1	1	Q7Z5K2	S4(Phosp); S6(Phosp)	1499.65	S(4): 100.0; S(6): 0.0; S(9): 100.0	0.003	0.006308				0	High	High	2				0				0				0
SGKSPSPSPTSPGSLR	1	0	0		S4(Phosp); S6(Phosp)	1701.72	S(1): 0.8; S(4): 99.2; S(6): 0.0; S(8): 33.2; T(10): 33.2; S(11): 33.2; S(14): 0.3	0	0.1205				0			0	High			1				0				0
SQSSHSYDDSTLPLIDR	5	1	1	O60716	S4(Phosp); S6(Phosp)	2080.83	S(1): 0.4; S(3): 39.8; S(4): 39.8; S(6): 39.8; Y(7): 39.8; S(10): 39.8; T(11): 0.4	0	2.465e-05				0		High	1				0				0				0
NKKSSTGEASENGLEDIDR	1	0	0		S4(Phosp); S5(Phosp); T6(Phosp); S10(Phosp)	2369.85	S(4): 100.0; S(5): 100.0; T(6): 100.0; S(10): 100.0	0.006	0.06834				0		High	1				0				0				0
DSHSSEEDEASSQTDLSQTISK	4	1	1	Q5JTV8	S4(Phosp); S5(Phosp); S11(Phosp)	2620.92	S(2): 49.5; S(4): 49.5; S(5): 49.5; S(11): 49.5; S(12): 49.5; T(14): 49.5; S(17): 1.4; T(19): 1.4; S(21): 0.1	0.009	0.08193				0		High	1				0				0				0
DSHSSEEDEASSQTDLSQTISK	22	1	1	Q5JTV8	S4(Phosp); S5(Phosp)	2540.95	S(2): 0.6; S(4): 99.4; S(5): 100.0; S(11): 0.0; S(12): 0.0; T(14): 0.0; S(17): 0.0; T(19): 0.0; S(21): 0.0	0	1.507e-05			High	1	High	High	2	High	High	High	3			High	1				0
TDASSASSFLDSDELER	3	1	1	Q14498	S4(Phosp); S5(Phosp)	1989.73	T(1): 0.0; S(4): 0.6; S(5): 0.6; S(7): 98.7; S(8): 100.0; S(12): 0.0	0	0.004701				0		High	1				0				0				0
KLSSSSEPYEEDEFNDDQSIK	10	0	0		S4(Phosp); S5(Phosp)	2607	S(3): 50.0; S(4): 50.0; S(5): 50.0; S(6): 50.0; Y(9): 0.0; S(19): 0.0	0.003	0.01415				0	High		1				0				0				0
SLMSSPEDLTK	5	1	1	P46821	S4(Phosp); S5(Phosp)	1367.52	S(1): 0.0; S(4): 100.0; S(5): 100.0; T(10): 0.0	0	0.003949				0	High	High	2				0				0				0
NVLSSLAVYAEDSEPESDGEAGIEAVGSAAEEK	10	0	0		S4(Phosp); S17(Phosp)	3483.47	S(4): 40.0; S(5): 40.0; Y(9): 40.0; S(13): 40.0; S(17): 40.0; S(28): 0.0	0.003	0.003064				0			0				0	High			1				0
LKFSDEEDGRDSDEEGAEGHR	4	1	1	P48634	S4(Phosp); S12(Phosp)	2537.94	S(4): 100.0; S(12): 100.0	0	0.006064				0	High	High	2			High	1	High			1				0
RPPSPDVIVLSDNEQPSSPR	3	1	1	Q86YP4	S4(Phosp); S11(Phosp); S17(Phosp)	2430.01	S(4): 100.0; S(11): 50.0; S(17): 50.0; S(18): 100.0	0	0.000113				0	High	High	2				0				0				0
RPPSPDVIVLSDNEQPSSPR	3	1	1	Q86YP4	S4(Phosp); S11(Phosp)	2350.05	S(4): 100.0; S(11): 100.0; S(17): 0.0; S(18): 0.0	0	0.0004925				0	High		1				0				0				0
EEASDDDMEGDEAVVR	21	1	1	O75643	S4(Phosp); M8(Oxidation)	1862.66	S(4): 100.0	0	5.498e-16				0	High	High	2		High	High	2	High	High	High	3				0
GLLSDSMTDVPVDTGVAAR	7	1	1	O43399	S4(Phosp); M7(Oxidation)	1999.91	S(4): 99.4; S(6): 0.6; T(8): 0.0; T(14): 0.0	0	1.851e-09	High	High	High	3			0				0				0				0
ASVSPMDEPVPDSESPIEK	5	1	1	P46821	S4(Phosp); M6(Oxidation)	2109.89	S(2): 0.4; S(4): 99.6; S(13): 0.0; S(15): 0.0	0	1.318e-05	High		High	2			0				0			High	1				0
DIYSMHIFLTER	2	1	1	Q86W56	S4(Phosp); M5(Oxidation)	1620.72	Y(3): 99.3; S(4): 0.4; T(10): 0.4	0.008	0.1635			High	1			0				0				0				0
KSSSGNENDEQDSDNANMSTQSPVSSEEYDR	6	1	1	Q5VUJ6	S4(Phosp); M18(Oxidation)	3503.33	S(2): 16.7; S(3): 16.7; S(4): 16.7; S(13): 16.7; S(19): 16.7; T(20): 16.7; S(22): 0.1; S(25): 0.0; S(26): 0.0; Y(29): 0.0	0	0.0004067				0			0				0		High		1				0
ENASPAPGTTAEEAMSR	4	1	1	P46379	S4(Phosp); M15(Oxidation)	1814.73	S(4): 100.0; T(9): 0.0; T(10): 0.0; S(16): 0.0	0	7.506e-09	High	High	High	3			0				0	High			1				0
EDDSKDNDSESDYMFMAPGAGAIPK	8	1	1	O14654	S4(Phosp); M14(Oxidation); M16(Oxidation)	2802.08	S(4): 96.2; S(9): 1.3; S(11): 1.3; Y(13): 1.3	0	0.0009669	High	High		2			0				0				0				0
VALSDDETKETENMR	10	1	1	Q15054	S4(Phosp); M14(Oxidation)	1833.75	S(4): 100.0; T(8): 0.0; T(11): 0.0	0	0.0008878	High	High	High	3	High	High	2				0		High		1				0
DLSSSPPGPYGQEMYAFR	8	1	1	O43741	S4(Phosp); M14(Oxidation)	2097.85	S(3): 0.3; S(4): 49.9; S(5): 49.9; Y(10): 0.0; Y(15): 0.0	0	2.639e-05	High	High	High	3			0				0				0				0
GDLSDVEEEEEEEMDVDEATGAVK	1	1	1	Q96ST3	S4(Phosp); M14(Oxidation)	2721.05	S(4): 100.0; T(20): 0.0	0	0.01457				0		High	1				0				0				0
TVLSLFDEEEDKMEDQNIIQAPQK	5	3	1	Q641Q2	S4(Phosp); M13(Oxidation)	2916.32	T(1): 0.7; S(4): 99.3	0	5.831e-05	High	High	High	3			0				0				0				0
SQHSSGNGNDFEMITK	17	1	1	Q99442	S4(Phosp); M13(Oxidation)	1847.73	S(1): 33.3; S(4): 33.3; S(5): 33.3; T(15): 0.0	0	0.000117	High	High	High	3	High		1				0			High	1				0
GPPSPPAPVMHSPSR	1	0	0		S4(Phosp); M10(Oxidation); S12(Phosp)	1689.69	S(4): 100.0; S(12): 100.0; S(14): 0.0	0	0.07168				0			0				0			High	1				0
SAASPVVSSMPER	5	1	1	P18583	S4(Phosp); M10(Oxidation)	1413.61	S(1): 0.4; S(4): 99.6; S(8): 0.0; S(9): 0.0	0	0.001574	High	High	High	3			0				0				0				0
SNISPNFNFMGQLLDFER	4	3	1	Q99956	S4(Phosp); M10(Oxidation)	2224.97	S(1): 0.4; S(4): 99.6	0	1.031e-07	High	High	High	3			0				0				0				0
NKASPQSEFMPSK	3	1	1	Q9NQW6	S4(Phosp); M10(Oxidation)	1546.66	S(4): 100.0; S(7): 0.0; S(12): 0.0	0.003	0.06566		High		1			0				0	High			1				0
GYTSDSEVYTDHGRPGK	16	1	1	Q92538	S4(Phosp)	1948.8	Y(2): 0.0; T(3): 0.0; S(4): 99.4; S(6): 0.6; Y(9): 0.0; T(10): 0.0	0	6.119e-06	High	High	High	3			0				0				0	High		High	2
TSFSVGSDDELGPIR	5	1	1	Q9NRY4	S4(Phosp)	1659.73	T(1): 0.0; S(2): 0.0; S(4): 0.0; S(7): 100.0	0	3.148e-05	High	High	High	3			0				0				0				0
NAISLPQLNQAAYDSLVVGK	3	1	1	Q00587	S4(Phosp)	2181.1	S(4): 100.0; Y(13): 0.0; S(15): 0.0	0	4.295e-05	High	High	High	3			0				0				0				0
FNDSEGDDTEETEDYR	21	1	1	Q9NYF8	S4(Phosp)	2001.69	S(4): 100.0; T(9): 0.0; T(12): 0.0; Y(15): 0.0	0	1.996e-06	High	High	High	3	High	High	2	High	High	High	3	High	High	High	3	High	High	High	3
GEDSAEETEAKPAVVAPAPVVEAVSTPSAAFPSDATAEQGPILTK	6	1	1	Q12906	S4(Phosp)	4515.18	S(4): 100.0; T(8): 0.0; S(25): 0.0; T(26): 0.0; S(28): 0.0; S(33): 0.0; T(36): 0.0; T(44): 0.0	0	2.051e-07	High	High	High	3			0				0				0				0
NLGSINTELQDVQR	8	1	1	O75396	S4(Phosp)	1666.78	S(4): 100.0; T(7): 0.0	0	0.003486	High	High	High	3		High	1				0	High	High	High	3	High			1
HAPSPEPAVQGTGVAGVPEESGDAAAIPAK	3	1	1	P13051	S4(Phosp)	2890.36	S(4): 100.0; T(12): 0.0; S(21): 0.0	0	3.069e-13	High	High	High	3			0				0				0				0
NIPSPGQLDPDTR	4	1	1	Q9P2D1	S4(Phosp)	1489.67	S(4): 100.0; T(12): 0.0	0	0.0002898	High	High	High	3	High		1				0				0				0
GLFSDEEDSEDLFSSQSASK	3	2	1	Q641Q2	S4(Phosp)	2257.9	S(4): 100.0; S(9): 0.0; S(14): 0.0; S(15): 0.0; S(17): 0.0; S(19): 0.0	0	5.286e-13	High	High	High	3			0				0				0				0
NNPSPPPDSDLER	8	1	1	O95677	S4(Phosp)	1517.63	S(4): 100.0; S(9): 0.0	0	0.0002373	High	High	High	3	High	High	2	High	High		2			High	1				0
VQISPDSGGLPER	9	1	1	Q92945	S4(Phosp)	1434.66	S(4): 100.0; S(7): 0.0	0	1.046e-05	High	High	High	3	High	High	2				0			High	1	High	High	High	3
IDISPSTLR	4	1	1	Q9NYF8	S4(Phosp)	1081.53	S(4): 100.0; S(6): 0.0; T(7): 0.0	0.001	0.01209	High	High	High	3			0				0				0			High	1
IDISPSTFR	3	1	1	Q9Y2W1	S4(Phosp)	1115.51	S(4): 100.0; S(6): 0.0; T(7): 0.0	0	0.005703	High	High	High	3			0				0				0				0
RPESPSEISPIK	5	1	1	Q7Z5K2	S4(Phosp)	1419.69	S(4): 100.0; S(6): 0.0; S(9): 0.0	0	0.003004	High	High	High	3			0				0				0	High		High	2
GPVSPSVSFQPLAR	5	1	1	Q7Z434	S4(Phosp)	1521.75	S(4): 100.0; S(6): 0.0; S(8): 0.0	0	5.106e-05	High	High	High	3	High		1				0				0				0
LPLSPPLVEDSAFEPSR	3	1	1	O96007	S4(Phosp)	1933.93	S(4): 100.0; S(11): 0.0; S(16): 0.0	0	1.713e-07	High	High	High	3			0				0				0				0
ANASPQKPLDLK	5	1	1	Q9Y618	S4(Phosp)	1361.68	S(4): 100.0	0	0.003632	High	High	High	3	High	High	2				0				0				0
LKFSDDEEEEEVVK	3	1	1	Q5JSZ5	S4(Phosp)	1775.76	S(4): 100.0	0	1.522e-06	High	High	High	3			0				0				0				0
ALESPERPFLAILGGAK	3	1	1	P00558	S4(Phosp)	1848.96	S(4): 100.0	0	9.315e-06	High	High	High	3			0				0				0				0
VNFSEEGETEEDDQDSSHSSVTTVK	10	1	1	Q5JTV8	S4(Phosp)	2836.13	S(4): 0.0; T(9): 100.0; S(16): 0.0; S(17): 0.0; S(19): 0.0; S(20): 0.0; T(22): 0.0; T(23): 0.0	0	1.418e-11	High	High	High	3	High		1				0				0				0
KLSSSDAPAQDTGSSAAAVETDASR	19	1	1	Q7Z4S6	S4(Phosp)	2502.1	S(3): 33.3; S(4): 33.3; S(5): 33.3; T(12): 0.0; S(14): 0.0; S(15): 0.0; T(21): 0.0; S(24): 0.0	0	1.88e-09	High	High	High	3	High	High	2				0				0				0
LHSSNPNLSTLDFGEEK	13	1	1	Q9H4L5	S4(Phosp)	1967.88	S(3): 0.0; S(4): 100.0; S(9): 0.0; T(10): 0.0	0	3.495e-08	High	High	High	3	High		1				0				0				0
LDSSPSVSSTLAAK	19	1	1	Q13428	S4(Phosp)	1442.68	S(3): 0.0; S(4): 100.0; S(6): 0.0; S(8): 0.0; S(9): 0.0; T(10): 0.0	0	4.545e-07	High	High	High	3	High	High	2	High		High	2	High	High	High	3	High	High	High	3
DSLSPVLHPSDLILTR	11	1	1	Q9HCN4	S4(Phosp)	1842.94	S(2): 0.5; S(4): 99.5; S(10): 0.0; T(15): 0.0	0	0.0005453	High	High	High	3			0				0				0				0
NSASVGIIQR	7	1	1	Q53EU6	S4(Phosp)	1124.55	S(2): 0.0; S(4): 100.0	0.001	0.005891	High	High	High	3	High	High	2				0				0				0
SPSSKPSLAVAVDSAPEVAVK	13	1	1	O60508	S4(Phosp)	2119.07	S(1): 0.6; S(3): 0.6; S(4): 98.2; S(7): 0.6; S(14): 0.0	0	3.388e-10	High	High	High	3			0				0				0				0
SAASREDLVGPEVGASPQSGR	6	1	1	Q86X27	S4(Phosp)	2149.99	S(1): 0.5; S(4): 99.5; S(16): 0.0; S(19): 0.0	0	8.532e-09	High	High	High	3	High		1				0				0				0
SLTSSLENIFSR	7	1	1	O60343	S4(Phosp)	1433.67	S(1): 0.0; T(3): 0.0; S(4): 0.3; S(5): 99.7; S(11): 0.0	0	0.0001424	High	High	High	3			0				0				0				0
SDKSPDLAPTPAPQSTPR	22	1	1	Q9BY44	S4(Phosp)	1944.91	S(1): 0.0; S(4): 100.0; T(10): 0.0; S(15): 0.0; T(16): 0.0	0	5.96e-08	High	High	High	3	High		1	High			1				0	High	High	High	3
SEGSPVLPHEPAK	10	1	1	Q9UKE5	S4(Phosp)	1427.66	S(1): 0.0; S(4): 100.0	0	0.0004621	High	High	High	3	High	High	2		High		1				0				0
SLSSPTDNLELSLR	9	1	1	Q9Y2X7	S4(Phosp)	1611.76	S(1): 0.0; S(3): 0.0; S(4): 100.0; T(6): 0.0; S(12): 0.0	0	7.15e-07	High	High	High	3	High		1				0				0				0
SSGSPYGGGYGSGGGSGGYGSR	20	1	1	P51991	S4(Phosp)	1990.76	S(1): 0.0; S(2): 0.0; S(4): 100.0; Y(6): 0.0; Y(10): 0.0; S(12): 0.0; S(16): 0.0; Y(19): 0.0; S(21): 0.0	0	5.498e-16	High	High	High	3	High	High	2				0	High			1				0
KGESQTDIEITR	3	1	1	P49368	S4(Phosp)	1456.67	S(4): 99.6; T(6): 0.4; T(11): 0.0	0.001	0.007486	High	High		2			0				0				0				0
GGRSPDEVTLTSIVPTR	4	1	1	Q9UKS6	S4(Phosp)	1864.91	S(4): 100.0; T(9): 0.0; T(11): 0.0; S(12): 0.0; T(16): 0.0	0	4.701e-05	High		High	2			0				0				0				0
GHLSEGLVTK	2	0	0		S4(Phosp)	1120.54	S(4): 100.0; T(9): 0.0	0.001	0.01776		High	High	2			0				0				0				0
AFLSPPTLLEGPLR	2	0	0		S4(Phosp)	1590.83	S(4): 100.0; T(7): 0.0	0.002	0.02839		High	High	2			0				0				0				0
VGGSDEEASGIPSR	3	1	1	Q9NQ55	S4(Phosp)	1440.6	S(4): 100.0; S(9): 0.0; S(13): 0.0	0	5.498e-16	High	High		2			0				0	High			1				0
VELSPGPPKPAGR	2	1	1	Q8IZ73	S4(Phosp)	1384.7	S(4): 100.0	0.001	0.008965	High		High	2			0				0				0				0
HGESAWNLENR	3	1	1	P18669	S4(Phosp)	1392.57	S(4): 100.0	0	8.817e-05	High	High		2			0		High		1				0				0
DRSSPPPGYIPDELHQVAR	3	1	1	Q9Y2U5	S4(Phosp)	2214.04	S(3): 50.0; S(4): 50.0; Y(9): 0.0	0	3.206e-06		High	High	2			0				0				0				0
NISSSPSVESLPGGR	2	1	1	Q92609	S4(Phosp)	1566.72	S(3): 0.0; S(4): 0.0; S(5): 0.4; S(7): 99.2; S(10): 0.4	0.002	0.03527	High		High	2			0				0				0				0
GSGSQSSVPSVDQFTGVGIR	18	1	1	Q9UQE7	S4(Phosp)	2044.93	S(2): 50.0; S(4): 50.0; S(6): 0.0; S(7): 0.0; S(10): 0.0; T(15): 0.0	0	0.0003577	High		High	2		High	1				0	High	High	High	3				0
EYVSNDAAQSDDEEKLQSQPTDTDGGR	14	1	1	Q5JSH3	S4(Phosp)	3035.24	Y(2): 0.8; S(4): 99.2; S(10): 0.0; S(18): 0.0; T(21): 0.0; T(23): 0.0	0	2.092e-05	High			1		High	1	High	High		2	High		High	2		High		1
TPQSPTLPPAK	6	1	1	P78310	S4(Phosp)	1216.6	T(1): 0.0; S(4): 100.0; T(6): 0.0	0	0.0183	High			1	High	High	2	High			1			High	1				0
AVDSSSEEIEVEVPVVDR	2	1	1	Q9Y6X4	S4(Phosp)	2038.92	S(4): 99.6; S(5): 0.4; S(6): 0.0	0	1.667e-09	High			1			0				0				0				0
APVSSTESVIQSNTPTPPPSQPLNETAEEESR	7	1	1	Q9HC35	S4(Phosp)	3459.58	S(4): 94.7; S(5): 0.9; T(6): 0.9; S(8): 0.9; S(12): 0.9; T(14): 0.9; T(16): 0.9; S(20): 0.0; T(26): 0.0; S(31): 0.0	0	5.647e-09	High			1			0				0				0				0
EPESPPASAPIPLFGADTIGQR	4	1	1	Q96AY4	S4(Phosp)	2330.11	S(4): 50.0; S(8): 50.0; T(18): 0.0	0	0.002508	High			1	High		1				0				0				0
ANESSPKPVGPPPER	2	1	1	Q9BQI0	S4(Phosp)	1641.76	S(4): 50.0; S(5): 50.0	0.001	0.01253	High			1			0				0				0				0
HAVSDPSILDSLDLNEDER	1	1	1	P05198	S4(Phosp)	2204.97	S(4): 49.9; S(7): 49.9; S(11): 0.2	0	3.289e-05		High		1			0				0				0				0
LQPSSSPENSLDPFPPR	3	1	1	Q8WWM7	S4(Phosp)	1947.88	S(4): 33.3; S(5): 33.3; S(6): 33.3; S(10): 0.0	0	0.0002103	High			1			0				0				0				0
LVPSQEETKLSVEESEAAGDGVDTK	3	1	1	P49321	S4(Phosp)	2698.24	S(4): 33.2; T(8): 33.2; S(11): 33.2; S(15): 0.3; T(24): 0.0	0	0.0004356		High		1			0				0				0				0
GAASPTQAALPR	1	1	1	Q96JH8	S4(Phosp)	1219.58	S(4): 100.0; T(6): 0.0	0.001	0.009124	High			1			0				0				0				0
LRLSPSPTSQR	1	1	1	P02545	S4(Phosp)	1321.66	S(4): 100.0; S(6): 0.0; T(8): 0.0; S(9): 0.0	0.005	0.1055			High	1			0				0				0				0
VLLSPSIPSVGQDQTLSPGSK	2	0	0		S4(Phosp)	2190.11	S(4): 100.0; S(6): 0.0; S(9): 0.0; T(15): 0.0; S(17): 0.0; S(20): 0.0	0.006	0.07558	High			1			0				0				0				0
AAGSPSPLPAPDPAPK	1	1	1	Q9BZE9	S4(Phosp)	1552.74	S(4): 100.0; S(6): 0.0	0	0.0003015	High			1			0				0				0				0
GKDSLSDDGVDLK	4	1	1	P07948	S4(Phosp)	1428.62	S(4): 0.4; S(6): 99.6	0	0.02706	High			1	High		1	High			1				0				0
EEQSQITSQVTGQIGWR	1	1	1	Q96CW1	S4(Phosp)	2026.92	S(4): 0.0; T(7): 0.0; S(8): 0.5; T(11): 99.5	0.006	0.07177	High			1			0				0				0				0
DASSSPASTASSASSTSLK	5	1	1	Q04724	S4(Phosp)	1821.77	S(3): 33.3; S(4): 33.3; S(5): 33.3; S(8): 0.0; T(9): 0.0; S(11): 0.0; S(12): 0.0; S(14): 0.0; S(15): 0.0; T(16): 0.0; S(17): 0.0	0	6.048e-09	High			1			0	High			1				0				0
ESVSTASDQPSHSLER	3	1	1	Q8TEW0	S4(Phosp)	1809.76	S(2): 0.0; S(4): 0.0; T(5): 0.0; S(7): 0.2; S(11): 49.9; S(13): 49.9	0.002	0.1626	High			1			0	High			1				0				0
SGSSQELDVKPSASPQER	6	1	1	Q9UQ35	S4(Phosp)	1981.89	S(1): 33.3; S(3): 33.3; S(4): 33.3; S(12): 0.0; S(14): 0.0	0.001	0.01713			High	1			0				0				0			High	1
SGVSSDNEDDDDEEDGNYLHPSLFASK	2	1	1	Q12872	S4(Phosp)	3022.18	S(1): 1.1; S(4): 97.9; S(5): 1.1; Y(18): 0.0; S(22): 0.0; S(26): 0.0	0	3.234e-05		High		1			0				0				0				0
SKGSDKDFVIVR	2	1	1	Q13309	S4(Phosp)	1430.7	S(1): 0.0; S(4): 100.0	0.006	0.07751	High			1			0				0				0				0
SLSSSPQAQPPRPAELSDEEVAELFQR	2	0	0		S4(Phosp)	3048.43	S(1): 0.0; S(3): 0.6; S(4): 49.7; S(5): 49.7; S(17): 0.0	0	8.323e-06		High		1			0				0				0				0
GTNSSDSEELSAGESITK	4	0	0		S4(Phosp)	1891.78	T(2): 24.9; S(4): 24.9; S(5): 24.9; S(7): 24.9; S(11): 0.3; S(15): 0.0; T(17): 0.0	0.003	0.003456				0	High		1				0				0				0
KTSSVSSISQVSPER	6	1	1	P42356	S4(Phosp)	1671.8	T(2): 16.7; S(3): 16.7; S(4): 16.7; S(6): 16.7; S(7): 16.7; S(9): 16.7; S(12): 0.0	0.002	0.02738				0		High	1				0				0				0
NTASQNSILEEGETK	1	1	1	Q15398	S4(Phosp)	1700.74	T(2): 0.0; S(4): 0.5; S(7): 99.5; T(14): 0.0	0	8.133e-05				0	High		1				0				0				0
ENASPAPGTTAEEAMSR	3	1	1	P46379	S4(Phosp)	1798.73	S(4): 98.0; T(9): 1.0; T(10): 1.0; S(16): 0.0	0.006	0.07321				0		High	1				0				0				0
ANNSQEPSPQLASSVASTR	2	1	1	Q96HC4	S4(Phosp)	2023.91	S(4): 50.0; S(8): 50.0; S(13): 0.0; S(14): 0.0; S(17): 0.0; T(18): 0.0	0	0.007355				0		High	1				0				0				0
NEDSGSETAYLENR	2	0	0		S4(Phosp)	1664.64	S(4): 49.8; S(6): 49.8; T(8): 0.3; Y(10): 0.0	0	0.02036				0		High	1				0				0				0
AVASPEATVSQTDENK	2	3	1	Q641Q2	S4(Phosp)	1726.75	S(4): 100.0; T(8): 0.0; S(10): 0.0; T(12): 0.0	0	0.00122				0	High	High	2				0				0				0
HRHSPTGPPGFPR	3	1	1	P98175	S4(Phosp)	1522.71	S(4): 100.0; T(6): 0.0	0	0.001308				0			0				0				0	High	High	High	3
FVLSGANIMCPGLTSPGAK	1	1	1	Q9ULC4	S4(Phosp)	1942.92	S(4): 100.0; T(14): 0.0; S(15): 0.0	0.005	0.08118				0			0				0				0			High	1
VIPSFMCQAGDFTNHNGTGGK	3	1	1	P30405	S4(Phosp)	2260.96	S(4): 100.0; T(13): 0.0; T(18): 0.0	0	2.767e-05				0			0				0				0	High	High	High	3
KDDSDDDGGGWITPSNIK	2	1	1	Q9ULX3	S4(Phosp)	1999.83	S(4): 100.0; T(13): 0.0; S(15): 0.0	0	5.461e-16				0			0		High	High	2				0				0
LPDSDDDEDEETAIQR	6	1	1	Q96K21	S4(Phosp)	1927.75	S(4): 100.0; T(12): 0.0	0	1.966e-13				0		High	1	High	High	High	3		High	High	2				0
MEDSVGCLETAEEVK	3	1	1	P35579	S4(Phosp)	1719.69	S(4): 100.0; T(10): 0.0	0.001	0.02238				0			0				0				0	High	High	High	3
MEDSVGCLETAEEVKR	2	1	1	P35579	S4(Phosp)	1875.79	S(4): 100.0; T(10): 0.0	0	0.002775				0			0				0				0		High	High	2
AEGSDVANAVLDGADCIMLSGETAK	5	1	1	P14618	S4(Phosp)	2517.1	S(4): 100.0; S(20): 0.0; T(23): 0.0	0.001	0.01678				0			0				0				0	High	High	High	3
AADSDDGAVSAPAASDGGVSK	2	1	1	Q96GM8	S4(Phosp)	1927.79	S(4): 100.0; S(10): 0.0; S(15): 0.0; S(20): 0.0	0	0.003439				0	High	High	2				0				0				0
GRLSPVPVPR	1	0	0		S4(Phosp)	1157.62	S(4): 100.0	0.005	0.0539				0	High		1				0				0				0
EQISDIDDAVR	1	1	1	P53999	S4(Phosp)	1340.57	S(4): 100.0	0.007	0.07074				0	High		1				0				0				0
EEPSPVKAEVAEK	1	1	1	P46821	S4(Phosp)	1492.69	S(4): 100.0	0.003	0.006337				0	High		1				0				0				0
EEASDDDMEGDEAVVR	2	1	1	O75643	S4(Phosp)	1846.67	S(4): 100.0	0	0.0001736				0	High	High	2				0				0				0
NNLSLGDALAK	1	1	1	Q96AD5	S4(Phosp)	1195.57	S(4): 100.0	0	0.0008586				0		High	1				0				0				0
DNPSPEPQLDDIKR	1	1	1	Q96JC9	S4(Phosp)	1703.76	S(4): 100.0	0	0.02247				0		High	1				0				0				0
RKPSPEPEGEVGPPK	6	1	1	Q7Z5L9	S4(Phosp)	1683.81	S(4): 100.0	0	3.391e-05				0			0				0				0	High	High	High	3
RGSSPGSLEIPK	2	1	1	Q6GYQ0	S4(Phosp)	1307.63	S(3): 99.3; S(4): 0.4; S(7): 0.4	0.005	0.05337				0	High		1				0				0				0
GGSSKDLLDNQSQEEQR	6	1	1	O43432	S4(Phosp)	1970.85	S(3): 50.0; S(4): 50.0; S(12): 0.0	0	5.498e-16				0	High	High	2				0	High			1				0
VLSSTSEEDEPGVVK	4	1	1	Q8NI08	S4(Phosp)	1655.74	S(3): 25.0; S(4): 25.0; T(5): 25.0; S(6): 25.0	0	0.0003931				0	High		1				0				0				0
INSSPNVNTTASGVEDLNIIQVTIPDDDNER	5	1	1	P78347	S4(Phosp)	3420.59	S(3): 20.0; S(4): 20.0; T(9): 20.0; T(10): 20.0; S(12): 20.0; T(23): 0.0	0.003	0.01892				0	High		1				0				0				0
EQSSEAAETGVSENEENPVR	9	1	1	Q29RF7	S4(Phosp)	2241.92	S(3): 0.0; S(4): 0.0; T(9): 0.0; S(12): 100.0	0	6.299e-05				0	High	High	2				0				0				0
GSESPNSFLDQESR	4	1	1	Q6P9H4	S4(Phosp)	1632.65	S(2): 50.0; S(4): 50.0; S(7): 0.0; S(13): 0.0	0	5.223e-06				0	High	High	2				0				0				0
DSESANVSDKEAGSNENDDQNLGAK	4	0	0		S4(Phosp)	2674.07	S(2): 25.0; S(4): 25.0; S(8): 25.0; S(14): 25.0	0.003	0.02409				0	High		1				0				0				0
DSPSKSSAEAQTPEDTPNK	4	1	1	O43493	S4(Phosp)	2068.87	S(2): 0.9; S(4): 97.3; S(6): 0.9; S(7): 0.9; T(12): 0.0; T(16): 0.0	0.002	0.003064				0			0				0	High			1				0
NSGSDGSPSPLLAR	1	1	1	Q9HCH0	S4(Phosp)	1437.64	S(2): 0.5; S(4): 98.9; S(7): 0.5; S(9): 0.0	0	0.0002243				0		High	1				0				0				0
SPGSPVGEGTGSPPK	4	1	1	P35611	S4(Phosp)	1433.63	S(1): 0.0; S(4): 100.0; T(10): 0.0; S(12): 0.0	0	0.003064				0	High		1				0	High			1				0
SNESVDIQDQEEK	1	1	1	Q5UIP0	S4(Phosp)	1600.64	S(1): 0.0; S(4): 100.0	0	8.728e-12				0			0				0	High			1				0
SLSSSLDDTEVKK	2	0	0		S4(Phosp)	1488.69	S(1): 0.0; S(3): 0.1; S(4): 33.3; S(5): 33.3; T(9): 33.3	0	0.07523				0			0	High			1				0				0
ANFDEENAYFEDEEEDSSNVDLPYIPAENSPTR	1	1	1	Q86XP3	S30(Phosp)	3886.58	Y(9): 0.0; S(17): 0.0; S(18): 0.0; Y(24): 0.0; S(30): 99.1; T(32): 0.9	0	8.178e-08		High		1			0				0				0				0
TSSSSSSDSSTNLHSPNPSDDGADTPLAQSDEEEER	1	1	1	Q9BQY9	S30(Phosp)	3816.51	T(1): 0.0; S(2): 0.0; S(3): 0.0; S(4): 0.0; S(5): 0.0; S(6): 0.0; S(7): 0.0; S(9): 0.0; S(10): 0.0; T(11): 0.0; S(15): 0.0; S(19): 0.0; T(25): 0.0; S(30): 100.0	0	1.922e-07		High		1			0				0				0				0
IVSGSPISTPSPSPLPR	4	1	1	Q9ULM3	S3(Phosp); T9(Phosp)	1851.87	S(3): 49.6; S(5): 49.6; S(8): 0.7; T(9): 0.7; S(11): 49.6; S(13): 49.6	0	0.007864				0		High	1				0				0				0
GNSRPGTPSAEGGSTSSTLR	25	1	1	P35269	S3(Phosp); T7(Phosp)	2078.86	S(3): 100.0; T(7): 100.0; S(9): 0.0; S(14): 0.0; T(15): 0.0; S(16): 0.0; S(17): 0.0; T(18): 0.0	0	1.437e-05	High	High	High	3	High	High	2	High	High	High	3	High	High	High	3	High	High	High	3
AISTPETPLTK	2	0	0		S3(Phosp); T7(Phosp)	1317.57	S(3): 50.0; T(4): 50.0; T(7): 100.0; T(10): 0.0	0	0.01986				0		High	1				0				0				0
GRSTDEYSEADEEEEEEEGKPSR	4	1	1	Q96T23	S3(Phosp); T4(Phosp); S8(Phosp)	2897.99	S(3): 75.0; T(4): 75.0; Y(7): 75.0; S(8): 75.0; S(22): 0.0	0	0.0009987				0		High	1				0				0				0
THSTSSSLGSGESPFSR	3	1	1	Q9UGV2	S3(Phosp); T4(Phosp); S5(Phosp)	1963.69	T(1): 1.5; S(3): 59.4; T(4): 59.4; S(5): 59.4; S(6): 59.4; S(7): 59.4; S(10): 1.5; S(13): 0.0; S(16): 0.0	0	0.02135				0		High	1				0				0				0
AQSTDSLGTSGSLQSK	1	1	1	Q15276	S3(Phosp); T4(Phosp)	1726.69	S(3): 99.3; T(4): 0.7; S(6): 100.0; T(9): 0.0; S(10): 0.0; S(12): 0.0; S(15): 0.0	0	5.498e-16				0			0				0	High			1				0
GPSTPKSPGASNFSTLPK	6	0	0		S3(Phosp); T4(Phosp)	1932.85	S(3): 97.5; T(4): 97.5; S(7): 2.5; S(11): 2.5; S(14): 0.0; T(15): 0.0	0.003	0.008715				0	High		1				0				0				0
AESPESSAIESTQSTPQK	3	1	1	Q9NTI5	S3(Phosp); T15(Phosp)	2036.81	S(3): 100.0; S(6): 0.0; S(7): 0.0; S(11): 0.0; T(12): 0.0; S(14): 0.7; T(15): 99.3	0	5.498e-16				0			0				0	High	High	High	3				0
ENSPAVSPTTNSTAPFGLKPR	6	0	0		S3(Phosp); T10(Phosp)	2331.04	S(3): 49.3; S(7): 49.3; T(9): 49.3; T(10): 49.3; S(12): 1.4; T(13): 1.4	0.003	0.007256				0	High		1				0				0				0
KESKEEETSIDVAGKPNEVTK	36	1	1	P53985	S3(Phosp); S9(Phosp)	2478.11	S(3): 100.0; T(8): 0.9; S(9): 99.1; T(20): 0.0	0	1.943e-06	High	High	High	3	High		1	High	High	High	3	High	High	High	3	High		High	2
TTSPEPQESPTLPSTEGQVVNK	1	1	1	P53814	S3(Phosp); S9(Phosp)	2486.07	T(1): 49.8; T(2): 49.8; S(3): 0.4; S(9): 50.0; T(11): 50.0; S(14): 0.0; T(15): 0.0	0	1.798e-06				0	High		1				0				0				0
TSSSSPANSDVEIDGIGR	20	1	1	O60293	S3(Phosp); S9(Phosp)	1951.77	T(1): 33.3; S(2): 33.3; S(3): 33.3; S(4): 33.3; S(5): 33.3; S(9): 33.3	0.003	0.0352				0	High	High	2				0				0				0
KQSFDDNDSEELEDKDSK	2	1	1	O60841	S3(Phosp); S9(Phosp)	2288.85	S(3): 100.0; S(9): 100.0; S(17): 0.0	0	2.245e-05				0	High	High	2				0				0				0
VGSLTPPSSPK	2	0	0		S3(Phosp); S9(Phosp)	1229.52	S(3): 0.0; T(5): 100.0; S(8): 0.6; S(9): 99.4	0.004	0.02538				0	High		1				0				0				0
YDSDGDKSDDLVVDVSNEDPATPR	8	1	1	Q04726	S3(Phosp); S8(Phosp); T22(Phosp)	2849.04	Y(1): 50.0; S(3): 50.0; S(8): 100.0; S(16): 0.0; T(22): 100.0	0	9.35e-12				0			0				0	High	High	High	3				0
QGSPDQVSPVSEMTSTSLYQDK	2	1	1	P46821	S3(Phosp); S8(Phosp); M13(Oxidation)	2560.02	S(3): 100.0; S(8): 98.8; S(11): 1.2; T(14): 0.0; S(15): 0.0; T(16): 0.0; S(17): 0.0; Y(19): 0.0	0	0.0004688				0		High	1				0				0				0
ERSPALKSPLQSVVVR	4	1	1	Q9Y2W1	S3(Phosp); S8(Phosp)	1925.96	S(3): 100.0; S(8): 100.0; S(12): 0.0	0	0.000224	High	High		2	High		1				0	High			1				0
VDSEGDFSENDDAAGDFR	5	1	1	O43823	S3(Phosp); S8(Phosp)	2105.7	S(3): 100.0; S(8): 100.0	0	5.809e-06				0	High	High	2				0	High	High	High	3				0
KTSAVSSPLLDQQR	2	1	1	Q5T200	S3(Phosp); S7(Phosp)	1689.76	T(2): 0.7; S(3): 99.3; S(6): 0.7; S(7): 99.3	0.004	0.03942				0			0				0	High			1				0
TASETRSEGSEYEEIPK	6	1	1	P48634	S3(Phosp); S7(Phosp)	2072.81	T(1): 0.0; S(3): 100.0; T(5): 0.6; S(7): 99.4; S(10): 0.0; Y(12): 0.0	0.003	0.001073				0	High		1				0				0				0
DHSPTPSVFNSDEER	1	1	1	Q6UN15	S3(Phosp); S7(Phosp)	1876.68	S(3): 100.0; T(5): 98.5; S(7): 0.7; S(11): 0.7	0.002	0.02797				0		High	1				0				0				0
GDSEEASGAEEEVGTVAAAATAGK	3	1	1	Q9Y467	S3(Phosp); S7(Phosp)	2366.93	S(3): 100.0; S(7): 99.6; T(15): 0.4; T(21): 0.0	0	0.0007953				0		High	1				0		High	High	2				0
EGSEFSFSDGEVAEK	4	1	1	Q9BVS4	S3(Phosp); S6(Phosp); S8(Phosp)	1857.59	S(3): 100.0; S(6): 100.0; S(8): 100.0	0	0.001187				0		High	1				0				0				0
SASQSSLDKLDQELK	23	1	1	O60271	S3(Phosp); S6(Phosp)	1808.77	S(1): 0.6; S(3): 99.4; S(5): 0.6; S(6): 99.4	0	0.0002845	High	High	High	3	High	High	2		High		1	High		High	2				0
APSDSSLGTPSDGRPELR	9	1	1	Q15642	S3(Phosp); S6(Phosp)	2001.83	S(3): 99.4; S(5): 49.7; S(6): 49.7; T(9): 0.6; S(11): 0.6	0	0.0001566				0	High	High	2				0				0				0
INSDDSNLYLTASK	3	0	0		S3(Phosp); S6(Phosp)	1700.68	S(3): 66.7; S(6): 66.7; Y(9): 66.7; T(11): 0.0; S(13): 0.0	0.002	0.02882				0		High	1				0				0				0
RESEKSLENETLNK	2	1	1	P23588	S3(Phosp); S6(Phosp)	1836.78	S(3): 100.0; S(6): 100.0; T(11): 0.0	0.001	0.01237				0	High		1				0		High		1				0
ENSFGSPLEFR	1	1	1	Q9UQ35	S3(Phosp); S6(Phosp)	1442.54	S(3): 100.0; S(6): 100.0	0.007	0.06917				0	High		1				0				0				0
RSSQPSPTAVPASDSPPTK	3	1	1	Q3KQU3	S3(Phosp); S6(Phosp)	2069.89	S(2): 50.3; S(3): 50.3; S(6): 98.3; T(8): 1.1; S(13): 0.0; S(15): 0.0; T(18): 0.0	0.003	0.004344				0	High		1				0				0				0
SFSLASSSNSPISQR	7	1	1	Q9BXB4	S3(Phosp); S6(Phosp)	1727.7	S(1): 0.5; S(3): 99.5; S(6): 0.0; S(7): 0.0; S(8): 0.0; S(10): 100.0; S(13): 0.0	0	0.0006265				0	High	High	2				0				0				0
SHSQASLAGPGPVDPSNR	5	1	1	Q9P2M7	S3(Phosp); S6(Phosp)	1936.79	S(1): 0.0; S(3): 100.0; S(6): 100.0; S(16): 0.0	0	0.0006904				0	High	High	2				0	High	High	High	3				0
NHSGSRTPPVALNSSR	11	1	1	Q9UQ35	S3(Phosp); S5(Phosp); T7(Phosp)	1919.76	S(3): 100.0; S(5): 100.0; T(7): 100.0; S(14): 0.0; S(15): 0.0	0	0.002782				0	High		1				0		High	High	2	High	High	High	3
LTSVSSSVDFDQR	2	0	0		S3(Phosp); S5(Phosp)	1600.63	T(2): 0.3; S(3): 49.9; S(5): 49.9; S(6): 50.0; S(7): 50.0	0	0.006053				0		High	1				0				0				0
ATSPSSSVSGDFDDGHHSVSTPGPSR	5	1	1	Q86U86	S3(Phosp); S5(Phosp)	2731.07	T(2): 0.1; S(3): 2.6; S(5): 2.6; S(6): 96.2; S(7): 98.6; S(9): 0.0; S(18): 0.0; S(20): 0.0; T(21): 0.0; S(25): 0.0	0	5.461e-16				0	High		1		High	High	2		High	High	2				0
TASGSSVTSLDGTR	1	1	1	Q92597	S3(Phosp); S5(Phosp)	1498.58	T(1): 0.5; S(3): 49.8; S(5): 49.8; S(6): 100.0; T(8): 0.0; S(9): 0.0; T(13): 0.0	0.002	0.003064				0			0				0	High			1				0
TTSPSSDTDLLDR	4	1	1	Q96QT6	S3(Phosp); S5(Phosp)	1567.59	T(1): 0.0; T(2): 0.0; S(3): 0.4; S(5): 99.5; S(6): 99.6; T(8): 0.4	0	0.006901				0	High	High	2				0				0				0
RNSSSPVSPASVPGQR	7	1	1	Q9H1B7	S3(Phosp); S5(Phosp)	1785.77	S(3): 99.3; S(4): 1.4; S(5): 99.3; S(8): 0.0; S(11): 0.0	0	0.0006736				0			0			High	1		High	High	2				0
FNSESESGSEASSPDYFGPPAK	2	1	1	Q9BW71	S3(Phosp); S5(Phosp)	2449.9	S(3): 66.0; S(5): 66.0; S(7): 66.0; S(9): 1.0; S(12): 1.0; S(13): 0.0; Y(16): 0.0	0	0.0006217				0			0				0			High	1				0
LPSGSGAASPTGSAVDIR	3	1	1	Q09666	S3(Phosp); S5(Phosp)	1802.77	S(3): 65.1; S(5): 65.1; S(9): 65.1; T(11): 2.3; S(13): 2.3	0.006	0.06586				0		High	1				0				0				0
ERSPSPPTIQSK	1	1	1	Q14687	S3(Phosp); S5(Phosp)	1486.63	S(3): 100.0; S(5): 100.0; T(8): 0.0; S(11): 0.0	0.004	0.04023				0			0				0	High			1				0
QRSPSPAPAPAPAAAAGPPTR	4	1	1	Q9H7N4	S3(Phosp); S5(Phosp)	2127.97	S(3): 100.0; S(5): 100.0; T(20): 0.0	0	9.503e-05				0			0		High		1	High	High	High	3				0
VLSDSEDEEKDADVPGTSTR	2	1	1	Q8WWQ0	S3(Phosp); S5(Phosp)	2309.9	S(3): 100.0; S(5): 100.0; T(17): 0.0; S(18): 0.0; T(19): 0.0	0.002	0.139				0			0				0	High		High	2				0
KHSPSPPPPTPTESR	1	0	0		S3(Phosp); S5(Phosp)	1774.75	S(3): 100.0; S(5): 100.0; T(10): 0.0; T(12): 0.0; S(14): 0.0	0.003	0.003064				0			0				0	High			1				0
GDSESEEDEDLEVPVPSR	40	1	1	P13861	S3(Phosp); S5(Phosp)	2148.79	S(3): 100.0; S(5): 100.0; S(17): 0.0	0	6.633e-06				0	High	High	2		High	High	2	High	High	High	3	High	High	High	3
APSASPLALHASR	2	1	1	Q8N3F8	S3(Phosp); S5(Phosp)	1437.63	S(3): 100.0; S(5): 100.0; S(12): 0.0	0.005	0.07479				0		High	1		High		1				0				0
NASASFQELEDK	2	1	1	Q99543	S3(Phosp); S5(Phosp)	1498.55	S(3): 100.0; S(5): 100.0	0	0.003066				0	High	High	2				0				0				0
RPSESDKEDELDKVK	1	0	0		S3(Phosp); S5(Phosp)	1934.81	S(3): 100.0; S(5): 100.0	0	2.641e-10				0			0				0	High			1				0
GPSPSPVGSPASVAQSR	1	0	0		S3(Phosp); S5(Phosp)	1740.74	S(3): 100.0; S(5): 0.0; S(9): 100.0; S(12): 0.0; S(16): 0.0	0	0.006253				0		High	1				0				0				0
HSSISPSTLTLK	1	0	0		S3(Phosp); S5(Phosp)	1430.63	S(2): 1.3; S(3): 95.3; S(5): 95.3; S(7): 2.7; T(8): 2.7; T(10): 2.7	0.008	0.0762				0	High		1				0				0				0
SGSTSPLGFAR	12	0	0		S3(Phosp); S5(Phosp)	1239.48	S(1): 0.4; S(3): 50.0; T(4): 50.0; S(5): 99.6	0	0.02435				0	High	High	2				0				0				0
RNSSSPVSPASVPGQR	4	1	1	Q9H1B7	S3(Phosp); S4(Phosp); S8(Phosp)	1865.74	S(3): 99.7; S(4): 50.3; S(5): 50.3; S(8): 99.7; S(11): 0.0	0	0.002119				0		High	1				0				0				0
SGSSSPDSEITELK	7	1	1	P17812	S3(Phosp); S4(Phosp); S5(Phosp)	1676.57	S(1): 50.3; S(3): 50.3; S(4): 98.9; S(5): 98.9; S(8): 1.4; T(11): 0.0	0	0.0213				0		High	1				0				0				0
SRSSSPVTELASR	5	1	1	Q9UQ35	S3(Phosp); S4(Phosp); S5(Phosp)	1616.61	S(1): 100.0; S(3): 100.0; S(4): 0.0; S(5): 100.0; T(8): 0.0; S(12): 0.0	0	3.288e-10				0		High	1				0	High		High	2				0
LDSSEMDHSENEDYTMSSPLPGK	12	1	1	Q9NTI5	S3(Phosp); S4(Phosp); M6(Oxidation); M16(Oxidation)	2760.99	S(3): 49.8; S(4): 49.8; S(9): 49.8; Y(14): 49.8; T(15): 0.7; S(17): 0.0; S(18): 0.0	0	8.653e-08				0	High	High	2				0				0				0
TVSSPPTSPRPGSAATVSASTSNIIPPR	35	1	1	O76094	S3(Phosp); S4(Phosp)	2895.36	T(1): 2.1; S(3): 88.8; S(4): 88.8; T(7): 5.1; S(8): 5.1; S(13): 5.1; T(16): 5.1; S(18): 0.0; S(20): 0.0; T(21): 0.0; S(22): 0.0	0	1.772e-09	High	High	High	3	High	High	2				0				0				0
KTSSDDESEEDEDDLLQR	24	1	1	Q9Y5J1	S3(Phosp); S4(Phosp)	2270.83	T(2): 0.8; S(3): 66.4; S(4): 66.4; S(8): 66.4	0	5.498e-16				0		High	1		High	High	2	High		High	2				0
RASSASVPAVGASAEGTR	6	1	1	Q9BZ23	S3(Phosp); S4(Phosp)	1833.78	S(3): 99.0; S(4): 99.0; S(6): 1.9; S(13): 0.0; T(17): 0.0	0	0.000387				0	High	High	2				0				0				0
AGSSTPGDAPPAVAEVQGR	3	1	1	Q7Z6Z7	S3(Phosp); S4(Phosp)	1926.8	S(3): 66.7; S(4): 66.7; T(5): 66.7	0	0.005062				0		High	1				0				0				0
RDSSESQLASTESDKPTTGR	2	1	1	Q96B23	S3(Phosp); S4(Phosp)	2311.95	S(3): 66.7; S(4): 66.7; S(6): 66.7; S(10): 0.0; T(11): 0.0; S(13): 0.0; T(17): 0.0; T(18): 0.0	0	0.01174				0			0	High			1				0				0
RGSSPGSLEIPK	1	1	1	Q6GYQ0	S3(Phosp); S4(Phosp)	1387.6	S(3): 100.0; S(4): 100.0; S(7): 0.0	0.003	0.01963				0	High		1				0				0				0
LDSSPSVSSTLAAK	7	1	1	Q13428	S3(Phosp); S4(Phosp)	1522.64	S(3): 100.0; S(4): 100.0; S(6): 0.0; S(8): 0.0; S(9): 0.0; T(10): 0.0	0	2.269e-05				0	High	High	2				0				0				0
VPSSDEEVVEEPQSR	12	1	1	Q9C0C2	S3(Phosp); S4(Phosp)	1846.71	S(3): 100.0; S(4): 100.0; S(14): 0.0	0	8.101e-05				0	High	High	2				0	High	High	High	3				0
EESSEDENEVSNILR	7	1	1	Q01804	S3(Phosp); S4(Phosp)	1909.71	S(3): 100.0; S(4): 100.0; S(11): 0.0	0	0.0002039				0	High	High	2				0	High	High	High	3				0
EDSSEEEEEEIDDEEIER	4	1	1	P55081	S3(Phosp); S4(Phosp)	2370.79	S(3): 100.0; S(4): 100.0	0	5.498e-16				0	High	High	2				0	High	High		2				0
KNSTDLDSAPEDPTSPK	10	1	1	Q96RK0	S3(Phosp); S15(Phosp)	1961.78	S(3): 99.5; T(4): 0.5; S(8): 0.0; T(14): 0.5; S(15): 99.5	0	5.498e-16				0			0				0	High	High	High	3				0
HGSGADSDYENTQSGDPLLGLEGK	10	1	1	Q9Y2X7	S3(Phosp); S14(Phosp)	2607.03	S(3): 40.0; S(7): 40.0; Y(9): 40.0; T(12): 40.0; S(14): 40.0	0	0.001924				0		High	1				0				0				0
HGSLSADDSTPDASPGSR	1	0	0		S3(Phosp); S14(Phosp)	1916.71	S(3): 100.0; S(5): 0.0; S(9): 0.0; T(10): 0.0; S(14): 100.0; S(17): 0.0	0	2.72e-14				0			0				0	High			1				0
TPSPKEEDEEPESPPEKK	1	1	1	Q9H1E3	S3(Phosp); S13(Phosp)	2212.89	T(1): 2.0; S(3): 99.0; S(13): 99.0	0	0.07612				0			0				0			High	1				0
VISDSESDIGGSDVEFKPDTK	6	1	1	P52701	S3(Phosp); S12(Phosp)	2384.98	S(3): 50.0; S(5): 50.0; S(7): 50.0; S(12): 50.0; T(20): 0.0	0.002	0.02917				0		High	1				0				0				0
GPSQEEEDNHSDEEDRASEPKSQDQDSEVNELSR	2	0	0		S3(Phosp); S11(Phosp); S18(Phosp)	4112.52	S(3): 75.0; S(11): 75.0; S(18): 75.0; S(22): 75.0; S(27): 0.0; S(33): 0.0	0.006	0.07318				0		High	1				0				0				0
KPSVGVPPPASPSYPR	1	0	0		S3(Phosp); S11(Phosp)	1795.82	S(3): 100.0; S(11): 98.8; S(13): 0.6; Y(14): 0.6	0.003	0.001795				0	High		1				0				0				0
SESLIDASEDSQLEAAIR	6	1	1	O94888	S3(Phosp); S11(Phosp)	2093.87	S(1): 0.4; S(3): 99.6; S(8): 0.0; S(11): 100.0	0	2.185e-06				0		High	1				0	High	High	High	3				0
AESSDSGAESEEEEAQEEVK	18	1	1	Q5T8D3	S3(Phosp); S10(Phosp)	2299.8	S(3): 33.6; S(4): 33.6; S(6): 33.6; S(10): 99.1	0	0.0003025				0	High	High	2				0				0				0
MESEGGADDSAEEGDLLDDDDNEDR	2	1	1	P07910	S3(Phosp); S10(Phosp)	2858.93	S(3): 100.0; S(10): 100.0	0	0.0003842				0	High	High	2				0				0				0
TISNPEVVMK	1	1	1	P55196	S3(Phosp); M9(Oxidation)	1213.55	T(1): 0.7; S(3): 99.3	0.007	0.06682				0	High		1				0				0				0
STSTPNVHMVSTTLPVDSR	7	1	1	P04049	S3(Phosp); M9(Oxidation)	2124.96	S(1): 14.3; T(2): 14.3; S(3): 14.3; T(4): 14.3; S(11): 14.3; T(12): 14.3; T(13): 14.3; S(18): 0.0	0.003	0.00254				0	High		1				0				0				0
ATSNVFAMFDQSQIQEFK	11	3	1	P19105	S3(Phosp); M8(Oxidation)	2186.95	T(2): 0.4; S(3): 99.6; S(12): 0.0	0	2.023e-11	High	High	High	3			0				0				0				0
SLSEQPVMDTATATEQAK	12	1	1	P18615	S3(Phosp); M8(Oxidation)	2002.87	S(1): 0.5; S(3): 99.5; T(10): 0.0; T(12): 0.0; T(14): 0.0	0	1.447e-06	High	High	High	3		High	1				0	High	High		2				0
APSPSGLMSPSR	2	1	1	Q9P1Y5	S3(Phosp); M8(Oxidation)	1282.55	S(3): 100.0; S(5): 0.0; S(9): 0.0; S(11): 0.0	0	0.00058	High	High		2			0				0				0				0
LPSSSSEMGSQDGSPLR	15	1	1	Q9UJ14	S3(Phosp); M8(Oxidation)	1830.76	S(3): 100.0; S(4): 0.0; S(5): 0.0; S(6): 0.0; S(10): 0.0; S(14): 0.0	0	0.0001392	High		High	2		High	1	High			1				0				0
ASSFADMMGILK	6	1	1	Q9H019	S3(Phosp); M7(Oxidation); M8(Oxidation)	1382.57	S(2): 0.6; S(3): 99.4	0	0.003271	High	High	High	3			0				0				0				0
NSSQSLMVPQSGSPEPESIR	2	0	0		S3(Phosp); M7(Oxidation)	2225.97	S(2): 0.0; S(3): 0.4; S(5): 0.4; S(11): 49.6; S(13): 49.6; S(18): 0.0	0.006	0.05156				0		High	1				0				0				0
STSAPQMSPGSSDNQSSSPQPAQQK	43	1	1	Q14157	S3(Phosp); M7(Oxidation)	2628.1	S(1): 0.8; T(2): 0.8; S(3): 98.4; S(8): 0.0; S(11): 0.0; S(12): 0.0; S(16): 0.0; S(17): 0.0; S(18): 0.0	0	0.0001019				0		High	1	High	High	High	3	High			1				0
ITSPLMEPSSIEK	5	1	1	P28066	S3(Phosp); M6(Oxidation)	1527.7	T(2): 0.0; S(3): 100.0; S(9): 0.0; S(10): 0.0	0	0.0001387	High	High	High	3			0				0				0				0
AISSDMFFGR	1	0	0		S3(Phosp); M6(Oxidation)	1226.49	S(3): 99.5; S(4): 0.5	0.005	0.08998			High	1			0				0				0				0
RTSMGGTQQQFVEGVR	11	1	1	P35222	S3(Phosp); M4(Oxidation)	1876.84	T(2): 50.0; S(3): 50.0; T(7): 0.0	0	2.546e-05	High	High	High	3	High	High	2				0				0				0
SLSMDSQVPVYSPSIDLK	8	1	1	Q9ULJ3	S3(Phosp); M4(Oxidation)	2061.94	S(1): 0.5; S(3): 99.5; S(6): 0.0; Y(11): 0.0; S(12): 0.0; S(14): 0.0	0	0.0002419	High	High	High	3			0				0				0				0
SFSMQDLTTIR	4	1	1	Q9H902	S3(Phosp); M4(Oxidation)	1394.6	S(1): 0.0; S(3): 100.0; T(8): 0.0; T(9): 0.0	0	0.0001063		High		1	High		1				0				0				0
SNSMLELAPK	1	1	1	Q9P2M7	S3(Phosp); M4(Oxidation)	1185.52	S(1): 0.4; S(3): 99.6	0.003	0.001063				0	High		1				0				0				0
RTSDPSAAVNHVSSTTSLGENYEDDDLVNSDEVMK	12	1	1	Q8NHH9	S3(Phosp); M34(Oxidation)	3878.66	T(2): 50.0; S(3): 50.0; S(6): 0.0; S(13): 0.0; S(14): 0.0; T(15): 0.0; T(16): 0.0; S(17): 0.0; Y(22): 0.0; S(30): 0.0	0	1.075e-11	High	High	High	3			0				0				0				0
RLSAQGQAISVVGSLSSMSPLEEEAPQAK	3	1	1	Q92797	S3(Phosp); M18(Oxidation)	3066.49	S(3): 100.0; S(10): 0.0; S(14): 0.0; S(16): 0.0; S(17): 0.0; S(19): 0.0	0	1.217e-07	High	High	High	3			0				0				0				0
AVSPLLLTTTNSSEGLSMGNYIGLINR	13	1	1	P19525	S3(Phosp); M18(Oxidation)	2917.45	S(3): 100.0; T(8): 0.0; T(9): 0.0; T(10): 0.0; S(12): 0.0; S(13): 0.0; S(17): 0.0; Y(21): 0.0	0	1.206e-05	High		High	2			0				0				0				0
GDSETDLEALFNAVMNPK	2	1	1	P46937	S3(Phosp); M15(Oxidation)	2046.87	S(3): 50.0; T(5): 50.0	0.002	0.04335			High	1			0				0				0				0
HSSNPPLESHVGWVMDSR	1	1	1	Q6PKG0	S3(Phosp); M15(Oxidation)	2130.91	S(2): 1.0; S(3): 99.0; S(9): 0.0; S(17): 0.0	0.001	0.007373		High		1			0				0				0				0
SLSPGKENVSALDMEK	13	1	1	Q9H307	S3(Phosp); M14(Oxidation)	1800.81	S(1): 0.0; S(3): 100.0; S(10): 0.0	0	3.042e-05	High	High	High	3			0				0	High		High	2				0
TISPSTSNNIPLMR	4	2	1	O94806	S3(Phosp); M13(Oxidation)	1626.76	T(1): 0.0; S(3): 100.0; S(5): 0.0; T(6): 0.0; S(7): 0.0	0	0.002093	High	High	High	3			0				0				0				0
TSSDSALHTSVMNPSPQDTYPGPTPPSILPSR	23	1	1	Q53ET0	S3(Phosp); M12(Oxidation)	3433.58	T(1): 14.3; S(2): 14.3; S(3): 14.3; S(5): 14.3; T(9): 14.3; S(10): 14.3; S(15): 14.3; T(19): 0.1; Y(20): 0.0; T(24): 0.0; S(27): 0.0; S(31): 0.0	0	5.968e-07	High	High	High	3			0				0				0				0
SSSQENLLDEVMK	8	1	1	Q3V6T2	S3(Phosp); M12(Oxidation)	1575.66	S(1): 0.6; S(2): 0.6; S(3): 98.8	0	4.611e-05	High		High	2	High		1				0				0				0
SISSPSVSSETMDKPVDLSTR	8	1	1	P49792	S3(Phosp); M12(Oxidation)	2319.04	S(1): 50.0; S(3): 50.0; S(4): 0.0; S(6): 0.0; S(8): 0.0; S(9): 0.0; T(11): 0.0; S(19): 0.0; T(20): 0.0	0	3.201e-06			High	1	High		1				0				0				0
TFSEPGDHPGMLTSGK	6	0	0		S3(Phosp); M11(Oxidation)	1756.72	T(1): 0.0; S(3): 100.0; T(13): 0.0; S(14): 0.0	0	0.001076	High	High	High	3			0				0				0				0
RYSDLTTLVAFPSSSVYPTK	10	1	1	P25205	S3(Phosp)	2312.12	Y(2): 0.7; S(3): 99.3; T(6): 0.0; T(7): 0.0; S(13): 0.0; S(14): 0.0; S(15): 0.0; Y(17): 0.0; T(19): 0.0	0	2.672e-07	High	High	High	3			0				0				0				0
GYSFSLTTFSPSGK	4	1	1	P25787	S3(Phosp)	1558.68	Y(2): 0.5; S(3): 99.5; S(5): 0.0; T(7): 0.0; T(8): 0.0; S(10): 0.0; S(12): 0.0	0	5.07e-06	High	High	High	3			0				0				0				0
GTSPRPPEGGLGYSQLGDDDLK	12	2	1	Q9UQ88	S3(Phosp)	2339.05	T(2): 50.0; S(3): 50.0; Y(13): 0.0; S(14): 0.0	0	1.065e-06	High	High	High	3	High		1				0				0				0
TSSTDLSDIPALPANPIPVIK	15	1	1	P51003	S3(Phosp)	2229.14	T(1): 33.1; S(2): 33.1; S(3): 33.1; T(4): 0.3; S(7): 0.3	0.001	0.01326	High	High	High	3			0				0				0				0
TRSPDVISSASTALSQDIPEIASEALSR	11	1	1	Q6P2E9	S3(Phosp)	2981.45	T(1): 0.7; S(3): 99.3; S(8): 0.0; S(9): 0.0; S(11): 0.0; T(12): 0.0; S(15): 0.0; S(23): 0.0; S(27): 0.0	0	2.38e-10	High	High	High	3			0				0				0	High	High	High	3
TPSDDEEDNLFAPPK	5	2	1	Q641Q2	S3(Phosp)	1754.72	T(1): 0.7; S(3): 99.3	0.001	0.009588	High	High	High	3	High		1				0				0				0
TPSSQNLLALLAR	6	1	1	O75385	S3(Phosp)	1463.76	T(1): 0.4; S(3): 99.6; S(4): 0.0	0	2.027e-06	High	High	High	3			0				0				0				0
TSSLTQFPPSQSEER	75	1	1	Q9H6Z4	S3(Phosp)	1773.77	T(1): 0.4; S(2): 0.4; S(3): 99.2; T(5): 0.0; S(10): 0.0; S(12): 0.0	0	1.641e-07	High	High	High	3	High	High	2				0	High	High	High	3				0
TSSTLDSEGTFNSYR	15	1	1	Q92609	S3(Phosp)	1744.7	T(1): 0.4; S(2): 0.4; S(3): 98.8; T(4): 0.4; S(7): 0.0; T(10): 0.0; S(13): 0.0; Y(14): 0.0	0	5.163e-09	High	High	High	3	High	High	2				0				0				0
TISAQDTLAYATALLNEK	7	1	1	Q9UPU5	S3(Phosp)	2002.98	T(1): 0.3; S(3): 99.7; T(7): 0.0; Y(10): 0.0; T(12): 0.0	0	9.092e-10	High	High	High	3			0				0				0				0
TTSPPEVSGYSYEK	11	1	1	P46821	S3(Phosp)	1624.68	T(1): 0.0; T(2): 0.0; S(3): 100.0; S(8): 0.0; Y(10): 0.0; S(11): 0.0; Y(12): 0.0	0	1.675e-05	High	High	High	3		High	1				0				0				0
TESPATAAETASEELDNR	28	1	1	Q9NTJ3	S3(Phosp)	1971.82	T(1): 0.0; S(3): 100.0; T(6): 0.0; T(10): 0.0; S(12): 0.0	0	6.66e-08	High	High	High	3	High	High	2				0	High	High	High	3	High	High	High	3
TLSPTPSAEGYQDVR	7	1	1	O14639	S3(Phosp)	1700.75	T(1): 0.0; S(3): 100.0; T(5): 0.0; S(7): 0.0; Y(11): 0.0	0	6.547e-07	High	High	High	3	High	High	2				0				0				0
THSTSSSLGSGESPFSR	27	1	1	Q9UGV2	S3(Phosp)	1803.75	T(1): 0.0; S(3): 100.0; T(4): 0.0; S(5): 0.0; S(6): 0.0; S(7): 0.0; S(10): 0.0; S(13): 0.0; S(16): 0.0	0	1.433e-10	High	High	High	3	High	High	2				0				0	High	High	High	3
TASGSSVTSLDGTR	11	1	1	Q92597	S3(Phosp)	1418.61	T(1): 0.0; S(3): 100.0; S(5): 0.0; S(6): 0.0; T(8): 0.0; S(9): 0.0; T(13): 0.0	0	4.142e-06	High	High	High	3	High	High	2				0	High			1				0
TLSSSAQEDIIR	3	1	1	Q9H788	S3(Phosp)	1399.65	T(1): 0.0; S(3): 100.0; S(4): 0.0; S(5): 0.0	0	2.483e-06	High	High	High	3			0				0				0				0
TLSASTQDLSPH	4	1	1	Q6P597	S3(Phosp)	1336.58	T(1): 0.0; S(3): 0.0; S(5): 99.6; T(6): 0.4; S(10): 0.0	0.001	0.02009	High	High	High	3			0				0				0				0
TSSFTEQLDEGTPNR	15	1	1	Q13439	S3(Phosp)	1761.73	T(1): 0.0; S(2): 0.0; S(3): 100.0; T(5): 0.0; T(12): 0.0	0	7.559e-08	High	High	High	3	High	High	2				0				0				0
GLSASLPDLDSENWIEVK	3	1	1	Q6PKG0	S3(Phosp)	2052.95	S(3): 99.5; S(5): 0.5; S(11): 0.0	0	2.033e-05	High	High	High	3			0				0				0				0
AQSSPAAPASLSAPEPASQAR	14	1	1	Q8WUI4	S3(Phosp)	2073.96	S(3): 99.5; S(4): 0.5; S(10): 0.0; S(12): 0.0; S(18): 0.0	0	9.752e-07	High	High	High	3	High		1	High			1	High	High		2				0
HFSQSEETGNEVFGALNEEQPLPR	9	1	1	Q6GYQ0	S3(Phosp)	2795.23	S(3): 99.4; S(5): 0.6; T(8): 0.0	0	9.311e-10	High	High	High	3			0				0				0				0
QLSSGVSEIR	44	1	1	P04792	S3(Phosp)	1155.54	S(3): 99.4; S(4): 0.6; S(7): 0.0	0	0.002207	High	High	High	3	High	High	2	High	High		2	High	High	High	3	High	High	High	3
KISENSYSLDDLEIGPGQLSSSTFDSEK	12	1	1	Q9UHB6	S3(Phosp)	3126.4	S(3): 98.9; S(6): 0.6; Y(7): 0.6; S(8): 0.0; S(20): 0.0; S(21): 0.0; S(22): 0.0; T(23): 0.0; S(26): 0.0	0	1.209e-11	High	High	High	3			0				0				0				0
RLSTTEPSDDDTVSLHSQVSESNR	9	1	1	Q5VUJ6	S3(Phosp)	2740.21	S(3): 98.6; T(4): 0.7; T(5): 0.7; S(8): 0.0; T(12): 0.0; S(14): 0.0; S(17): 0.0; S(20): 0.0; S(22): 0.0	0	5.958e-07	High	High	High	3			0				0				0				0
LLSSNEDDANILSSPTDR	8	1	1	O75448	S3(Phosp)	2026.9	S(3): 50.0; S(4): 50.0; S(13): 0.0; S(14): 0.0; T(16): 0.0	0	5.523e-10	High	High	High	3		High	1				0				0				0
RGSSGSVDETLFALPAASEPVIR	9	1	1	Q9NQC3	S3(Phosp)	2439.19	S(3): 33.3; S(4): 33.3; S(6): 33.3; T(10): 0.0; S(18): 0.0	0	4.259e-09	High	High	High	3			0				0				0				0
AASLNYLNQPSAAPLQVSR	11	1	1	Q9NSK0	S3(Phosp)	2080.02	S(3): 100.0; Y(6): 0.0; S(11): 0.0; S(18): 0.0	0	8.411e-12	High	High	High	3	High		1				0				0				0
LGSYSGPTSVSR	4	1	1	Q9BZ23	S3(Phosp)	1290.57	S(3): 100.0; Y(4): 0.0; S(5): 0.0; T(8): 0.0; S(9): 0.0; S(11): 0.0	0	0.001001	High	High	High	3			0	High			1				0				0
HASPILPITEFSDIPR	3	1	1	P42167	S3(Phosp)	1872.92	S(3): 100.0; T(9): 0.0; S(12): 0.0	0	9.284e-08	High	High	High	3			0				0				0				0
KLSGDQITLPTTVDYSSVPK	5	1	1	O00559	S3(Phosp)	2229.11	S(3): 100.0; T(8): 0.0; T(11): 0.0; T(12): 0.0; Y(15): 0.0; S(16): 0.0; S(17): 0.0	0	1.068e-07	High	High	High	3			0				0				0				0
GDSLKEPTSIAESSR	5	1	1	Q9C0B5	S3(Phosp)	1656.75	S(3): 100.0; T(8): 0.0; S(9): 0.0; S(13): 0.0; S(14): 0.0	0	0.001658	High	High	High	3			0				0				0				0
GNSRPGTPSAEGGSTSSTLR	16	1	1	P35269	S3(Phosp)	1998.89	S(3): 100.0; T(7): 0.0; S(9): 0.0; S(14): 0.0; T(15): 0.0; S(16): 0.0; S(17): 0.0; T(18): 0.0	0	3.399e-09	High	High	High	3	High		1				0				0		High		1
RGSGDTSISIDTEASIR	3	1	1	Q32MZ4	S3(Phosp)	1844.84	S(3): 100.0; T(6): 0.0; S(7): 0.0; S(9): 0.0; T(12): 0.0; S(15): 0.0	0	1.384e-06	High	High	High	3			0				0				0				0
KGSITEYTAAEEK	10	1	1	Q12982	S3(Phosp)	1506.67	S(3): 100.0; T(5): 0.0; Y(7): 0.0; T(8): 0.0	0	1.828e-05	High	High	High	3		High	1	High	High		2	High			1	High	High	High	3
AKSPTPESSTIASYVTLR	12	1	1	Q9HAU0	S3(Phosp)	1987.98	S(3): 100.0; T(5): 0.0; S(8): 0.0; S(9): 0.0; T(10): 0.0; S(13): 0.0; Y(14): 0.0; T(16): 0.0	0	2.436e-08	High	High	High	3			0				0				0				0
DHSPTPSVFNSDEER	19	1	1	Q6UN15	S3(Phosp)	1796.71	S(3): 100.0; T(5): 0.0; S(7): 0.0; S(11): 0.0	0	7.449e-09	High	High	High	3	High	High	2	High	High	High	3	High	High	High	3	High	High	High	3
NQSPTEAEKPASSSLPSSPPPQLLTR	31	1	1	Q99567	S3(Phosp)	2799.36	S(3): 100.0; T(5): 0.0; S(12): 0.0; S(13): 0.0; S(14): 0.0; S(17): 0.0; S(18): 0.0; T(25): 0.0	0	1.899e-06	High	High	High	3			0				0	High	High	High	3				0
RNSLTGEEGQLAR	8	1	1	Q9BX95	S3(Phosp)	1510.7	S(3): 100.0; T(5): 0.0	0	0.001395	High	High	High	3	High		1				0				0	High	High	High	3
IDSTEVIYQPR	8	1	1	Q15831	S3(Phosp)	1400.65	S(3): 100.0; T(4): 0.0; Y(8): 0.0	0	0.0001539	High	High	High	3	High	High	2				0				0				0
AQSTDSLGTSGSLQSK	3	1	1	Q15276	S3(Phosp)	1646.73	S(3): 100.0; T(4): 0.0; S(6): 0.0; T(9): 0.0; S(10): 0.0; S(12): 0.0; S(15): 0.0	0	4.969e-12	High	High	High	3			0				0				0				0
FASDDEHDEHDENGATGPVK	39	1	1	P05455	S3(Phosp)	2249.86	S(3): 100.0; T(16): 0.0	0	6.906e-06	High	High	High	3	High	High	2	High	High	High	3	High	High	High	3	High	High	High	3
NDSGEENVPLDLTR	5	1	1	Q6R327	S3(Phosp)	1638.7	S(3): 100.0; T(13): 0.0	0	6.679e-07	High	High	High	3	High	High	2				0				0				0
DKSPVREPIDNLTPEER	16	1	1	Q14498	S3(Phosp)	2074.98	S(3): 100.0; T(13): 0.0	0	7.633e-09	High	High	High	3			0	High		High	2	High		High	2	High	High	High	3
KQSLGELIGTLNAAK	9	1	1	P60174	S3(Phosp)	1622.85	S(3): 100.0; T(10): 0.0	0	6.654e-10	High	High	High	3			0				0				0	High	High	High	3
RFSEGVLQSPSQDQEK	3	1	1	Q9C0C2	S3(Phosp)	1914.86	S(3): 100.0; S(9): 0.0; S(11): 0.0	0	0.000275	High	High	High	3			0				0				0				0
KLSNPDIFSSTGK	3	1	1	Q6P0Q8	S3(Phosp)	1473.7	S(3): 100.0; S(9): 0.0; S(10): 0.0; T(11): 0.0	0	5.97e-08	High	High	High	3			0				0				0				0
LFSQGQDVSNK	6	1	1	P55196	S3(Phosp)	1302.57	S(3): 100.0; S(9): 0.0	0	0.0006705	High	High	High	3		High	1		High		1	High			1				0
NLSPGAVESDVR	8	1	1	P53621	S3(Phosp)	1323.59	S(3): 100.0; S(9): 0.0	0	0.0002854	High	High	High	3	High	High	2	High	High	High	3				0				0
KASPEPPDSAEGALK	8	1	1	Q9H1B7	S3(Phosp)	1576.73	S(3): 100.0; S(9): 0.0	0	8.386e-05	High	High	High	3	High	High	2	High			1		High	High	2				0
FDSNEEDSASVFSPSFGLK	4	1	1	Q02880	S3(Phosp)	2142.89	S(3): 100.0; S(8): 0.0; S(10): 0.0; S(13): 0.0; S(15): 0.0	0	4.139e-09	High	High	High	3			0				0				0				0
QISLPDLSQEEPQLK	6	1	1	Q15390	S3(Phosp)	1804.88	S(3): 100.0; S(8): 0.0	0	7.692e-05	High	High	High	3		High	1				0				0				0
RPSQEQSASASSGQPQAPLNR	26	1	1	Q5T1M5	S3(Phosp)	2276.04	S(3): 100.0; S(7): 0.0; S(9): 0.0; S(11): 0.0; S(12): 0.0	0	5.756e-09	High	High	High	3	High		1	High	High	High	3	High	High	High	3	High	High	High	3
AASPPASASDLIEQQQK	5	1	1	Q5VSL9	S3(Phosp)	1820.84	S(3): 100.0; S(7): 0.0; S(9): 0.0	0	8.556e-07	High	High	High	3		High	1				0	High			1				0
AVSVPASFFR	3	1	1	O14654	S3(Phosp)	1160.55	S(3): 100.0; S(7): 0.0	0	0.004242	High	High	High	3			0				0				0				0
ANSDIISLNFR	3	1	1	Q8TC76	S3(Phosp)	1329.62	S(3): 100.0; S(7): 0.0	0	0.001048	High	High	High	3			0				0				0				0
LGSFGSITR	3	1	1	Q14315	S3(Phosp)	1017.48	S(3): 100.0; S(6): 0.0; T(8): 0.0	0.001	0.0156	High	High	High	3			0				0				0				0
AVSLDSPVSVGSSPPVK	3	1	1	Q9Y6Q9	S3(Phosp)	1705.84	S(3): 100.0; S(6): 0.0; S(9): 0.0; S(12): 0.0; S(13): 0.0	0	2.793e-07	High	High	High	3			0				0				0				0
LESLSYQLSGLQK	3	1	1	Q03252	S3(Phosp)	1545.75	S(3): 100.0; S(5): 0.0; Y(6): 0.0; S(9): 0.0	0	9.601e-05	High	High	High	3			0				0				0				0
QVSASELHTSGILGPETLR	48	1	1	P58107	S3(Phosp)	2075.02	S(3): 100.0; S(5): 0.0; T(9): 0.0; S(10): 0.0; T(17): 0.0	0	2.335e-06	High	High	High	3	High		1				0	High	High	High	3	High	High	High	3
GPSPSPVGSPASVAQSR	14	1	1	O14497	S3(Phosp)	1660.77	S(3): 100.0; S(5): 0.0; S(9): 0.0; S(12): 0.0; S(16): 0.0	0	2.533e-06	High	High	High	3	High	High	2	High			1		High	High	2	High		High	2
RASISEPSDTDPEPR	6	1	1	Q8N1F8	S3(Phosp)	1736.75	S(3): 100.0; S(5): 0.0; S(8): 0.0; T(10): 0.0	0	0.0005452	High	High	High	3	High	High	2				0				0				0
APSDSSLGTPSDGRPELR	4	1	1	Q15642	S3(Phosp)	1921.86	S(3): 100.0; S(5): 0.0; S(6): 0.0; T(9): 0.0; S(11): 0.0	0	7.017e-08	High	High	High	3	High		1				0				0				0
DKSPSSLLEDAK	6	1	1	P42684	S3(Phosp)	1369.63	S(3): 100.0; S(5): 0.0; S(6): 0.0	0	0.001526	High	High	High	3	High		1				0				0				0
AESPSPAPPPGLR	4	1	1	Q9BUA3	S3(Phosp)	1355.64	S(3): 100.0; S(5): 0.0	0	7.882e-05	High	High	High	3			0	High			1				0				0
NASASFQELEDK	13	1	1	Q99543	S3(Phosp)	1418.58	S(3): 100.0; S(5): 0.0	0	0.0001804	High	High	High	3	High		1	High	High	High	3				0				0
RGSLSNAGDPEIVK	11	1	1	O43847	S3(Phosp)	1522.73	S(3): 100.0; S(5): 0.0	0	6.586e-05	High	High	High	3	High	High	2				0				0	High	High	High	3
EGSPIPHDPEFGSK	9	1	1	P85037	S3(Phosp)	1576.67	S(3): 100.0; S(13): 0.0	0	5.827e-05	High	High	High	3	High	High	2				0				0	High	High	High	3
EKSPVREPVDNLSPEER	4	1	1	Q86U06	S3(Phosp)	2060.96	S(3): 100.0; S(13): 0.0	0	0.002847	High	High	High	3			0				0				0		High		1
RASGQAFELILSPR	6	1	1	P16949	S3(Phosp)	1624.82	S(3): 100.0; S(12): 0.0	0	3.172e-08	High	High	High	3			0				0				0				0
GISPIVFDR	5	1	1	Q96MU7	S3(Phosp)	1083.52	S(3): 100.0	0	0.004245	High	High	High	3		High	1				0				0	High			1
NQSPVLEPVGR	4	1	1	P51812	S3(Phosp)	1275.61	S(3): 100.0	0	0.001232	High	High	High	3		High	1				0				0				0
KPSPEPEGEVGPPK	6	1	1	Q7Z5L9	S3(Phosp)	1527.71	S(3): 100.0	0	1.293e-05	High	High	High	3			0				0				0	High	High	High	3
VGSLDNVGHLPAGGAVK	4	1	1	P27816	S3(Phosp)	1670.83	S(3): 100.0	0	2.222e-07	High	High	High	3			0				0				0				0
HMSEFMECNLNELVK	3	1	1	P25786	S3(Phosp)	1903.79	S(3): 100.0	0	0.001318	High	High	High	3			0				0				0				0
LPSSPVYEDAASFK	14	1	1	Q14247	S3(Phosp)	1590.71	S(3): 0.0; S(4): 100.0; Y(7): 0.0; S(12): 0.0	0	1.149e-05	High	High	High	3	High	High	2				0	High			1	High	High	High	3
KSSPSVKPAVDPAAAK	8	1	1	Q6FI81	S3(Phosp)	1632.84	S(2): 0.7; S(3): 98.7; S(5): 0.7	0	3.248e-08	High	High	High	3			0				0				0				0
RSSDPALIGLSTSVSDSNFSSEEPSR	5	1	1	Q8TEW0	S3(Phosp)	2805.26	S(2): 0.6; S(3): 99.4; S(11): 0.0; T(12): 0.0; S(13): 0.0; S(15): 0.0; S(17): 0.0; S(20): 0.0; S(21): 0.0; S(25): 0.0	0	4.787e-13	High	High	High	3			0				0				0				0
DSSTSPGDYVLSVSENSR	20	1	1	P46108	S3(Phosp)	1979.82	S(2): 0.6; S(3): 98.8; T(4): 0.6; S(5): 0.0; Y(9): 0.0; S(12): 0.0; S(14): 0.0; S(17): 0.0	0	5.064e-08	High	High	High	3	High		1		High	High	2				0				0
GSSPGPRPVEGTPASR	14	1	1	Q13112	S3(Phosp)	1631.76	S(2): 0.5; S(3): 99.5; T(12): 0.0; S(15): 0.0	0	1.871e-08	High	High	High	3	High		1				0	High			1				0
GSSQPNLSTSHSEQEYGK	15	1	1	O95208	S3(Phosp)	2015.83	S(2): 0.4; S(3): 99.6; S(8): 0.0; T(9): 0.0; S(10): 0.0; S(12): 0.0; Y(16): 0.0	0	1.979e-07	High	High	High	3	High		1	High		High	2	High			1				0
LSSTDDGYIDLQFK	20	1	1	Q96A57	S3(Phosp)	1681.74	S(2): 0.0; S(3): 99.5; T(4): 0.5; Y(8): 0.0	0	3.294e-06	High	High	High	3		High	1		High	High	2	High			1				0
LSSGFDDIDLPSAVK	7	1	1	Q9Y446	S3(Phosp)	1643.75	S(2): 0.0; S(3): 100.0; S(12): 0.0	0	1.18e-06	High	High	High	3	High	High	2				0				0				0
SQSLPNSLDYTQTSDPGR	14	1	1	Q96TC7	S3(Phosp)	2045.88	S(1): 50.0; S(3): 50.0; S(7): 0.0; Y(10): 0.0; T(11): 0.0; T(13): 0.0; S(14): 0.0	0	2.084e-08	High	High	High	3	High		1	High	High	High	3		High	High	2	High		High	2
SISLGDSEGPIVATLAQPLR	7	1	1	O43379	S3(Phosp)	2104.07	S(1): 50.0; S(3): 50.0; S(7): 0.0; T(14): 0.0	0	1.29e-10	High	High	High	3			0				0				0				0
SQSFFAAAR	11	1	1	O14654	S3(Phosp)	1064.46	S(1): 50.0; S(3): 50.0	0	0.003655	High	High	High	3	High	High	2	High			1				0	High		High	2
SHSPSSPDPDTPSPVGDSR	20	1	1	Q13586	S3(Phosp)	2001.82	S(1): 0.8; S(3): 99.2; S(5): 0.0; S(6): 0.0; T(11): 0.0; S(13): 0.0; S(18): 0.0	0	3.337e-09	High	High	High	3	High	High	2				0				0				0
SNSAPLIHGLSDTSPVFQAEAPSAR	13	1	1	Q96E09	S3(Phosp)	2632.24	S(1): 0.6; S(3): 99.4; S(11): 0.0; T(13): 0.0; S(14): 0.0; S(23): 0.0	0	1.023e-06	High	High	High	3			0				0				0				0
SKSPASTSSVNGTPGSQLSTPR	18	1	1	O15075	S3(Phosp)	2226.04	S(1): 0.5; S(3): 99.5; S(6): 0.0; T(7): 0.0; S(8): 0.0; S(9): 0.0; T(13): 0.0; S(16): 0.0; S(19): 0.0; T(20): 0.0	0	7.433e-08	High	High	High	3	High		1				0				0				0
SSSPGKPQAVSSLNSSHSR	30	1	1	Q9UHB7	S3(Phosp)	1992.91	S(1): 0.5; S(2): 0.5; S(3): 99.1; S(11): 0.0; S(12): 0.0; S(15): 0.0; S(16): 0.0; S(18): 0.0	0	1.021e-11	High	High	High	3			0				0	High	High	High	3	High	High	High	3
SSSLIQLTSQNSSPNQQR	30	1	1	O95639	S3(Phosp)	2054.95	S(1): 0.5; S(2): 0.5; S(3): 98.9; T(8): 0.0; S(9): 0.0; S(12): 0.0; S(13): 0.0	0	9.362e-12	High	High	High	3		High	1	High	High	High	3	High	High	High	3				0
SASSDTSEELNSQDSPPK	47	1	1	O14745	S3(Phosp)	1958.79	S(1): 0.4; S(3): 99.6; S(4): 0.0; T(6): 0.0; S(7): 0.0; S(12): 0.0; S(15): 0.0	0	6.099e-10	High	High	High	3	High	High	2	High	High	High	3	High	High	High	3	High	High	High	3
SASPDDDLGSSNWEAADLGNEER	43	1	1	O00193	S3(Phosp)	2514.99	S(1): 0.4; S(3): 99.6; S(10): 0.0; S(11): 0.0	0	6.408e-12	High	High	High	3	High	High	2	High	High	High	3	High	High	High	3				0
SASTDLGTADVVLGR	12	1	1	Q9Y2K5	S3(Phosp)	1541.72	S(1): 0.4; S(3): 99.2; T(4): 0.4; T(8): 0.0	0	1.976e-08	High	High	High	3	High		1				0				0				0
SSSPAPADIAQTVQEDLR	69	1	1	Q13283	S3(Phosp)	1964.9	S(1): 0.4; S(2): 0.4; S(3): 99.2; T(12): 0.0	0	2.322e-11	High	High	High	3	High	High	2	High	High	High	3	High	High	High	3	High	High	High	3
SKSDATASISLSSNLK	6	1	1	Q9UBF8	S3(Phosp)	1688.81	S(1): 0.3; S(3): 99.7; T(6): 0.0; S(8): 0.0; S(10): 0.0; S(12): 0.0; S(13): 0.0	0	2.772e-10	High	High	High	3			0				0				0				0
SNSLSEQLAINTSPDAVK	6	1	1	Q5T1M5	S3(Phosp)	1953.92	S(1): 0.3; S(3): 99.7; S(5): 0.0; T(12): 0.0; S(13): 0.0	0	1.583e-09	High	High	High	3			0				0				0				0
SRSDIDVNAAAGAK	10	1	1	O75122	S3(Phosp)	1454.66	S(1): 0.3; S(3): 99.7	0	6.512e-10	High	High	High	3			0				0	High			1				0
STSPIIGSPPVR	14	1	1	Q86TB9	S3(Phosp)	1290.64	S(1): 0.0; T(2): 0.0; S(3): 100.0; S(8): 0.0	0	0.0003613	High	High	High	3			0				0				0	High	High	High	3
STSQGSINSPVYSR	28	1	1	O14639	S3(Phosp)	1562.68	S(1): 0.0; T(2): 0.0; S(3): 100.0; S(6): 0.0; S(9): 0.0; Y(12): 0.0; S(13): 0.0	0	1.788e-08	High	High	High	3	High	High	2	High	High	High	3	High	High	High	3				0
SLSPGGAALGYR	9	1	1	Q96T37	S3(Phosp)	1228.57	S(1): 0.0; S(3): 100.0; Y(11): 0.0	0	0.0002014	High	High	High	3	High	High	2				0				0	High	High	High	3
SISNEGLTLNNSHVSK	9	1	1	Q08AD1	S3(Phosp)	1779.83	S(1): 0.0; S(3): 100.0; T(8): 0.0; S(12): 0.0; S(15): 0.0	0	1.479e-08	High	High	High	3			0	High	High		2				0				0
SLSTSGESLYHVLGLDK	33	1	1	Q9H3Z4	S3(Phosp)	1885.89	S(1): 0.0; S(3): 100.0; T(4): 0.0; S(5): 0.0; S(8): 0.0; Y(10): 0.0	0	6.965e-07	High	High	High	3			0				0	High		High	2	High	High	High	3
SQSFGVASASSIK	4	1	1	Q2TAL5	S3(Phosp)	1348.61	S(1): 0.0; S(3): 100.0; S(8): 0.0; S(10): 0.0; S(11): 0.0	0	5.304e-06	High	High	High	3			0				0				0				0
SHSANDSEEFFR	10	1	1	Q6ICG6	S3(Phosp)	1505.57	S(1): 0.0; S(3): 100.0; S(7): 0.0	0	4.896e-07	High	High	High	3	High		1	High			1				0				0
SPSDSGYSYETIGK	10	1	1	P46821	S3(Phosp)	1570.63	S(1): 0.0; S(3): 100.0; S(5): 0.0; Y(7): 0.0; S(8): 0.0; Y(9): 0.0; T(11): 0.0	0	8.432e-07	High	High	High	3	High	High	2		High		1				0				0
SLSPSHLTEDR	13	1	1	Q5T200	S3(Phosp)	1321.58	S(1): 0.0; S(3): 100.0; S(5): 0.0; T(8): 0.0	0	0.002048	High	High	High	3	High	High	2		High	High	2		High	High	2	High	High	High	3
SPSGSAFGSQENLR	16	1	1	Q96N67	S3(Phosp)	1516.64	S(1): 0.0; S(3): 100.0; S(5): 0.0; S(9): 0.0	0	3.093e-07	High	High	High	3		High	1	High	High	High	3	High	High	High	3				0
SLSSPTVTLSAPLEGAK	15	1	1	Q96PU5	S3(Phosp)	1737.87	S(1): 0.0; S(3): 100.0; S(4): 0.0; T(6): 0.0; T(8): 0.0; S(10): 0.0	0	3.799e-09	High	High	High	3		High	1				0	High			1			High	1
SRSDIDVNAAASAK	9	1	1	Q7Z460	S3(Phosp)	1484.67	S(1): 0.0; S(3): 100.0; S(12): 0.0	0	2.83e-07	High	High	High	3			0				0				0				0
SISADDDLQESSR	9	1	1	P18615	S3(Phosp)	1502.6	S(1): 0.0; S(3): 100.0; S(11): 0.0; S(12): 0.0	0	2.249e-07	High	High	High	3	High	High	2				0	High			1				0
SNSPLPVPPSK	27	1	1	Q13247	S3(Phosp)	1202.58	S(1): 0.0; S(3): 100.0; S(10): 0.0	0	0.001131	High	High	High	3	High	High	2	High		High	2				0				0
SLSPVAAPPLR	6	1	1	Q8NDT2	S3(Phosp)	1187.62	S(1): 0.0; S(3): 100.0	0	0.004283	High	High	High	3			0				0				0				0
SLSIEIGHEVK	3	1	1	O15155	S3(Phosp)	1291.63	S(1): 0.0; S(3): 100.0	0	0.006093	High	High	High	3			0				0				0				0
SPSPAHLPDDPK	10	1	1	Q92615	S3(Phosp)	1340.59	S(1): 0.0; S(3): 100.0	0	0.04573	High	High	High	3	High		1	High			1				0			High	1
SRSPLELEPEAK	12	1	1	Q92466	S3(Phosp)	1435.68	S(1): 0.0; S(3): 100.0	0	8.736e-05	High	High	High	3	High	High	2	High			1	High		High	2	High	High	High	3
YRSPEPDPYLSYR	3	1	1	P49761	S3(Phosp)	1722.75	Y(1): 0.5; S(3): 99.5; Y(9): 0.0; S(11): 0.0; Y(12): 0.0	0.001	0.01181	High		High	2			0				0				0			High	1
ATSPSSSVSGDFDDGHHSVSTPGPSR	5	1	1	Q86U86	S3(Phosp)	2651.1	T(2): 1.0; S(3): 99.0; S(5): 0.0; S(6): 0.0; S(7): 0.0; S(9): 0.0; S(18): 0.0; S(20): 0.0; T(21): 0.0; S(25): 0.0	0	2.231e-08	High		High	2			0				0				0			High	1
IVSGSPISTPSPSPLPR	4	1	1	Q9ULM3	S3(Phosp)	1771.9	S(3): 50.0; S(5): 50.0; S(8): 0.0; T(9): 0.0; S(11): 0.0; S(13): 0.0	0	0.0002053	High		High	2			0				0				0				0
RASSASVPAVGASAEGTR	6	1	1	Q9BZ23	S3(Phosp)	1753.82	S(3): 33.3; S(4): 33.3; S(6): 33.3; S(13): 0.0; T(17): 0.0	0	9.775e-07	High		High	2			0				0				0				0
FQSLGVAFYR	2	1	1	P51149	S3(Phosp)	1267.59	S(3): 100.0; Y(9): 0.0	0	0.0004999	High	High		2			0				0				0				0
AQSYPDNHQEFSDYDNPIFEK	3	1	1	Q9Y2U5	S3(Phosp)	2624.05	S(3): 100.0; Y(4): 0.0; S(12): 0.0; Y(14): 0.0	0	1.472e-05	High	High		2			0				0				0				0
ANSFVGTAQYVSPELLTEK	6	2	1	Q6A1A2	S3(Phosp)	2134.01	S(3): 100.0; T(7): 0.0; Y(10): 0.0; S(12): 0.0; T(17): 0.0	0	8.485e-05	High		High	2			0				0				0				0
RGSGDTSSLIDPDTSLSELR	2	0	0		S3(Phosp)	2185.99	S(3): 100.0; T(6): 0.0; S(7): 0.0; S(8): 0.0; T(14): 0.0; S(15): 0.0; S(17): 0.0	0	0.0005028	High		High	2			0				0				0				0
GISQTNLITTVTPEK	3	1	1	Q9Y2J2	S3(Phosp)	1681.84	S(3): 100.0; T(5): 0.0; T(9): 0.0; T(10): 0.0; T(12): 0.0	0	6.6e-07	High	High		2	High		1				0				0				0
APSPTAEQPPGGGDSAR	3	1	1	Q15742	S3(Phosp)	1674.71	S(3): 100.0; T(5): 0.0; S(15): 0.0	0	3.367e-05	High		High	2			0				0				0				0
EASPAPLAQGEPGREDLPTR	2	1	1	Q9P1Y6	S3(Phosp)	2171.01	S(3): 100.0; T(19): 0.0	0	3.272e-05	High	High		2			0				0				0				0
KPSPAQAAETPALELPLPSVPAPAPL	8	1	1	Q8WX92	S3(Phosp)	2642.38	S(3): 100.0; T(10): 0.0; S(19): 0.0	0	2.484e-08		High	High	2			0				0				0			High	1
KQSFDDNDSEELEDKDSK	17	1	1	O60841	S3(Phosp)	2208.88	S(3): 100.0; S(9): 0.0; S(17): 0.0	0	5.912e-09	High		High	2			0				0	High		High	2	High	High	High	3
APSPPLSQVFQTR	2	1	1	Q9NRA8	S3(Phosp)	1507.73	S(3): 100.0; S(7): 0.0; T(12): 0.0	0	2.168e-05	High		High	2			0				0				0				0
RQSPEPSPVTLGR	2	1	1	Q9NRL2	S3(Phosp)	1503.73	S(3): 100.0; S(7): 0.0; T(10): 0.0	0.001	0.008868	High		High	2			0				0				0				0
AESPESSAIESTQSTPQK	10	1	1	Q9NTI5	S3(Phosp)	1956.84	S(3): 100.0; S(6): 0.0; S(7): 0.0; S(11): 0.0; T(12): 0.0; S(14): 0.0; T(15): 0.0	0	6.204e-10	High		High	2	High		1	High	High	High	3	High	High		2				0
VPSVESLFR	3	1	1	Q13439	S3(Phosp)	1113.53	S(3): 100.0; S(6): 0.0	0.003	0.01431	High		High	2	High		1				0				0				0
NDSWGSFDLR	3	1	1	Q7Z417	S3(Phosp)	1276.5	S(3): 100.0; S(6): 0.0	0	0.002877	High	High		2	High		1				0				0				0
RDSSESQLASTESDKPTTGR	9	1	1	Q96B23	S3(Phosp)	2231.98	S(3): 100.0; S(4): 0.0; S(6): 0.0; S(10): 0.0; T(11): 0.0; S(13): 0.0; T(17): 0.0; T(18): 0.0	0	8.063e-06		High	High	2	High		1	High			1				0				0
AESPAEKVPEESVLPLVQK	5	1	1	Q9UKV3	S3(Phosp)	2130.07	S(3): 100.0; S(12): 0.0	0	0.0001429	High		High	2			0				0				0	High	High		2
FGSADNIPNLK	3	1	1	O94876	S3(Phosp)	1255.57	S(3): 100.0	0	0.000205	High		High	2	High		1				0				0				0
KASEEIEDFR	3	0	0		S3(Phosp)	1303.56	S(3): 100.0	0.003	0.063	High	High		2	High		1				0				0				0
DASDGEDEKPPLPPR	14	1	1	O15357	S3(Phosp)	1702.73	S(3): 100.0	0	0.003064	High		High	2	High	High	2	High	High	High	3	High	High	High	3				0
GPSWDPFR	2	1	1	P04792	S3(Phosp)	1041.42	S(3): 100.0	0.005	0.09531		High	High	2			0				0				0				0
RSSPSARPPDVPGQQPQAAK	3	0	0		S3(Phosp)	2154.04	S(2): 99.3; S(3): 0.7; S(5): 0.0	0	0.0002676	High	High		2			0				0				0				0
LSSEVSGSGSGNFGEEGNPQGK	12	1	1	O14654	S3(Phosp)	2203.92	S(2): 50.0; S(3): 50.0; S(6): 0.0; S(8): 0.0; S(10): 0.0	0	8.373e-05	High	High		2	High	High	2	High			1				0				0
RSSLPLDHGSPAQENPESEK	2	1	1	Q5VZ89	S3(Phosp)	2258.01	S(2): 0.3; S(3): 99.7; S(10): 0.0; S(18): 0.0	0	1.203e-06		High	High	2			0				0				0				0
SSSTGNLLDKDDLAIPPPDYGAASR	8	1	1	Q9UQB8	S3(Phosp)	2640.22	S(1): 25.0; S(2): 25.0; S(3): 25.0; T(4): 25.0; Y(20): 0.0; S(24): 0.0	0	0.006174	High		High	2			0				0				0				0
SSSFSDTLEESSPIAAIFDTENLEK	40	1	1	P15924	S3(Phosp)	2797.23	S(1): 0.7; S(2): 0.7; S(3): 98.6; S(5): 0.0; T(7): 0.0; S(11): 0.0; S(12): 0.0; T(20): 0.0	0	0.0003432		High	High	2			0				0	High	High		2	High		High	2
SSSTSDILEPFTVER	11	1	1	Q6GYQ0	S3(Phosp)	1747.78	S(1): 0.5; S(2): 0.5; S(3): 99.1; T(4): 0.0; S(5): 0.0; T(12): 0.0	0	9.986e-07		High	High	2	High		1				0				0				0
SSSVGSSSSYPISPAVSR	42	1	1	Q15149	S3(Phosp)	1834.82	S(1): 0.5; S(2): 0.5; S(3): 99.0; S(6): 0.0; S(7): 0.0; S(8): 0.0; S(9): 0.0; Y(10): 0.0; S(13): 0.0; S(17): 0.0	0	1.796e-05	High		High	2	High		1	High	High	High	3	High	High	High	3	High	High	High	3
SSSELNGVSTTSVVK	6	1	1	Q99963	S3(Phosp)	1574.73	S(1): 0.5; S(2): 0.5; S(3): 98.9; S(9): 0.0; T(10): 0.0; T(11): 0.0; S(12): 0.0	0	9.424e-08		High	High	2			0				0				0				0
SYSSPDITQAIQEEEK	6	1	1	P40818	S3(Phosp)	1904.81	S(1): 0.4; Y(2): 0.4; S(3): 98.8; S(4): 0.4; T(8): 0.0	0	1.443e-06	High	High		2			0				0				0				0
SPSPTFSWLPLK	4	1	1	Q9Y5K3	S3(Phosp)	1439.69	S(1): 0.3; S(3): 99.3; T(5): 0.3; S(7): 0.0	0	0.0001306	High	High		2			0				0				0				0
SQSLPTTLLSPVR	3	1	1	P28290	S3(Phosp)	1478.76	S(1): 0.0; S(3): 100.0; T(6): 0.0; T(7): 0.0; S(10): 0.0	0	5.783e-06	High		High	2			0				0				0				0
SASQSSLDKLDQELK	8	1	1	O60271	S3(Phosp)	1728.81	S(1): 0.0; S(3): 0.3; S(5): 49.8; S(6): 49.8	0	0.005351	High	High		2			0				0				0		High	High	2
KTSPASLDFPESQK	1	1	1	Q96JM3	S3(Phosp)	1614.74	T(2): 0.5; S(3): 99.5; S(6): 0.0; S(12): 0.0	0	0.001102	High			1			0				0				0				0
TASQGPQTDSVIQNSENIK	12	1	1	Q9NZN5	S3(Phosp)	2096.95	T(1): 0.5; S(3): 99.5; T(8): 0.0; S(10): 0.0; S(15): 0.0	0	1.618e-06	High			1			0	High		High	2	High	High	High	3				0
TPSTVTLNNNSAPANR	17	1	1	Q9ULH0	S3(Phosp)	1736.8	T(1): 0.5; S(3): 99.5; T(4): 0.0; T(6): 0.0; S(11): 0.0	0	0.0002557	High			1	High		1	High	High	High	3	High	High	High	3				0
TFSLDAVPPDHSPR	1	1	1	Q9BST9	S3(Phosp)	1618.73	T(1): 0.4; S(3): 99.6; S(12): 0.0	0	2.259e-05	High			1			0				0				0				0
TASLTSAASVDGNR	11	1	1	Q9UN36	S3(Phosp)	1429.63	T(1): 0.0; S(3): 100.0; T(5): 0.0; S(6): 0.0; S(9): 0.0	0	3.984e-07	High			1	High	High	2	High	High	High	3				0				0
RLSQSDEDVIR	2	1	1	Q9H7D7	S3(Phosp)	1397.64	S(3): 99.7; S(5): 0.3	0.006	0.09463	High			1			0				0				0				0
DLSPTLIDNSAAK	2	1	1	Q9P2B4	S3(Phosp)	1424.67	S(3): 99.4; T(5): 0.6; S(10): 0.0	0	0.007211			High	1			0				0				0				0
QGSFSEDVISHK	1	1	1	Q9UPN3	S3(Phosp)	1413.6	S(3): 99.4; S(5): 0.6; S(10): 0.0	0	0.001201	High			1			0				0				0				0
KDSLDLEEEAASGASSALEAGGSSGLEDVLPLLQQADELHR	1	1	1	Q96TC7	S3(Phosp)	4288.02	S(3): 94.2; S(12): 1.2; S(15): 1.2; S(16): 1.2; S(23): 1.2; S(24): 1.2	0	1.162e-05		High		1			0				0				0				0
EGSHSPLDSADVR	2	1	1	Q86YR5	S3(Phosp)	1449.6	S(3): 50.0; S(5): 50.0; S(9): 0.0	0.007	0.1162	High			1			0				0				0				0
DGSSPPLLEK	2	1	1	Q6W2J9	S3(Phosp)	1122.51	S(3): 50.0; S(4): 50.0	0.002	0.02718	High			1			0				0				0				0
GGSDDSSKDPIDVNYEK	9	1	1	P09874	S3(Phosp)	1905.78	S(3): 49.9; S(6): 49.9; S(7): 0.3; Y(15): 0.0	0	0.003655			High	1		High	1		High		1				0				0
VDSTTCLFPVEEK	3	1	1	Q06210	S3(Phosp)	1547.67	S(3): 33.3; T(4): 33.3; T(5): 33.3	0	0.00312			High	1			0				0				0				0
LASFAQTLQETLK	1	1	1	Q7L9B9	S3(Phosp)	1529.76	S(3): 100.0; T(7): 0.0; T(11): 0.0	0	0.0005051		High		1			0				0				0				0
ALSLGTIPSLTR	1	1	1	Q5SNT2	S3(Phosp)	1308.69	S(3): 100.0; T(6): 0.0; S(9): 0.0; T(11): 0.0	0	0.0006743	High			1			0				0				0				0
DASVPLIDVTNLPTPR	1	0	0		S3(Phosp)	1787.89	S(3): 100.0; T(10): 0.0; T(14): 0.0	0.004	0.07951			High	1			0				0				0				0
RASQEANLLTLAQK	1	1	1	Q6PJG2	S3(Phosp)	1622.83	S(3): 100.0; T(10): 0.0	0	0.003143	High			1			0				0				0				0
KLSPIIEDSR	1	1	1	O60566	S3(Phosp)	1237.62	S(3): 100.0; S(9): 0.0	0.009	0.2172		High		1			0				0				0				0
VHSPPASLVPR	1	1	1	Q9BTE3	S3(Phosp)	1239.62	S(3): 100.0; S(7): 0.0	0.001	0.01946	High			1			0				0				0				0
FPSPHPSPAK	1	1	1	O14681	S3(Phosp)	1144.52	S(3): 100.0; S(7): 0.0	0.001	0.01301		High		1			0				0				0				0
GISPVVSEHR	1	1	1	Q99700	S3(Phosp)	1160.55	S(3): 100.0; S(7): 0.0	0.002	0.03115			High	1			0				0				0				0
EISPGSGPGEIR	4	1	1	O43491	S3(Phosp)	1278.57	S(3): 100.0; S(6): 0.0	0	0.02199	High			1	High	High	2	High			1				0				0
KFSPSQVPVQTR	1	1	1	Q9P1Y5	S3(Phosp)	1453.72	S(3): 100.0; S(5): 0.0; T(11): 0.0	0	0.002814	High			1			0				0				0				0
VASFSIPGSSSR	1	1	1	Q14573	S3(Phosp)	1274.58	S(3): 100.0; S(5): 0.0; S(9): 0.0; S(10): 0.0; S(11): 0.0	0.001	0.01582	High			1			0				0				0				0
IDSLSAQLSQLQK	1	1	1	P02545	S3(Phosp)	1510.75	S(3): 100.0; S(5): 0.0; S(9): 0.0	0	0.0001172			High	1			0				0				0				0
NLSSDEATNPISR	4	1	1	Q7Z417	S3(Phosp)	1483.64	S(3): 100.0; S(4): 0.0; T(8): 0.0; S(12): 0.0	0	3.727e-06	High			1	High	High	2		High		1				0				0
RVSEVEEEKEPVPQPLPSDDTR	4	1	1	O43290	S3(Phosp)	2616.22	S(3): 100.0; S(18): 0.0; T(21): 0.0	0	6.594e-08	High			1			0				0				0	High	High	High	3
KKSEPDDELLFDFLNSSQK	1	1	1	Q8TBA6	S3(Phosp)	2320.07	S(3): 100.0; S(16): 0.0; S(17): 0.0	0	0.001604		High		1			0				0				0				0
ADSPVNGLPK	1	1	1	Q96S94	S3(Phosp)	1077.5	S(3): 100.0	0.001	0.01034	High			1			0				0				0				0
QRSPIALPVK	1	1	1	Q8TF01	S3(Phosp)	1188.65	S(3): 100.0	0.006	0.06693	High			1			0				0				0				0
ARSPPQPLGELK	1	0	0		S3(Phosp)	1372.7	S(3): 100.0	0.008	0.1368	High			1			0				0				0				0
AQSPGAVEEILDR	3	1	1	Q9NYM9	S3(Phosp)	1464.67	S(3): 100.0	0	1.75e-06	High			1	High	High	2				0				0				0
KDSIPQVLLPEEEK	1	1	1	Q15052	S3(Phosp)	1704.84	S(3): 100.0	0	2.447e-05	High			1			0				0				0				0
AGSLKDPEIAELFFK	1	0	0		S3(Phosp)	1744.86	S(3): 100.0	0.001	0.009986	High			1			0				0				0				0
APSPPVEHPR	1	0	0		S3(Phosp)	1166.54	S(3): 100.0	0.003	0.05978		High		1			0				0				0				0
LDSPDPFK	1	0	0		S3(Phosp)	998.423	S(3): 100.0	0.005	0.1083			High	1			0				0				0				0
QPSEEEIIK	2	1	1	Q15121	S3(Phosp)	1152.52	S(3): 100.0	0.002	0.02598			High	1		High	1				0				0				0
EGSPAPLEPEPGAAQPK	4	1	1	Q01167	S3(Phosp)	1754.8	S(3): 100.0	0	7.83e-06			High	1		High	1				0				0	High	High		2
NPSDSAVHSPFTK	2	1	1	Q14157	S3(Phosp)	1466.63	S(3): 0.6; S(5): 0.6; S(9): 98.8; T(12): 0.0	0.006	0.08847	High			1			0				0				0				0
GSSGSVDETLFALPAASEPVIR	4	1	1	Q9NQC3	S3(Phosp)	2283.1	S(2): 25.0; S(3): 25.0; S(5): 25.0; T(9): 25.0; S(17): 0.0	0.001	0.007489	High			1			0				0				0				0
SISKDSLASNIVNLTPQNQPHPTATK	4	1	1	Q5T5Y3	S3(Phosp)	2841.42	S(1): 33.3; S(3): 33.3; S(6): 33.3; S(9): 0.0; T(15): 0.0; T(23): 0.0; T(25): 0.0	0	0.00314	High			1			0				0				0				0
SESFSISGVQPAR	1	1	1	Q9UKE5	S3(Phosp)	1444.65	S(1): 0.4; S(3): 99.6; S(5): 0.0; S(7): 0.0	0	3.933e-05	High			1			0				0				0				0
SLSVPVDLSR	1	1	1	Q9NYF3	S3(Phosp)	1152.57	S(1): 0.0; S(3): 100.0; S(9): 0.0	0.001	0.005951	High			1			0				0				0				0
SPSFASEWDEIEK	2	1	1	Q92625	S3(Phosp)	1604.65	S(1): 0.0; S(3): 100.0; S(6): 0.0	0	6.987e-06		High		1			0				0				0				0
SSSPIPLTPSK	3	1	1	Q8N5Y2	S3(Phosp)	1193.58	S(1): 0.0; S(2): 0.0; S(3): 100.0; T(8): 0.0; S(10): 0.0	0	0.003726	High			1			0				0				0				0
SSSPVQVEEEPVR	21	1	1	Q8IZ21	S3(Phosp)	1522.68	S(1): 0.0; S(2): 0.0; S(3): 100.0	0	2.041e-06		High		1		High	1	High	High	High	3		High	High	2				0
TVSTSSQPEENVDR	1	1	1	P42684	S3(Phosp)	1628.68	T(1): 0.5; S(3): 99.5; T(4): 0.0; S(5): 0.0; S(6): 0.0	0	5.498e-16				0			0				0	High			1				0
TPSLPTPPTR	1	0	0		S3(Phosp)	1146.55	T(1): 0.5; S(3): 99.0; T(6): 0.5; T(9): 0.0	0.003	0.003248				0	High		1				0				0				0
TSSTNEDEDLNPEQK	4	1	1	Q99081	S3(Phosp)	1786.7	T(1): 0.3; S(2): 0.3; S(3): 49.7; T(4): 49.7	0	3.88e-13				0			0				0	High			1				0
RDSFDDRGPSLNPVLDYDHGSR	3	1	1	P43243	S3(Phosp)	2598.14	S(3): 99.6; S(10): 0.4; Y(17): 0.0; S(21): 0.0	0	0.0001422				0			0				0				0	High	High		2
QASPTEVVER	2	1	1	Q8TB72	S3(Phosp)	1195.54	S(3): 99.5; T(5): 0.5	0	0.002644				0	High	High	2				0				0				0
LQSEPESIR	1	1	1	P09496	S3(Phosp)	1138.52	S(3): 99.5; S(7): 0.5	0.006	0.05681				0		High	1				0				0				0
RLSSASTGKPPLSVEDDFEK	10	1	1	O75152	S3(Phosp)	2243.06	S(3): 99.5; S(4): 0.5; S(6): 0.0; T(7): 0.0; S(13): 0.0	0	0.0002532				0			0				0				0	High	High	High	3
KQSFDDNDSEELEDK	2	1	1	O60841	S3(Phosp)	1878.73	S(3): 50.0; S(9): 50.0	0.007	0.06834				0	High		1				0				0				0
GDSESEEDEDLEVPVPSR	2	1	1	P13861	S3(Phosp)	2068.83	S(3): 50.0; S(5): 50.0; S(17): 0.0	0	0.02044				0		High	1				0				0				0
DGSKSEDELDQASTPTDVR	4	1	1	P30279	S3(Phosp)	2129.89	S(3): 50.0; S(5): 50.0; S(13): 0.0; T(14): 0.0; T(16): 0.0	0	2.483e-05				0	High	High	2				0				0				0
RHSSDINHLVTQGR	3	0	0		S3(Phosp)	1699.8	S(3): 50.0; S(4): 50.0; T(11): 0.0	0	0.0001169				0			0				0				0		High		1
LVSSDPEINTK	2	1	1	Q9Y266	S3(Phosp)	1282.59	S(3): 50.0; S(4): 50.0; T(10): 0.0	0.003	0.008916				0	High		1				0				0				0
VPSSDEEVVEEPQSR	2	1	1	Q9C0C2	S3(Phosp)	1766.75	S(3): 50.0; S(4): 50.0; S(14): 0.0	0.007	0.06552				0	High		1				0				0				0
MESEGGADDSAEEGDLLDDDDNEDRGDDQLELIKDDEK	2	1	1	P07910	S3(Phosp)	4277.68	S(3): 50.0; S(10): 50.0	0.003	0.009725				0	High		1				0				0				0
DASPTPSTDAEYPANGSGADR	2	0	0		S3(Phosp)	2158.86	S(3): 49.7; T(5): 49.7; S(7): 0.3; T(8): 0.3; Y(12): 0.0; S(17): 0.0	0.003	0.008729				0	High		1				0				0				0
QLSESESSLEMDDER	2	1	1	Q16204	S3(Phosp)	1834.7	S(3): 49.6; S(5): 49.6; S(7): 0.4; S(8): 0.4	0.006	0.07711				0		High	1				0				0				0
QASTDAGTAGALTPQHVR	3	1	1	P46937	S3(Phosp)	1860.86	S(3): 33.3; T(4): 33.3; T(8): 33.3; T(13): 0.0	0	6.43e-05				0	High		1				0				0				0
QASQVGVAVLGTWCHCRQEPEESLGR	3	1	1	Q9BRB3	S3(Phosp)	2920.32	S(3): 33.3; T(12): 33.3; S(23): 33.3	0.007	0.144				0			0				0				0			High	1
QPSSDSEFSASLAGSGK	6	1	1	Q9BYP7	S3(Phosp)	1734.72	S(3): 33.3; S(4): 33.3; S(6): 33.3; S(9): 0.0; S(11): 0.0; S(15): 0.0	0	4.009e-07				0	High	High	2				0				0				0
ANSLGDLYAQK	1	1	1	Q13009	S3(Phosp)	1259.57	S(3): 100.0; Y(8): 0.0	0.003	0.00454				0	High		1				0				0				0
IGSDPLAYEPK	1	0	0		S3(Phosp)	1269.58	S(3): 100.0; Y(8): 0.0	0.003	0.01456				0	High		1				0				0				0
EESDGEYDEFGR	3	1	1	O95218	S3(Phosp)	1512.52	S(3): 100.0; Y(7): 0.0	0	0.005832				0	High	High	2				0	High			1				0
HGSYEDAVHSGALND	2	0	0		S3(Phosp)	1651.64	S(3): 100.0; Y(4): 0.0; S(10): 0.0	0	0.008618				0			0	High		High	2				0				0
NGSEADIDEGLYSR	1	1	1	P22314	S3(Phosp)	1605.64	S(3): 100.0; Y(12): 0.0; S(13): 0.0	0	1.018e-05				0		High	1				0				0				0
KESKEEETSIDVAGKPNEVTK	25	1	1	P53985	S3(Phosp)	2398.14	S(3): 100.0; T(8): 0.0; S(9): 0.0; T(20): 0.0	0	1.557e-09				0			0				0	High	High	High	3	High	High	High	3
QLSEVFETEDSK	1	1	1	Q99618	S3(Phosp)	1491.63	S(3): 100.0; T(8): 0.0; S(11): 0.0	0.006	0.06189				0		High	1				0				0				0
RGSLPDTQPSQGPSTPK	1	1	1	Q86Y91	S3(Phosp)	1832.86	S(3): 100.0; T(7): 0.0; S(10): 0.0; S(14): 0.0; T(15): 0.0	0.006	0.06267				0			0				0		High		1				0
QNSDPTSENPPLPTR	7	1	1	Q9UKE5	S3(Phosp)	1732.75	S(3): 100.0; T(6): 0.0; S(7): 0.0; T(14): 0.0	0	2.122e-05				0	High	High	2	High			1		High	High	2				0
NESLTATDGLR	2	1	1	Q5TCZ1	S3(Phosp)	1256.55	S(3): 100.0; T(5): 0.0; T(7): 0.0	0	5.453e-05				0	High	High	2				0				0				0
NNSFTAPSTVGK	5	1	1	O95453	S3(Phosp)	1302.57	S(3): 100.0; T(5): 0.0; S(8): 0.0; T(9): 0.0	0	0.003064				0	High	High	2		High	High	2	High			1				0
RDSLTGSSDLYK	3	1	1	Q14671	S3(Phosp)	1421.63	S(3): 100.0; T(5): 0.0; S(7): 0.0; S(8): 0.0; Y(11): 0.0	0	0.00225				0			0				0				0	High	High	High	3
FASDDEHDEHDENGATGPVKR	2	1	1	P05455	S3(Phosp)	2405.96	S(3): 100.0; T(16): 0.0	0	0.001493				0			0				0				0	High	High		2
LKSEDELRPEVDEHTQK	2	1	1	Q96D71	S3(Phosp)	2132.99	S(3): 100.0; T(15): 0.0	0	2.896e-06				0			0				0				0	High	High		2
LKSEDGVEGDLGETQSR	12	1	1	Q09666	S3(Phosp)	1899.83	S(3): 100.0; T(14): 0.0; S(16): 0.0	0	5.498e-16				0	High		1				0	High	High	High	3	High	High	High	3
QKSDAEEDGGTVSQEEEDR	9	1	1	P27824	S3(Phosp)	2188.85	S(3): 100.0; T(11): 0.0; S(13): 0.0	0	5.498e-16				0	High	High	2				0	High			1				0
IASDEEIQGTK	1	1	1	Q8WX93	S3(Phosp)	1270.56	S(3): 100.0; T(10): 0.0	0	0.0001291				0			0				0	High			1				0
APSPPPPGSEAAPSPSK	1	0	0		S3(Phosp)	1653.76	S(3): 100.0; S(9): 0.0; S(14): 0.0; S(16): 0.0	0.003	0.1711				0			0	High			1				0				0
GESLDNLDSPR	1	1	1	Q8WWI1	S3(Phosp)	1282.53	S(3): 100.0; S(9): 0.0	0.007	0.06456				0	High		1				0				0				0
QLSEEQPSGNGVK	1	1	1	Q9H4Z3	S3(Phosp)	1452.64	S(3): 100.0; S(8): 0.0	0.003	0.002453				0	High		1				0				0				0
AASQGSDSPLLPAQR	1	1	1	Q5TCZ1	S3(Phosp)	1577.73	S(3): 100.0; S(6): 0.0; S(8): 0.0	0	5.498e-16				0			0				0	High			1				0
GLSVDSAQEVK	1	0	0		S3(Phosp)	1212.55	S(3): 100.0; S(6): 0.0	0.004	0.03444				0	High		1				0				0				0
QQSVESLAEEVK	2	0	0		S3(Phosp)	1426.65	S(3): 100.0; S(6): 0.0	0.003	0.03237				0	High	High	2				0				0				0
KPSVSEEVQATPNK	4	1	1	Q9UKJ3	S3(Phosp)	1593.75	S(3): 100.0; S(5): 0.0; T(11): 0.0	0	3.029e-05				0			0				0			High	1	High	High	High	3
ENSPSSQSAGLSSINK	5	1	1	Q9H2Y7	S3(Phosp)	1685.74	S(3): 100.0; S(5): 0.0; S(6): 0.0; S(8): 0.0; S(12): 0.0; S(13): 0.0	0	6.351e-09				0	High	High	2	High			1				0				0
KQSSSEISLAVER	2	1	1	P48634	S3(Phosp)	1513.73	S(3): 100.0; S(4): 0.0; S(5): 0.0; S(8): 0.0	0	5.596e-06				0			0				0		High	High	2				0
QESDPEDDDVKKPALQSSVVATSK	6	1	1	Q9H307	S3(Phosp)	2653.22	S(3): 100.0; S(17): 0.0; S(18): 0.0; T(22): 0.0; S(23): 0.0	0	6.06e-07				0			0				0	High	High	High	3	High	High	High	3
DNSPEPNDPEEPQEVSSTPSDK	1	1	1	Q9HB58	S3(Phosp)	2477.98	S(3): 100.0; S(16): 0.0; S(17): 0.0; T(18): 0.0; S(20): 0.0	0.003	0.002722				0	High		1				0				0				0
QQSEEDLLLQDFSR	2	1	1	Q9UNL2	S3(Phosp)	1787.79	S(3): 100.0; S(13): 0.0	0	0.000404				0	High	High	2				0				0				0
GGSPIIQEPEEPSEHR	1	1	1	Q01484	S3(Phosp)	1841.81	S(3): 100.0; S(13): 0.0	0	0.0003637				0	High		1				0				0				0
QASLDGLQQLR	1	1	1	Q3MII6	S3(Phosp)	1308.63	S(3): 100.0	0.003	0.001037				0	High		1				0				0				0
EASPAPLAQGEPGR	3	1	1	Q9P1Y6	S3(Phosp)	1459.66	S(3): 100.0	0	0.02994				0	High	High	2	High			1				0				0
DNSPPPAFKPEPPK	7	1	1	Q9UDY2	S3(Phosp)	1600.74	S(3): 100.0	0	0.0007471				0	High		1	High	High	High	3		High	High	2				0
AFSEDEALAQQENR	2	1	1	Q9C0H5	S3(Phosp)	1687.7	S(3): 100.0	0	0.000311				0	High	High	2				0				0				0
EESEDELEEANGNNPIDIEVDQNK	1	1	1	Q9UKL0	S3(Phosp)	2810.16	S(3): 100.0	0.003	0.001071				0	High		1				0				0				0
DLSLEVDR	1	0	0		S3(Phosp)	1026.45	S(3): 100.0	0.006	0.04891				0		High	1				0				0				0
VESIEDVR	1	0	0		S3(Phosp)	1026.45	S(3): 100.0	0.006	0.04891				0		High	1				0				0				0
DLSPEPAPDEGPR	1	1	1	Q8TBE0	S3(Phosp)	1459.61	S(3): 100.0	0	0.001533				0		High	1				0				0				0
IESDEEEDFENVGK	5	1	1	Q96T23	S3(Phosp)	1719.66	S(3): 100.0	0	5.498e-16				0		High	1				0	High		High	2	High		High	2
VQSPEPPAPER	1	1	1	Q14160	S3(Phosp)	1286.57	S(3): 100.0	0	5.498e-16				0			0				0	High			1				0
NFSDNQLQEGK	1	1	1	P37802	S3(Phosp)	1359.56	S(3): 100.0	0	1.091e-06				0			0				0	High			1				0
RDSDGVDGFEAEGK	1	1	1	Q96KR1	S3(Phosp)	1561.61	S(3): 100.0	0	0.003031				0			0				0	High			1				0
EESEEEEDEDDEEEEEEEKEK	2	1	1	P35659	S3(Phosp)	2722.92	S(3): 100.0	0	5.498e-16				0			0				0	High			1				0
RRSPPADAIPK	3	1	1	P18754	S3(Phosp)	1287.66	S(3): 100.0	0	0.0002824				0			0				0				0	High	High	High	3
KKSPNELVDDLFK	1	1	1	Q9UNZ2	S3(Phosp)	1612.8	S(3): 100.0	0.005	0.1332				0			0				0				0	High			1
FASHCLMNHPDLAK	1	2	2	Q29RF7;Q9NTI5	S3(Phosp)	1663.72	S(3): 100.0	0	0.01109				0			0				0				0		High		1
VDSEGDFSENDDAAGDFR	2	1	1	O43823	S3(Phosp)	2025.73	S(3): 0.0; S(8): 100.0	0	3.129e-09				0	High		1				0		High		1				0
NQSLGQSAPSLTAGLK	2	1	1	Q6P0Q8	S3(Phosp)	1651.8	S(3): 0.0; S(7): 100.0; S(10): 0.0; T(12): 0.0	0	1.601e-05				0	High	High	2				0				0				0
LQSSQEPEAPPPR	1	1	1	Q9UNF1	S3(Phosp)	1515.68	S(3): 0.0; S(4): 100.0	0	5.498e-16				0			0				0	High			1				0
ENSGPVENGVSDQEGEEQAR	11	1	1	Q8TEQ6	S3(Phosp)	2210.89	S(3): 0.0; S(11): 100.0	0	0.001163				0	High		1	High			1	High	High	High	3				0
DSSSSLTDPQVSYVK	4	1	1	O94887	S3(Phosp)	1692.74	S(2): 0.3; S(3): 49.5; S(4): 0.3; S(5): 49.5; T(7): 0.3; S(12): 0.0; Y(13): 0.0	0	2.448e-05				0	High		1				0				0				0
NSSPGEASLLEK	2	1	1	Q76FK4	S3(Phosp)	1311.58	S(2): 0.0; S(3): 100.0; S(8): 0.0	0	0.000523				0	High		1				0				0				0
NSSSPVSPASVPGQR	7	1	1	Q9H1B7	S3(Phosp)	1549.7	S(2): 0.0; S(3): 0.6; S(4): 0.0; S(7): 99.4; S(10): 0.0	0	0.00363				0	High	High	2				0				0				0
SNSVGIQDAFNDGSDSTFQK	4	1	1	O14497	S3(Phosp)	2196.91	S(1): 50.0; S(3): 50.0; S(14): 0.0; S(16): 0.0; T(17): 0.0	0	2.379e-09				0			0				0	High	High		2				0
SPSPPTQHTGQPPGQPSAPSQLSAPR	9	1	1	Q68EM7	S3(Phosp)	2687.26	S(1): 49.6; S(3): 49.6; T(6): 0.4; T(9): 0.4; S(17): 0.0; S(20): 0.0; S(23): 0.0	0	1.188e-08				0			0				0				0	High	High	High	3
SKSPLPPEEEAKDEEEDQTLVNLDTYTSDLHFQVSK	2	1	1	Q1KMD3	S3(Phosp)	4198.92	S(1): 0.8; S(3): 99.2; T(19): 0.0; T(25): 0.0; Y(26): 0.0; T(27): 0.0; S(28): 0.0; S(35): 0.0	0	1.795e-05				0			0				0				0		High		1
SSSADFGTFNTSQSHQTASAVSK	8	1	1	P52594	S3(Phosp)	2425.03	S(1): 0.7; S(2): 0.7; S(3): 98.5; T(8): 0.0; T(11): 0.0; S(12): 0.0; S(14): 0.0; T(17): 0.0; S(19): 0.0; S(22): 0.0	0	9.539e-07				0	High		1				0		High	High	2				0
SYSAGNASQLEQLSR	13	1	1	Q14678	S3(Phosp)	1690.74	S(1): 0.5; Y(2): 0.5; S(3): 98.9; S(8): 0.0; S(14): 0.0	0	5.498e-16				0		High	1		High	High	2	High		High	2				0
SASITNLSLDR	4	1	1	Q9Y2I7	S3(Phosp)	1256.59	S(1): 0.4; S(3): 99.6; T(5): 0.0; S(8): 0.0	0.003	0.004215				0	High	High	2				0				0				0
SASSGAEGDVSSEREP	2	1	1	Q8TEA8	S3(Phosp)	1644.64	S(1): 0.3; S(3): 49.9; S(4): 49.9; S(11): 0.0; S(12): 0.0	0	5.498e-16				0			0				0	High			1				0
SPSPPDGSPAATPEIR	4	1	1	O00499	S3(Phosp)	1658.75	S(1): 0.0; S(3): 100.0; S(8): 0.0; T(12): 0.0	0	5.498e-16				0		High	1				0	High			1				0
SHSQASLAGPGPVDPSNR	12	1	1	Q9P2M7	S3(Phosp)	1856.83	S(1): 0.0; S(3): 100.0; S(6): 0.0; S(16): 0.0	0	1.86e-05				0	High		1				0		High	High	2				0
SESPKEPEQLR	3	1	1	P09651	S3(Phosp)	1379.62	S(1): 0.0; S(3): 100.0	0	3.504e-05				0			0				0	High			1				0
GPGQVPTATSALSLELQEVEPLGLPQASPSR	2	1	1	Q6P2E9	S28(Phosp)	3209.62	T(7): 0.0; T(9): 0.0; S(10): 0.0; S(13): 0.0; S(28): 99.2; S(30): 0.8	0	0.0005018	High		High	2			0				0				0				0
APPQTHLPSGASSGTGSASATHGGGSPPGTR	3	1	1	P46379	S26(Phosp)	2865.29	T(5): 0.0; S(9): 0.0; S(12): 0.0; S(13): 0.0; T(15): 0.0; S(17): 0.0; S(19): 0.0; T(21): 0.0; S(26): 100.0; T(30): 0.0	0	1.019e-09				0			0				0				0	High	High	High	3
HGGSPQPLATTPLSQEPVNPPSEASPTR	2	1	1	Q9UQ35	S25(Phosp)	2932.38	S(4): 0.0; T(10): 0.0; T(11): 0.0; S(14): 0.0; S(22): 0.2; S(25): 49.9; T(27): 49.9	0	0.000136				0			0				0				0	High			1
QQLEEEEENFSRPQIDENPLDDNSEEEMEDAPK	1	1	1	Q5F1R6	S24(Phosp); M28(Oxidation)	4029.63	S(11): 0.0; S(24): 100.0	0	3.41e-07		High		1			0				0				0				0
VDEGAGDSAAVASGGAQTLALAGSPAPSGHPK	1	0	0		S24(Phosp)	2926.36	S(8): 0.0; S(13): 0.0; T(18): 0.0; S(24): 100.0; S(28): 0.0	0.001	0.0201			High	1			0				0				0				0
AVEYLLTGIPGSPEPEHGSVQESQVSEQPATEAAGENPLEFLR	12	1	1	P54725	S23(Phosp)	4643.19	Y(4): 0.0; T(7): 0.2; S(12): 24.9; S(19): 24.9; S(23): 24.9; S(26): 24.9; T(31): 0.0	0	1.241e-10	High	High	High	3			0				0				0				0
INHTVILDDPFDDPPDLLIPDRSPEPTR	3	1	1	Q8WUA2	S23(Phosp)	3277.59	T(4): 0.0; S(23): 100.0; T(27): 0.0	0	3.887e-06	High	High	High	3			0				0				0				0
VGDSTPVSEKPVSAAVDANASESP	1	1	1	Q9H8Y8	S23(Phosp)	2394.07	S(4): 0.0; T(5): 0.0; S(8): 0.0; S(13): 0.0; S(21): 0.0; S(23): 100.0	0	0.004603	High			1			0				0				0				0
EATNTTSEPSAPSQDLLDLSPSPR	10	1	1	O75674	S22(Phosp)	2593.17	T(3): 0.0; T(5): 0.0; T(6): 0.0; S(7): 0.0; S(10): 0.0; S(13): 0.0; S(20): 0.0; S(22): 100.0	0	0.0003745	High	High	High	3		High	1				0				0				0
TAHNSEADLEESFNEHELEPSSPK	12	1	1	Q8IWS0	S22(Phosp)	2777.16	T(1): 0.0; S(5): 0.0; S(12): 0.0; S(21): 0.0; S(22): 100.0	0	2.312e-14	High	High	High	3			0				0				0	High	High	High	3
VQGEAVSNIQENTQTPTVQEESEEEEVDETGVEVK	47	1	1	Q13765	S22(Phosp)	3940.74	S(7): 0.0; T(13): 0.0; T(15): 0.0; T(17): 0.0; S(22): 100.0; T(30): 0.0	0	5.637e-16	High	High	High	3	High	High	2	High	High	High	3	High		High	2	High		High	2
GESAPTLSTSPSPSSPSPTSPSPTLGR	8	1	1	Q9H330	S22(Phosp)	2662.22	S(3): 0.0; T(6): 0.0; S(8): 0.0; T(9): 0.0; S(10): 0.0; S(12): 0.0; S(14): 0.0; S(15): 0.0; S(17): 0.0; T(19): 0.0; S(20): 0.0; S(22): 99.2; T(24): 0.8	0	1.248e-11	High	High	High	3			0				0				0				0
EGEELGEGERPEEDAAALELSSDEAVEVEEVIEESR	6	1	1	Q6NZI2	S21(Phosp); S22(Phosp)	4090.71	S(21): 100.0; S(22): 100.0; S(35): 0.0	0	3.639e-06		High		1		High	1				0	High	High	High	3		High		1
RGEGDAPFSEPGTTSTQRPSSPETATK	35	1	1	Q9UQ35	S21(Phosp)	2871.28	S(9): 0.0; T(13): 0.0; T(14): 0.0; S(15): 0.0; T(16): 0.0; S(20): 0.0; S(21): 100.0; T(24): 0.0; T(26): 0.0	0	6.444e-11	High	High	High	3			0				0	High	High	High	3	High	High	High	3
EHASIDAQSGAGVPNPSTSASPK	27	1	1	Q8IXJ6	S21(Phosp)	2288.02	S(4): 0.0; S(9): 0.0; S(17): 0.0; T(18): 0.0; S(19): 0.0; S(21): 100.0	0	4.339e-08	High	High	High	3	High	High	2	High			1				0				0
GFGDGYNGYGGGPGGGNFGGSPGYGGGR	4	1	1	P22626	S21(Phosp)	2575.01	Y(6): 0.0; Y(9): 0.0; S(21): 99.2; Y(24): 0.8	0	0.001427	High	High		2			0				0				0				0
EDALDDSVSSSSVHASPLASSPVR	9	5	1	P49792	S21(Phosp)	2493.11	S(7): 0.0; S(9): 0.0; S(10): 0.0; S(11): 0.0; S(12): 0.0; S(16): 0.0; S(20): 50.0; S(21): 50.0	0	2.23e-05	High			1			0				0				0	High			1
RGEGDAPFSEPGTTSTQRPSSPETATK	5	1	1	Q9UQ35	S20(Phosp); S21(Phosp)	2951.25	S(9): 6.7; T(13): 6.7; T(14): 6.7; S(15): 6.7; T(16): 6.7; S(20): 83.3; S(21): 83.3; T(24): 0.0; T(26): 0.0	0	0.002325				0			0				0			High	1				0
FQDLSEGSSISQLSFAEDISADEDDQILSQGK	17	1	1	Q14684	S20(Phosp)	3539.56	S(5): 0.2; S(8): 20.0; S(9): 20.0; S(11): 20.0; S(14): 20.0; S(20): 20.0; S(29): 0.0	0	5.315e-07	High	High	High	3			0				0				0				0
SEPVKEESSELEQPFAQDTSSVGPDR	9	2	2	Q15424;Q14151	S20(Phosp)	2928.28	S(1): 0.0; S(8): 0.0; S(9): 0.0; T(19): 0.4; S(20): 49.8; S(21): 49.8	0	5.498e-16		High	High	2			0				0	High	High	High	3				0
DSGSDTASAIIPSTTPSVDSDDESVVK	1	1	1	Q6WKZ4	S20(Phosp)	2760.2	S(2): 0.0; S(4): 0.0; T(6): 0.0; S(8): 0.0; S(13): 0.0; T(14): 0.0; T(15): 0.0; S(17): 0.0; S(20): 0.0; S(24): 100.0	0	0.0001115	High			1			0				0				0				0
LQQGAGLESPQGQPEPGAASPQR	3	0	0		S20(Phosp)	2383.1	S(9): 0.0; S(20): 100.0	0	1.189e-11				0			0		High	High	2	High			1				0
ASPTSDIESVER	1	1	1	Q96JK2	S2(Phosp); T4(Phosp)	1450.55	S(2): 0.6; T(4): 99.4; S(5): 100.0; S(9): 0.0	0	0.0154				0		High	1				0				0				0
SSTPSPSPLNLSSSR	4	1	1	P37275	S2(Phosp); T3(Phosp); S5(Phosp)	1756.66	S(1): 50.0; S(2): 50.0; T(3): 99.2; S(5): 99.2; S(7): 1.6; S(12): 0.0; S(13): 0.0; S(14): 0.0	0	0.004135				0		High	1				0				0				0
SSTPLPTISSSAENTR	6	2	2	P42166;P42167	S2(Phosp); T3(Phosp)	1807.75	S(1): 49.9; S(2): 49.9; T(3): 33.4; T(7): 33.2; S(9): 33.2; S(10): 0.3; S(11): 0.0; T(15): 0.0	0	0.0004646				0	High	High	2				0				0				0
ESPEGSYTDDANQEVR	3	1	1	Q5T0N5	S2(Phosp); S6(Phosp)	1956.69	S(2): 99.6; S(6): 50.0; Y(7): 50.0; T(8): 0.4	0	0.001351				0		High	1				0				0				0
VSPAHSPPENGLDK	8	1	1	Q04726	S2(Phosp); S6(Phosp)	1607.65	S(2): 100.0; S(6): 100.0	0	4.431e-08				0	High	High	2		High	High	2	High	High	High	3				0
GSGGSSGDELREDDEPVK	1	1	1	Q7Z4V5	S2(Phosp); S5(Phosp); S6(Phosp)	2073.71	S(2): 100.0; S(5): 100.0; S(6): 100.0	0	0.008231				0		High	1				0				0				0
ASLGSLEGEAEAEASSPK	1	1	1	Q09666	S2(Phosp); S5(Phosp); S16(Phosp)	1972.72	S(2): 100.0; S(5): 100.0; S(15): 0.0; S(16): 100.0	0	0.0002022				0		High	1				0				0				0
GSSGSVDETLFALPAASEPVIR	12	1	1	Q9NQC3	S2(Phosp); S5(Phosp)	2363.06	S(2): 66.4; S(3): 66.4; S(5): 66.4; T(9): 0.9; S(17): 0.0	0	0.003159				0	High	High	2				0				0				0
VSPASPAGSPSADFAVHGESLGDR	3	0	0		S2(Phosp); S5(Phosp)	2471.03	S(2): 66.1; S(5): 66.1; S(9): 66.1; S(11): 1.8; S(20): 0.0	0.003	0.0356				0		High	1				0				0				0
ASLGSLEGEAEAEASSPK	5	1	1	Q09666	S2(Phosp); S5(Phosp)	1892.76	S(2): 100.0; S(5): 100.0; S(15): 0.0; S(16): 0.0	0	4.621e-06				0	High		1				0	High			1				0
QSPASPPPLGGGAPVR	1	1	1	Q14160	S2(Phosp); S5(Phosp)	1647.73	S(2): 100.0; S(5): 100.0	0	0.01296				0		High	1				0				0				0
VSPSKSPSLSPSPPSPLEK	1	1	1	P46821	S2(Phosp); S4(Phosp); S6(Phosp); S15(Phosp)	2240.89	S(2): 100.0; S(4): 1.3; S(6): 66.2; S(8): 66.2; S(10): 66.2; S(12): 0.0; S(15): 100.0	0	0.00111				0		High	1				0				0				0
ASPSPQPSSQPLQIHR	9	1	1	Q9HC35	S2(Phosp); S4(Phosp)	1889.83	S(2): 100.0; S(4): 100.0; S(8): 0.0; S(9): 0.0	0	0.007526				0		High	1		High	High	2				0				0
GSDSEDGEFEIQAEDDAR	8	1	1	Q8TDD1	S2(Phosp); S4(Phosp)	2129.72	S(2): 100.0; S(4): 100.0	0	6.966e-06				0	High	High	2				0	High	High	High	3				0
VSSPLPSPSAMTDAANSQAAAK	10	1	1	Q8WXI9	S2(Phosp); S3(Phosp); M11(Oxidation)	2276.95	S(2): 93.0; S(3): 93.0; S(7): 4.7; S(9): 4.7; T(12): 4.7; S(17): 0.0	0.003	0.003261				0	High		1				0				0				0
ESSPLYSPTFSDSTSAVK	4	1	1	P46821	S2(Phosp); S3(Phosp)	2062.83	S(2): 92.5; S(3): 92.5; Y(6): 5.0; S(7): 5.0; T(9): 5.0; S(11): 0.0; S(13): 0.0; T(14): 0.0; S(15): 0.0	0.003	0.002573				0	High		1				0				0				0
LSSTDDGYIDLQFK	3	0	0		S2(Phosp); S3(Phosp)	1761.7	S(2): 66.7; S(3): 66.7; T(4): 66.7; Y(8): 0.0	0	7.516e-08				0			0				0		High		1				0
ASSPSPLTIGTPESQR	3	1	1	Q9NPI6	S2(Phosp); S3(Phosp)	1787.76	S(2): 66.3; S(3): 66.3; S(5): 66.3; T(8): 0.9; T(11): 0.0; S(14): 0.0	0	0.003901				0		High	1				0				0				0
ASSRVSGSFPEDSSK	3	0	0		S2(Phosp); S3(Phosp)	1700.66	S(2): 50.0; S(3): 50.0; S(6): 50.0; S(8): 50.0; S(13): 0.0; S(14): 0.0	0	0.003064				0			0				0	High			1				0
LSSEDEEEDEAEDDQSEASGK	1	1	1	Q8NEJ9	S2(Phosp); S3(Phosp)	2458.82	S(2): 100.0; S(3): 100.0; S(16): 0.0; S(19): 0.0	0	0.0005147				0		High	1				0				0				0
LSSGFDDIDLPSAVK	1	1	1	Q9Y446	S2(Phosp); S3(Phosp)	1723.72	S(2): 100.0; S(3): 100.0; S(12): 0.0	0.006	0.05816				0		High	1				0				0				0
SSSEDDDLDVESDFDDASINSYSVSDGSTSR	4	1	1	Q14839	S2(Phosp); S3(Phosp)	3461.26	S(1): 39.9; S(2): 39.9; S(3): 39.9; S(12): 39.9; S(18): 39.9; S(21): 0.4; Y(22): 0.0; S(23): 0.0; S(25): 0.0; S(28): 0.0; T(29): 0.0; S(30): 0.0	0	0.0004367				0		High	1				0				0				0
GSPPLPAGPVPSQDITLSSEEEAEVAAPTK	10	1	1	Q3YEC7	S2(Phosp); S19(Phosp)	3134.42	S(2): 40.0; S(12): 40.0; T(16): 40.0; S(18): 40.0; S(19): 40.0; T(29): 0.0	0.003	0.00492				0	High		1				0				0				0
ESPRPLQLPGAEGPAISDGEEGGGEPGAGGGAAGAAGAGR	1	1	1	Q6PKG0	S2(Phosp); S17(Phosp)	3687.62	S(2): 100.0; S(17): 100.0	0	6.405e-12				0			0		High		1				0				0
LSTTPSPTSSLHEDGVEDFR	7	0	0		S2(Phosp); S10(Phosp)	2334.95	S(2): 33.2; T(3): 33.2; T(4): 33.2; S(6): 25.1; T(8): 25.1; S(9): 25.1; S(10): 25.1	0.007	0.06901				0	High		1				0				0				0
DSALQDTDDSDDDPVLIPGAR	19	1	1	Q58WW2	S2(Phosp); S10(Phosp)	2374.93	S(2): 1.5; T(7): 99.2; S(10): 99.2	0	0.001521				0	High	High	2				0				0				0
PSSLLGAAMPASTSAAALQEALENAGR	9	1	1	O75694	S2(Phosp); M9(Oxidation)	2680.27	S(2): 50.0; S(3): 50.0; S(12): 0.0; T(13): 0.0; S(14): 0.0	0	3.787e-07	High	High	High	3			0				0				0				0
HSLEEGLDMVNR	3	1	1	Q7Z309	S2(Phosp); M9(Oxidation)	1495.62	S(2): 100.0	0	0.0005349	High	High	High	3			0				0				0				0
SSPSTENMHFPSSISSQTR	8	1	1	Q7Z401	S2(Phosp); M8(Oxidation)	2175.9	S(1): 49.4; S(2): 49.4; S(4): 0.6; T(5): 0.6; S(12): 0.0; S(13): 0.0; S(15): 0.0; S(16): 0.0; T(18): 0.0	0	0.001055	High			1		High	1				0				0				0
GSTDNLMDDIER	6	1	1	P50990	S2(Phosp); M7(Oxidation)	1461.56	S(2): 50.0; T(3): 50.0	0	0.01468				0	High	High	2				0				0				0
NSPNNMSLSNQPGTPR	1	1	1	P81877	S2(Phosp); M6(Oxidation)	1809.76	S(2): 99.2; S(7): 0.8; S(9): 0.0; T(14): 0.0	0.003	0.003064				0			0				0	High			1				0
ASGEMASAQYITAALR	4	1	1	P54578	S2(Phosp); M5(Oxidation)	1735.77	S(2): 100.0; S(7): 0.0; Y(10): 0.0; T(12): 0.0	0	3.341e-06	High	High	High	3	High		1				0				0				0
SSMSGLHLVK	8	1	1	Q13085	S2(Phosp); M3(Oxidation)	1154.53	S(1): 0.0; S(2): 0.0; S(4): 100.0	0	0.004223	High	High	High	3		High	1				0				0				0
SSGDVLETFNFLENADDSDEDEENDMIEGIPEGK	4	1	1	Q13033	S2(Phosp); M26(Oxidation)	3856.55	S(1): 25.0; S(2): 25.0; T(8): 25.0; S(18): 25.0	0.002	0.02739		High		1			0				0				0				0
ASLSDLSSLDDVEGMSVR	4	1	1	Q969K3	S2(Phosp); M15(Oxidation)	1976.85	S(2): 99.5; S(4): 0.5; S(7): 0.0; S(8): 0.0; S(16): 0.0	0	1.868e-07		High	High	2			0				0				0				0
GSSEQAESDNMDVPPEDDSK	6	1	1	Q12906	S2(Phosp); M11(Oxidation)	2232.81	S(2): 33.3; S(3): 33.3; S(8): 33.3; S(19): 0.0	0	1.114e-05				0			0				0	High			1				0
LSPEQEGQLMPR	3	1	1	Q8N201	S2(Phosp); M10(Oxidation)	1480.65	S(2): 100.0	0	0.0001688	High	High		2		High	1				0				0				0
TSPQVLGSILK	8	1	1	Q7Z417	S2(Phosp)	1222.65	T(1): 50.0; S(2): 50.0; S(8): 0.0	0	0.004368	High	High	High	3	High		1				0				0				0
TSPPLLDR	8	1	1	Q9UQ35	S2(Phosp)	978.466	T(1): 50.0; S(2): 50.0	0.001	0.01854	High	High	High	3	High		1				0				0				0
VSPSPSQESLSSSK	3	1	1	Q5JSH3	S2(Phosp)	1499.66	S(2): 99.5; S(4): 0.5; S(6): 0.0; S(9): 0.0; S(11): 0.0; S(12): 0.0; S(13): 0.0	0	1.986e-05	High	High	High	3			0				0				0				0
ASSASVPAVGASAEGTR	8	1	1	Q9BZ23	S2(Phosp)	1597.72	S(2): 99.4; S(3): 0.6; S(5): 0.0; S(12): 0.0; T(16): 0.0	0	3.287e-05	High	High	High	3			0	High			1				0				0
GSYGDLGGPIITTQVTIPK	6	1	1	P61978	S2(Phosp)	1997	S(2): 50.0; Y(3): 50.0; T(12): 0.0; T(13): 0.0; T(16): 0.0	0	5.275e-05	High	High	High	3			0				0				0				0
ESSPLYSPTFSDSTSAVK	6	1	1	P46821	S2(Phosp)	1982.86	S(2): 50.0; S(3): 50.0; Y(6): 0.0; S(7): 0.0; T(9): 0.0; S(11): 0.0; S(13): 0.0; T(14): 0.0; S(15): 0.0	0	1.795e-06	High	High	High	3			0				0				0				0
GSPHYFSPFRPY	6	1	1	Q13242	S2(Phosp)	1534.65	S(2): 100.0; Y(5): 0.0; S(7): 0.0; Y(12): 0.0	0	0.004726	High	High	High	3			0				0				0				0
GSPTGGAQLLK	4	1	1	Q14684	S2(Phosp)	1108.54	S(2): 100.0; T(4): 0.0	0	0.003847	High	High	High	3		High	1				0				0				0
HSPTGPPGFPR	4	1	1	P98175	S2(Phosp)	1229.55	S(2): 100.0; T(4): 0.0	0.001	0.008006	High	High	High	3			0				0				0	High			1
NSLTGEEGQLAR	6	1	1	Q9BX95	S2(Phosp)	1354.6	S(2): 100.0; T(4): 0.0	0	7.576e-05	High	High	High	3	High	High	2	High			1				0				0
ASLEDAPVDDLTR	4	1	1	Q7Z2W4	S2(Phosp)	1481.65	S(2): 100.0; T(12): 0.0	0	8.585e-05	High	High	High	3	High		1				0				0				0
VSPAAAQLADTLFSK	3	1	1	O14686	S2(Phosp)	1598.78	S(2): 100.0; T(11): 0.0; S(14): 0.0	0	1.972e-07	High	High	High	3			0				0				0				0
RSPVPAQIAITVPK	3	1	1	O43432	S2(Phosp)	1556.85	S(2): 100.0; T(11): 0.0	0	0.001636	High	High	High	3			0				0				0				0
LSPENNQVLTK	11	1	1	Q16514	S2(Phosp)	1322.64	S(2): 100.0; T(10): 0.0	0	0.0002128	High	High	High	3	High	High	2	High	High		2	High	High	High	3				0
LSPLPVVSR	4	1	1	O14686	S2(Phosp)	1047.56	S(2): 100.0; S(8): 0.0	0	0.001384	High	High	High	3		High	1				0				0				0
VSPPPAPSPPK	7	1	1	O14654	S2(Phosp)	1153.57	S(2): 100.0; S(8): 0.0	0	0.001085	High	High	High	3	High	High	2				0				0				0
GSPDGSLQTGKPSAPK	16	1	1	Q8IZL8	S2(Phosp)	1606.75	S(2): 100.0; S(6): 0.0; T(9): 0.0; S(13): 0.0	0	0.001499	High	High	High	3	High	High	2	High			1	High	High	High	3	High	High	High	3
FSPDSQYIDNR	6	1	1	Q8TEW0	S2(Phosp)	1421.57	S(2): 100.0; S(5): 0.0; Y(7): 0.0	0	4.674e-06	High	High	High	3	High		1		High	High	2				0				0
ESPFSTSASPLLSGSQHFDVPPR	16	1	1	O14980	S2(Phosp)	2523.15	S(2): 100.0; S(5): 0.0; T(6): 0.0; S(7): 0.0; S(9): 0.0; S(13): 0.0; S(15): 0.0	0	6.101e-07	High	High	High	3			0				0				0				0
VSPSDTTPLVSR	4	1	1	Q9HCK8	S2(Phosp)	1338.63	S(2): 100.0; S(4): 0.0; T(6): 0.0; T(7): 0.0; S(11): 0.0	0	0.0004582	High	High	High	3	High		1				0				0				0
ASPSPQPSSQPLQIHR	19	1	1	Q9HC35	S2(Phosp)	1809.87	S(2): 100.0; S(4): 0.0; S(8): 0.0; S(9): 0.0	0	1.122e-06	High	High	High	3	High		1				0				0				0
NSSEASSGDFLDLK	6	1	1	Q9UK76	S2(Phosp)	1549.64	S(2): 100.0; S(3): 0.0; S(6): 0.0; S(7): 0.0	0	1.006e-05	High	High	High	3		High	1				0				0				0
ISQEHLADHFDSR	3	1	1	P19174	S2(Phosp)	1634.7	S(2): 100.0; S(12): 0.0	0	5.315e-05	High	High	High	3			0				0				0				0
ASGQAFELILSPR	7	1	1	P16949	S2(Phosp)	1468.72	S(2): 100.0; S(11): 0.0	0	0.0001292	High	High	High	3		High	1				0				0				0
GSPQAGVDLSFATR	4	1	1	Q13884	S2(Phosp)	1485.67	S(2): 100.0; S(10): 0.0; T(13): 0.0	0	1.439e-05	High	High	High	3		High	1				0				0				0
LSPDFAEELR	3	1	1	Q14160	S2(Phosp)	1256.56	S(2): 100.0	0	4.293e-05	High	High	High	3			0				0				0				0
ASDPGLPAEEPK	9	1	1	P27708	S2(Phosp)	1290.56	S(2): 100.0	0	0.006061	High	High	High	3	High	High	2				0	High			1	High	High	High	3
ISAPNVDFNLEGPK	3	1	1	Q09666	S2(Phosp)	1580.74	S(2): 100.0	0	0.0001085	High	High	High	3			0				0				0				0
ASIGQSPGLPSTTFK	3	1	1	Q5VT52	S2(Phosp)	1570.75	S(2): 0.7; S(6): 99.3; S(11): 0.0; T(12): 0.0; T(13): 0.0	0.002	0.02712	High	High	High	3			0				0				0				0
QSPASPPPLGGGAPVR	6	1	1	Q14160	S2(Phosp)	1567.76	S(2): 0.0; S(5): 100.0	0	0.002523	High	High	High	3		High	1				0				0				0
ASSFSGISILTR	5	1	1	Q9Y2K5	S2(Phosp)	1318.64	S(2): 0.0; S(3): 100.0; S(5): 0.0; S(8): 0.0; T(11): 0.0	0	0.0001124	High	High	High	3			0				0				0			High	1
ASSLEDLVLK	3	1	1	Q15477	S2(Phosp)	1154.57	S(2): 0.0; S(3): 100.0	0	0.003372	High	High	High	3			0				0				0				0
SSFSHYSGLK	6	1	1	Q8NC51	S2(Phosp)	1192.5	S(1): 50.0; S(2): 50.0; S(4): 0.0; Y(6): 0.0; S(7): 0.0	0	0.007037	High	High	High	3			0				0				0				0
SSPSVKPAVDPAAAK	25	1	1	Q6FI81	S2(Phosp)	1504.74	S(1): 50.0; S(2): 50.0; S(4): 0.0	0	0.0002977	High	High	High	3	High	High	2	High			1				0				0
SSGPTSLFAVTVAPPGAR	11	1	1	Q00839	S2(Phosp)	1794.88	S(1): 0.5; S(2): 0.5; T(5): 0.5; S(6): 98.5; T(11): 0.0	0	7.923e-07	High	High	High	3			0				0				0				0
YSDLTTLVAFPSSSVYPTK	7	1	1	P25205	S2(Phosp)	2156.01	Y(1): 50.0; S(2): 50.0; T(5): 0.0; T(6): 0.0; S(12): 0.0; S(13): 0.0; S(14): 0.0; Y(16): 0.0; T(18): 0.0	0	0.006309		High	High	2			0				0				0				0
TSPTPPESATTVK	4	1	1	Q5M775	S2(Phosp)	1395.64	T(1): 50.0; S(2): 50.0; T(4): 0.0; S(8): 0.0; T(10): 0.0; T(11): 0.0	0	0.001181		High	High	2			0				0				0				0
RSPSAPAATSSASSSTSSYK	2	1	1	Q15345	S2(Phosp)	2009.89	S(2): 99.5; S(4): 0.5; T(9): 0.0; S(10): 0.0; S(11): 0.0; S(13): 0.0; S(14): 0.0; S(15): 0.0; T(16): 0.0; S(17): 0.0; S(18): 0.0; Y(19): 0.0	0	3.851e-06	High	High		2			0				0				0				0
ASLSDLTDLEDIEGLTVR	4	1	1	Q8WZ73	S2(Phosp)	2026.96	S(2): 99.4; S(4): 0.6; T(7): 0.0; T(16): 0.0	0	1.844e-05		High	High	2			0				0				0				0
CSSMMNQGNVYGQITVR	4	1	1	Q9BRJ2	S2(Phosp)	1967.82	S(2): 50.0; S(3): 50.0; Y(11): 0.0; T(15): 0.0	0	6.336e-11	High	High		2			0				0				0				0
ESASPTIPNLDLLEAHTK	4	1	1	O75151	S2(Phosp)	2015.97	S(2): 49.8; S(4): 0.3; T(6): 49.8; T(17): 0.0	0	3.105e-05	High	High		2			0				0				0				0
ASGVAVSDGVIK	3	1	1	P23528	S2(Phosp)	1182.58	S(2): 100.0; S(7): 0.0	0	0.001668	High		High	2		High	1				0				0				0
ESPEGSYTDDANQEVR	4	1	1	Q5T0N5	S2(Phosp)	1876.72	S(2): 100.0; S(6): 0.0; Y(7): 0.0; T(8): 0.0	0	1.106e-06	High		High	2	High		1	High			1				0				0
NSLESISSIDR	7	1	1	Q14160	S2(Phosp)	1300.58	S(2): 100.0; S(5): 0.0; S(7): 0.0; S(8): 0.0	0	0.0001857	High		High	2	High	High	2				0				0		High	High	2
LSPSTSGPHSHDYLPQER	3	1	1	Q9HCE1	S2(Phosp)	2087.92	S(2): 100.0; S(4): 0.0; T(5): 0.0; S(6): 0.0; S(10): 0.0; Y(13): 0.0	0	7.524e-06	High		High	2			0				0				0			High	1
VSPENLVDK	2	1	1	O75376	S2(Phosp)	1080.5	S(2): 100.0	0.001	0.01202	High		High	2			0				0				0				0
GSPVFLPR	2	1	1	Q9NYV4	S2(Phosp)	952.465	S(2): 100.0	0.006	0.1172		High	High	2			0				0				0				0
ASSLNFLNK	7	1	1	Q9H0B6	S2(Phosp)	1073.5	S(2): 0.5; S(3): 99.5	0.001	0.003064	High		High	2	High		1				0	High			1			High	1
ASSPELPVSVENIK	3	0	0		S2(Phosp)	1549.76	S(2): 0.0; S(3): 100.0; S(9): 0.0	0.001	0.02318	High		High	2			0				0				0				0
SSDSESNENEPHLPHGVSQR	20	1	1	Q9BQ52	S2(Phosp)	2285.94	S(1): 50.0; S(2): 50.0; S(4): 0.0; S(6): 0.0; S(18): 0.0	0	0.0003771	High	High		2			0				0				0	High	High	High	3
SSPSARPPDVPGQQPQAAK	9	1	1	Q96JP5	S2(Phosp)	1997.94	S(1): 50.0; S(2): 50.0; S(4): 0.0	0	1.657e-05	High	High		2			0	High			1			High	1				0
SSIDSQASLSGPLSGGAPGAGAR	4	1	1	A6NKD9	S2(Phosp)	2122.98	S(1): 49.9; S(2): 49.9; S(5): 0.3; S(8): 0.0; S(10): 0.0; S(14): 0.0	0	6.029e-10	High	High		2			0				0				0				0
SSQPSPTAVPASDSPPTK	5	1	1	Q3KQU3	S2(Phosp)	1833.84	S(1): 49.8; S(2): 49.8; S(5): 0.3; T(7): 0.0; S(12): 0.0; S(14): 0.0; T(17): 0.0	0	0.004042		High	High	2			0				0				0				0
TSTSAVPNLFVPLNTNPK	4	1	1	P35611	S2(Phosp)	1979.99	T(1): 25.0; S(2): 25.0; T(3): 25.0; S(4): 25.0; T(15): 0.0	0.002	0.05737		High		1			0				0				0				0
GSPSSHLLGADHGLR	3	0	0		S2(Phosp)	1583.73	S(2): 33.3; S(4): 33.3; S(5): 33.3	0.003	0.05179			High	1			0				0				0				0
LSPNPPNLTK	1	0	0		S2(Phosp)	1160.57	S(2): 100.0; T(9): 0.0	0.003	0.05718			High	1			0				0				0				0
ASPHDVLETIFVR	1	0	0		S2(Phosp)	1563.76	S(2): 100.0; T(9): 0.0	0.002	0.03147			High	1			0				0				0				0
VSPAGGTLDDKPK	1	1	1	Q8WY36	S2(Phosp)	1364.65	S(2): 100.0; T(7): 0.0	0	0.0005835	High			1			0				0				0				0
ASPTSDIESVER	2	1	1	Q96JK2	S2(Phosp)	1370.58	S(2): 100.0; T(4): 0.0; S(5): 0.0; S(9): 0.0	0.001	0.0254			High	1	High		1				0				0				0
ISPPIKEEETK	1	1	1	Q6PJT7	S2(Phosp)	1350.66	S(2): 100.0; T(10): 0.0	0.001	0.01669			High	1			0				0				0				0
ASPLPSGLLTPPQSGK	1	1	1	P24864	S2(Phosp)	1629.82	S(2): 100.0; S(6): 0.0; T(10): 0.0; S(14): 0.0	0.003	0.045			High	1			0				0				0				0
GSLDESSLGFGYPK	1	1	1	Q9BUZ4	S2(Phosp)	1536.66	S(2): 100.0; S(6): 0.0; S(7): 0.0; Y(12): 0.0	0	2.032e-05	High			1			0				0				0				0
GSFSSENYWR	2	1	1	Q6P6C2	S2(Phosp)	1312.5	S(2): 100.0; S(4): 0.0; S(5): 0.0; Y(8): 0.0	0	0.006704		High		1	High		1				0				0				0
ISPIQKPQGLDPVEILQER	1	0	0		S2(Phosp)	2240.17	S(2): 100.0	0.002	0.0309	High			1			0				0				0				0
ISDAELEAELEK	1	1	1	Q8WUX9	S2(Phosp)	1426.64	S(2): 100.0	0	0.0007146			High	1			0				0				0				0
LSPPSSSAASSYSFSDLNSTR	1	1	1	P50402	S2(Phosp)	2240.97	S(2): 0.0; S(5): 0.0; S(6): 0.0; S(7): 0.0; S(10): 0.3; S(11): 0.3; Y(12): 49.6; S(13): 49.6; S(15): 0.3; S(19): 0.0; T(20): 0.0	0.002	0.03119		High		1			0				0				0				0
ASSFSGISVLTR	1	1	1	Q15032	S2(Phosp)	1304.62	S(2): 0.0; S(3): 100.0; S(5): 0.0; S(8): 0.0; T(11): 0.0	0	0.001821	High			1			0				0				0				0
SSPELLPSGVTDENEVTTAVTEK	4	0	0		S2(Phosp)	2483.14	S(1): 50.0; S(2): 50.0; S(8): 0.0; T(11): 0.0; T(17): 0.0; T(18): 0.0; T(21): 0.0	0	0.0009859			High	1			0				0				0				0
SSSDEQGLSYSSLK	9	1	1	Q9NPH3	S2(Phosp)	1567.65	S(1): 49.9; S(2): 49.9; S(3): 0.2; S(9): 0.0; Y(10): 0.0; S(11): 0.0; S(12): 0.0	0	7.88e-08			High	1	High	High	2				0				0				0
SSDGSLSHEEDLAK	6	1	1	Q13136	S2(Phosp)	1554.63	S(1): 33.2; S(2): 33.2; S(5): 33.2; S(7): 0.3	0.004	0.03186	High			1	High		1				0				0				0
SSSSPELQTLQDILGDPGDK	4	1	1	P49815	S2(Phosp)	2166.97	S(1): 25.0; S(2): 25.0; S(3): 25.0; S(4): 25.0; T(9): 0.0	0	3.247e-06		High		1			0				0				0				0
TSVQTEDDQLIAGQSAR	13	2	1	P35221	S2(Phosp)	1898.85	T(1): 49.8; S(2): 49.8; T(5): 0.4; S(15): 0.0	0	0.00427				0	High	High	2				0			High	1	High		High	2
ESESEEAEAGAAELR	4	1	1	Q8NAF0	S2(Phosp)	1657.66	S(2): 99.4; S(4): 0.6	0	6.703e-05				0		High	1				0				0				0
ASYPCMSLHGGIDQYDR	4	1	1	Q7L014	S2(Phosp)	1992.8	S(2): 50.0; Y(3): 50.0; S(7): 0.0; Y(15): 0.0	0	0.0008372				0			0				0				0		High	High	2
GSTDNLMDDIER	2	1	1	P50990	S2(Phosp)	1445.56	S(2): 50.0; T(3): 50.0	0.003	0.006474				0	High		1				0				0				0
LSEGSQPAEEEEDQETPSR	6	1	1	Q9UKV3	S2(Phosp)	2197.88	S(2): 50.0; S(5): 50.0; T(16): 0.0; S(18): 0.0	0	4.295e-11				0			0				0	High	High	High	3				0
GSLGSQGAKDEPEEELQK	1	1	1	Q13428	S2(Phosp)	1981.87	S(2): 50.0; S(5): 50.0	0.003	0.001242				0	High		1				0				0				0
ASISEPSDTDPEPR	1	1	1	Q8N1F8	S2(Phosp)	1580.65	S(2): 50.0; S(4): 50.0; S(7): 0.0; T(9): 0.0	0.003	0.01138				0	High		1				0				0				0
DSPSVWAAVPGK	2	0	0		S2(Phosp)	1293.59	S(2): 50.0; S(4): 50.0	0.007	0.06794				0	High		1				0				0				0
LSSEDEEEDEAEDDQSEASGK	2	1	1	Q8NEJ9	S2(Phosp)	2378.85	S(2): 50.0; S(3): 50.0; S(16): 0.0; S(19): 0.0	0	5.498e-16				0			0				0	High			1				0
LSSPCIMVVNHDASSIPR	2	1	1	Q08J23	S2(Phosp)	2005.93	S(2): 50.0; S(3): 50.0; S(14): 0.0; S(15): 0.0	0.001	0.008306				0			0				0				0			High	1
ASSLGEIDESSELR	2	1	1	Q16513	S2(Phosp)	1572.68	S(2): 50.0; S(3): 50.0; S(10): 0.0; S(11): 0.0	0	2.226e-05				0	High		1				0				0				0
ASSFADMMGILK	2	1	1	Q9H019	S2(Phosp)	1350.58	S(2): 50.0; S(3): 50.0	0.003	0.004578				0	High		1				0				0				0
ISAQVVDYYK	2	1	1	Q9H3S7	S2(Phosp)	1265.58	S(2): 49.9; Y(8): 49.9; Y(9): 0.1	0.003	0.03366				0		High	1				0				0				0
ISQSEDEESIVGDGETK	3	1	1	O75324	S2(Phosp)	1902.78	S(2): 33.3; S(4): 33.3; S(9): 33.3; T(16): 0.0	0.003	0.03				0		High	1				0				0				0
GSKSEDSELPPQTASEAPSEGSR	3	1	1	Q5TCZ1	S2(Phosp)	2426.04	S(2): 33.3; S(4): 33.3; S(7): 33.3; T(13): 0.0; S(15): 0.0; S(19): 0.0; S(22): 0.0	0	7.541e-05				0	High		1				0				0				0
ASSEDTLNKPGSTAASGVVR	3	0	0		S2(Phosp)	2026.94	S(2): 33.3; S(3): 33.3; T(6): 33.3; S(12): 0.0; T(13): 0.0; S(16): 0.0	0.003	0.00667				0	High		1				0				0				0
MSGFIYQGK	1	2	1	Q15052	S2(Phosp)	1110.47	S(2): 100.0; Y(6): 0.0	0.007	0.0657				0	High		1				0				0				0
GSPNLTLPK	1	1	1	Q12923	S2(Phosp)	1006.5	S(2): 100.0; T(6): 0.0	0.004	0.04174				0	High		1				0				0				0
LSPATPTSEGPK	1	1	1	Q8N1G0	S2(Phosp)	1264.58	S(2): 100.0; T(5): 0.0; T(7): 0.0; S(8): 0.0	0.003	0.02227				0	High		1				0				0				0
GSPNTASAEATLPR	3	1	1	Q6PJG6	S2(Phosp)	1451.65	S(2): 100.0; T(5): 0.0; S(7): 0.0; T(11): 0.0	0	0.0002432				0	High	High	2	High			1				0				0
LSPGTDSSSNLGGVK	1	1	1	Q7Z3B3	S2(Phosp)	1498.68	S(2): 100.0; T(5): 0.0; S(7): 0.0; S(8): 0.0; S(9): 0.0	0	1.793e-05				0	High		1				0				0				0
NSFTPLSSSNTIR	1	0	0		S2(Phosp)	1503.68	S(2): 100.0; T(4): 0.0; S(7): 0.0; S(8): 0.0; S(9): 0.0; T(11): 0.0	0.003	0.014				0	High		1				0				0				0
DSLTGSSDLYK	2	1	1	Q14671	S2(Phosp)	1265.53	S(2): 100.0; T(4): 0.0; S(6): 0.0; S(7): 0.0; Y(10): 0.0	0.003	0.003319				0	High	High	2				0				0				0
ISPPIKEEETKGDSVEK	3	1	1	Q6PJT7	S2(Phosp)	1965.94	S(2): 100.0; T(10): 0.0; S(14): 0.0	0	3.037e-07				0			0				0				0	High	High	High	3
NSPGLLVSPGNLNK	1	1	1	Q06413	S2(Phosp)	1489.74	S(2): 100.0; S(8): 0.0	0.002	0.02492				0		High	1				0				0				0
NSPNNISGISNPPGTPR	6	1	1	Q9BWW4	S2(Phosp)	1801.82	S(2): 100.0; S(7): 0.0; S(10): 0.0; T(15): 0.0	0	8.229e-08				0		High	1	High	High	High	3		High	High	2				0
ASLGSLEGEAEAEASSPK	4	1	1	Q09666	S2(Phosp)	1812.79	S(2): 100.0; S(5): 0.0; S(15): 0.0; S(16): 0.0	0.002	0.0377				0			0				0				0	High		High	2
GSLSNAGDPEIVK	3	1	1	O43847	S2(Phosp)	1366.62	S(2): 100.0; S(4): 0.0	0	0.001088				0	High	High	2				0				0				0
LSPEVAPPAHR	5	1	1	Q8TAD8	S2(Phosp)	1253.6	S(2): 100.0	0	0.0248				0	High	High	2				0				0	High	High	High	3
FSPVLGR	1	1	1	Q9NRG9	S2(Phosp)	855.412	S(2): 100.0	0.006	0.0735				0		High	1				0				0				0
NSPPFLK	1	1	1	Q5VUA4	S2(Phosp)	882.412	S(2): 100.0	0.002	0.02588				0		High	1				0				0				0
HSMNPFCEIAVEEAVR	3	1	1	P38117	S2(Phosp)	1911.82	S(2): 100.0	0	0.0006955				0			0				0				0	High	High	High	3
GSYGSDAEEEEYR	2	1	1	Q9UDY2	S2(Phosp)	1571.55	S(2): 0.5; Y(3): 0.5; S(5): 99.0; Y(12): 0.0	0	5.498e-16				0			0				0	High			1				0
VSSPTVNTTLR	2	1	1	Q9NSK0	S2(Phosp)	1254.61	S(2): 0.4; S(3): 99.1; T(5): 0.4; T(8): 0.0; T(9): 0.0	0.002	0.02568				0	High	High	2				0				0				0
DSLSDDGVDLK	1	1	1	P07948	S2(Phosp)	1243.51	S(2): 0.0; S(4): 100.0	0	0.01667				0		High	1				0				0				0
GSSLSGTDDGAQEVVK	2	1	1	Q9Y6D5	S2(Phosp)	1629.7	S(2): 0.0; S(3): 100.0; S(5): 0.0; T(7): 0.0	0	0.0002216				0	High	High	2				0				0				0
SSITEPEGPNGPNIQK	5	1	1	Q13625	S2(Phosp)	1747.78	S(1): 50.0; S(2): 50.0; T(4): 0.0	0	0.001639				0		High	1				0			High	1				0
SSGSETEQVVDFSDR	4	1	1	O95251	S2(Phosp)	1722.69	S(1): 50.0; S(2): 50.0; S(4): 0.0; T(6): 0.0; S(13): 0.0	0	0.001995				0			0				0	High		High	2				0
SSSETILSSLAGSDIVK	4	0	0		S2(Phosp)	1773.85	S(1): 25.0; S(2): 25.0; S(3): 25.0; T(5): 25.0; S(8): 0.0; S(9): 0.0; S(13): 0.0	0.003	0.002029				0	High		1				0				0				0
EDDKDSDQETVDEEVDENSSGMFAAEETGEALSEETTAGEQSTR	6	0	0		S19(Phosp); S20(Phosp); M22(Oxidation)	4943.88	S(6): 28.5; T(10): 28.5; S(19): 28.5; S(20): 28.5; T(28): 28.5; S(33): 28.5; T(36): 28.5; T(37): 0.4; S(42): 0.0; T(43): 0.0	0.003	0.006273				0	High		1				0				0				0
GFDPFMNLVIDECVEMATSGQQNNIGMVVIR	8	1	1	P62308	S19(Phosp); M27(Oxidation)	3523.59	T(18): 50.0; S(19): 50.0	0	0.0003867	High	High	High	3			0				0				0				0
RGPNYTSGYGTNSELSNPSETESER	8	1	1	P51114	S19(Phosp)	2812.17	Y(5): 0.0; T(6): 0.0; S(7): 0.0; Y(9): 0.0; T(11): 0.0; S(13): 0.0; S(16): 0.0; S(19): 100.0; T(21): 0.0; S(23): 0.0	0	3.245e-14	High	High	High	3	High		1				0			High	1				0
KPATPAEDDEDDDIDLFGSDNEEEDK	9	1	1	P29692	S19(Phosp)	2989.16	T(4): 0.0; S(19): 100.0	0	8.433e-07	High	High	High	3		High	1		High	High	2	High	High	High	3				0
KPATPAEDDEDDDIDLFGSDNEEEDKEAAQLR	25	1	1	P29692	S19(Phosp)	3657.53	T(4): 0.0; S(19): 100.0	0	3.404e-16	High	High	High	3		High	1	High	High	High	3	High		High	2	High	High	High	3
LSVGEQPDVTHDPYEFLQSPEPAASAK	4	1	1	Q9H8M2	S19(Phosp)	2992.36	S(2): 0.0; T(10): 0.0; Y(14): 0.0; S(19): 100.0; S(25): 0.0	0	0.0001015	High		High	2			0				0				0				0
SHTVTTTASSFAENFSTSSSSFAYDR	2	0	0		S19(Phosp)	2868.2	S(1): 0.0; T(3): 0.0; T(5): 0.0; T(6): 0.0; T(7): 0.0; S(9): 0.0; S(10): 0.0; S(16): 0.0; T(17): 0.0; S(18): 0.3; S(19): 49.7; S(20): 49.7; S(21): 0.3; Y(24): 0.0	0	5.117e-07		High		1			0				0				0				0
AETSEGSGSAPAVPEASASPK	7	1	1	P51608	S19(Phosp)	2009.87	T(3): 0.0; S(4): 0.0; S(7): 0.0; S(9): 0.0; S(17): 0.0; S(19): 100.0	0	0.0005216				0			0	High			1	High	High	High	3		High		1
TGEDEDEEDNDALLKENESPDVR	1	0	0		S19(Phosp)	2699.08	T(1): 0.0; S(19): 100.0	0	0.01619				0		High	1				0				0				0
GEGDAPFSEPGTTSTQRPSSPETATK	6	1	1	Q9UQ35	S19(Phosp)	2715.18	S(8): 0.0; T(12): 0.0; T(13): 0.0; S(14): 0.0; T(15): 0.0; S(19): 0.7; S(20): 99.3; T(23): 0.0; T(25): 0.0	0	0.002463				0			0				0				0	High	High		2
NYQQNYQNSESGEKNEGSESAPEGQAQQR	20	1	1	P67809	S18(Phosp); S20(Phosp)	3417.33	Y(2): 0.0; Y(6): 0.6; S(9): 49.8; S(11): 49.8; S(18): 49.8; S(20): 49.8	0	0.001641				0		High	1	High			1				0				0
TFQQIQEEEDDDYPGSYSPQDPSAGPLLTEELIK	11	1	1	Q9NQG5	S18(Phosp)	3919.73	T(1): 0.0; Y(13): 0.0; S(16): 33.3; Y(17): 33.3; S(18): 33.3; S(23): 0.0; T(29): 0.0	0	6.57e-12	High	High	High	3			0				0				0				0
TEIKEEEDQPSTSATQSSPAPGQSK	27	1	1	Q09472	S18(Phosp)	2712.19	T(1): 0.0; S(11): 0.0; T(12): 0.0; S(13): 0.0; T(15): 0.0; S(17): 0.0; S(18): 100.0; S(24): 0.0	0	5.498e-16	High	High	High	3	High		1	High	High	High	3	High	High	High	3	High	High	High	3
SSATSGDIWPGLSAYDNSPR	5	1	1	Q9NYF8	S18(Phosp)	2160.92	S(1): 0.0; S(2): 0.0; T(4): 0.0; S(5): 0.0; S(13): 0.0; Y(15): 0.0; S(18): 100.0	0	1.009e-05	High	High	High	3			0				0				0				0
EFITGDVEPTDAESEWHSENEEEEK	2	1	1	Q99733	S18(Phosp)	3016.19	T(4): 0.0; T(10): 0.0; S(14): 0.0; S(18): 100.0	0	3.404e-16	High	High		2			0				0				0				0
TNLTSQSSTTNLPGSPGSPGSPGSPGSPGSVPK	4	1	1	Q6IN85	S18(Phosp)	3117.45	T(1): 0.0; T(4): 0.0; S(5): 0.0; S(7): 0.0; S(8): 0.1; T(9): 0.1; T(10): 0.1; S(15): 24.9; S(18): 24.9; S(21): 24.9; S(24): 24.9; S(27): 0.1; S(30): 0.0	0	4.034e-06	High		High	2			0				0				0				0
TDVSNFDEEFTGEAPTLSPPR	2	1	1	Q16512	S18(Phosp)	2389.02	T(1): 0.0; S(4): 0.0; T(11): 0.0; T(16): 0.0; S(18): 100.0	0	1.601e-07		High	High	2			0				0				0				0
STPSHGSVSSLNSTGSLSPK	4	1	1	Q9UBC2	S18(Phosp)	2009.92	S(1): 0.0; T(2): 0.0; S(4): 0.0; S(7): 0.0; S(9): 0.0; S(10): 0.0; S(13): 0.0; T(14): 0.0; S(16): 0.0; S(18): 100.0	0	0.0002583	High	High		2			0				0				0	High			1
SASVVSSDSISTSADNFSPDLR	6	1	1	Q13614	S18(Phosp)	2322.01	S(1): 0.0; S(3): 0.0; S(6): 0.0; S(7): 0.0; S(9): 0.0; S(11): 0.0; T(12): 0.0; S(13): 0.0; S(18): 100.0	0	0.0001601	High	High		2			0				0				0				0
EAKPGAAEPEVGVPSSLSPSSPSSSWTETDVEER	8	0	0		S18(Phosp)	3579.6	S(15): 12.5; S(16): 12.5; S(18): 12.5; S(20): 12.5; S(21): 12.5; S(23): 12.5; S(24): 12.5; S(25): 12.5; T(27): 0.2; T(29): 0.0	0	0.0001782		High		1			0				0				0				0
TQPSSGVDSAVGTLPATSPQSTSVQAK	3	1	1	Q13428	S18(Phosp)	2681.27	T(1): 0.0; S(4): 0.0; S(5): 0.0; S(9): 0.0; T(13): 0.0; T(17): 0.7; S(18): 48.9; S(21): 0.7; T(22): 48.9; S(23): 0.7	0	6.699e-09				0			0				0		High		1	High			1
KADTTTPTPTAILAPGSPASPPGSLEPK	1	0	0		S17(Phosp); S20(Phosp)	2862.36	T(4): 0.0; T(5): 0.0; T(6): 0.0; T(8): 0.0; T(10): 0.0; S(17): 50.5; S(20): 50.5; S(24): 99.0	0	0.0009023				0			0		High		1				0				0
DIDHETVVEEQIIGENSPPDYSEYMTGK	3	1	1	P25490	S17(Phosp); M25(Oxidation)	3291.4	T(6): 0.0; S(17): 100.0; Y(21): 0.0; S(22): 0.0; Y(24): 0.0; T(26): 0.0	0	8.845e-11	High	High	High	3			0				0				0				0
KADTTTPTPTAILAPGSPASPPGSLEPK	4	1	1	P25440	S17(Phosp)	2782.39	T(4): 0.0; T(5): 0.0; T(6): 0.0; T(8): 0.0; T(10): 0.0; S(17): 100.0; S(20): 0.0; S(24): 0.0	0	1.228e-08	High	High	High	3			0				0				0				0
FEEESKEPVADEEEEDSDDDVEPITEFR	32	1	1	P54105	S17(Phosp)	3394.35	S(5): 0.0; S(17): 100.0; T(25): 0.0	0	5.63702e-16	High	High	High	3	High	High	2	High	High	High	3	High	High	High	3	High	High	High	3
DSLGDFIEHYAQLGPSSPEQLAAGAEEGGGPR	6	1	1	Q96QR8	S17(Phosp)	3335.48	S(2): 0.0; Y(10): 0.0; S(16): 0.8; S(17): 99.2	0	1.431e-09	High	High	High	3			0				0				0				0
GKEELAEAEIIKDSPDSPEPPNK	4	1	1	Q9NVM9	S17(Phosp)	2573.2	S(14): 0.0; S(17): 100.0	0	7.808e-10	High		High	2			0				0				0	High	High		2
ELEVTDDGETHEAQDDSETVLAGPTSPIPSLGNVSETASGSVTQPK	6	1	1	Q9Y5K6	S17(Phosp)	4775.14	T(5): 16.7; T(10): 16.7; S(17): 16.7; T(19): 16.7; T(25): 16.7; S(26): 16.7; S(30): 0.1; S(35): 0.0; T(37): 0.0; S(39): 0.0; S(41): 0.0; T(43): 0.0	0	2.913e-06	High			1			0				0				0				0
EAAVSASDILQESAIHSPGTVEK	1	0	0		S17(Phosp)	2419.14	S(5): 0.0; S(7): 0.0; S(13): 0.0; S(17): 50.0; T(20): 50.0	0	0.0003023			High	1			0				0				0				0
ESPRPLQLPGAEGPAISDGEEGGGEPGAGGGAAGAAGAGR	1	1	1	Q6PKG0	S17(Phosp)	3607.64	S(2): 99.0; S(17): 1.0	0	7.24e-06			High	1			0				0				0				0
GAGAGHPGAGGAQPPDSPAGVR	1	1	1	Q13884	S17(Phosp)	1963.88	S(17): 100.0	0	2.308e-05		High		1			0				0				0				0
SWDSSSPVDRPEPEAASPTTR	4	1	1	Q86WB0	S17(Phosp)	2352.01	S(1): 0.0; S(4): 0.8; S(5): 0.8; S(6): 0.8; S(17): 96.0; T(19): 0.8; T(20): 0.8	0.006	0.06333	High			1			0				0				0				0
GLAEVQQDGEAEEGATSDGEK	6	1	1	Q02952	S17(Phosp)	2199.89	T(16): 0.0; S(17): 100.0	0	5.498e-16				0			0	High		High	2	High	High		2				0
ELVGDTGSQEGDHEPSGSETEEDTSSSPHR	28	1	1	P0DJ93	S16(Phosp); S18(Phosp)	3316.25	T(6): 0.0; S(8): 0.0; S(16): 98.9; S(18): 98.9; T(20): 2.1; T(24): 0.0; S(25): 0.0; S(26): 0.0; S(27): 0.0	0	2.609e-06	High		High	2	High	High	2	High	High		2				0				0
LLEENETEAVTVPTPSPTPVR	3	1	1	Q9UHR4	S16(Phosp)	2359.14	T(7): 0.0; T(11): 0.0; T(14): 0.0; S(16): 99.4; T(18): 0.6	0	7.24e-07	High	High	High	3			0				0				0				0
AQTLPTSVVTITSESSPGK	8	1	1	Q01082	S16(Phosp)	1982.97	T(3): 0.0; T(6): 0.0; S(7): 0.0; T(10): 0.0; T(12): 0.0; S(13): 0.0; S(15): 0.5; S(16): 99.5	0	4.414e-07	High	High	High	3			0				0				0				0
NHSDSSTSESEVSSVSPLK	13	1	1	Q9NY27	S16(Phosp)	2056.87	S(3): 0.0; S(5): 0.0; S(6): 0.0; T(7): 0.0; S(8): 0.0; S(10): 0.0; S(13): 0.0; S(14): 0.0; S(16): 100.0	0	1.924e-07	High	High	High	3		High	1	High	High	High	3		High		1	High			1
GEAAAERPGEAAVASSPSK	28	1	1	P29966	S16(Phosp)	1864.84	S(15): 0.0; S(16): 100.0; S(18): 0.0	0	5.678e-10	High	High	High	3	High	High	2	High			1	High	High	High	3	High	High	High	3
SPAVATSTAAPPPPSSPLPSK	16	1	1	Q14157	S16(Phosp)	2040.01	S(1): 0.0; T(6): 0.0; S(7): 0.0; T(8): 0.0; S(15): 0.6; S(16): 99.4; S(20): 0.0	0	1.666e-10	High	High	High	3	High		1	High			1				0				0
GQTPLTEGSEDLDGHSDPEESFAR	6	1	1	Q86VR2	S16(Phosp)	2654.09	T(3): 0.0; T(6): 0.0; S(9): 0.0; S(16): 100.0; S(21): 0.0	0	7.732e-06	High		High	2	High		1				0				0				0
AQTLPTSVVTITSESSPGKR	13	1	1	Q01082	S16(Phosp)	2139.07	T(3): 0.0; T(6): 0.0; S(7): 0.0; T(10): 0.0; T(12): 0.0; S(13): 0.0; S(15): 50.0; S(16): 50.0	0	2.606e-05	High		High	2	High		1				0				0				0
LEDAESSNPNLQSLLSTDALPSASK	4	1	1	Q9Y294	S16(Phosp)	2667.24	S(6): 0.0; S(7): 0.0; S(13): 0.0; S(16): 99.0; T(17): 1.0; S(22): 0.0; S(24): 0.0	0	0.0003022	High		High	2			0				0				0				0
ELLVSQHTVQLVGGLSPLSSPSDTK	5	1	1	Q9UKV3	S16(Phosp)	2672.36	S(5): 0.0; T(8): 0.0; S(16): 100.0; S(19): 0.0; S(20): 0.0; S(22): 0.0; T(24): 0.0	0	3.537e-09	High		High	2			0				0				0	High	High	High	3
SLDSEPSVPSAAKPPSPEK	4	1	1	Q7Z3K3	S16(Phosp)	2002.94	S(1): 0.0; S(4): 0.0; S(7): 0.0; S(10): 0.0; S(16): 100.0	0	0.000439		High	High	2			0				0				0			High	1
DELHIVEAEAMNYEGSPIK	2	1	1	P06748	S16(Phosp)	2224.98	Y(13): 0.0; S(16): 100.0	0	0.0001188		High		1			0				0				0				0
NHSVNEEEQEEQGEGSEDEWEQVGPR	6	1	1	Q14694	S16(Phosp)	3107.22	S(3): 0.0; S(16): 100.0	0	5.498e-16		High		1	High	High	2				0	High	High	High	3				0
ISDYFEFAGGSAPGTSPGR	1	1	1	Q86UE8	S16(Phosp)	1995.85	S(2): 0.0; Y(4): 0.0; S(11): 0.0; T(15): 0.6; S(16): 99.4	0	0.0002254	High			1			0				0				0				0
KPPAPPSPVQSQSPSTNWSPAVPVK	1	1	1	Q8IYB3	S15(Phosp); T16(Phosp)	2743.29	S(7): 100.0; S(11): 0.4; S(13): 0.4; S(15): 49.6; T(16): 49.6; S(19): 0.0	0	0.001224				0			0				0			High	1				0
AAAAGLGHPASPGGSEDGPPGSEEEDAAR	5	1	1	Q99856	S15(Phosp); S22(Phosp)	2820.11	S(11): 100.0; S(15): 0.0; S(22): 100.0	0	5.498e-16				0		High	1				0	High	High		2				0
TENSLANENQQPIKSEPESEGEEPK	1	0	0		S15(Phosp); S19(Phosp)	2944.21	T(1): 0.0; S(4): 0.0; S(15): 100.0; S(19): 100.0	0	0.02262				0			0				0			High	1				0
SEAAAPHTDAGGGLSSDEEEGTSSQAEAAR	11	1	1	Q01831	S15(Phosp); S16(Phosp)	3048.18	S(1): 0.0; T(8): 0.0; S(15): 100.0; S(16): 100.0; T(22): 0.0; S(23): 0.0; S(24): 0.0	0	5.233e-13		High		1		High	1	High	High	High	3			High	1				0
STQIENQHQGAQDTSDLMSPSK	1	0	0		S15(Phosp); M18(Oxidation)	2498.05	S(1): 0.0; T(2): 0.0; T(14): 0.0; S(15): 0.6; S(19): 98.8; S(21): 0.6	0	0.001026		High		1			0				0				0				0
SQSFNTDTTTSGISSMSSSPSR	5	1	1	Q6R327	S15(Phosp); M16(Oxidation)	2360.96	S(1): 0.0; S(3): 0.2; T(6): 0.0; T(8): 0.0; T(9): 0.0; T(10): 0.0; S(11): 0.0; S(14): 19.9; S(15): 19.9; S(17): 19.9; S(18): 19.9; S(19): 19.9; S(21): 0.2	0	0.001619			High	1			0				0				0				0
DFQEYVEPGEDFPASPQR	8	1	1	Q9Y6G9	S15(Phosp)	2190.9	Y(5): 0.0; S(15): 100.0	0	5.163e-07	High	High	High	3	High	High	2			High	1	High		High	2				0
TEFLDLDNSPLSPPSPR	4	1	1	Q8NCF5	S15(Phosp)	1964.9	T(1): 0.0; S(9): 0.0; S(12): 0.0; S(15): 100.0	0	1.272e-05	High	High	High	3	High		1				0				0				0
TSLQGLTGTPLVAGSPIR	3	1	1	Q96A47	S15(Phosp)	1847.97	T(1): 0.0; S(2): 0.0; T(7): 0.0; T(9): 0.0; S(15): 100.0	0	0.0002691	High	High	High	3			0				0				0				0
GEQVSQNGLPAEQGSPR	20	1	1	Q01082	S15(Phosp)	1833.81	S(5): 0.0; S(15): 100.0	0	0.001074	High	High	High	3	High	High	2	High	High	High	3	High	High	High	3				0
LIDSSGSASVLTHSSSGNSLK	3	0	0		S15(Phosp)	2127	S(4): 0.0; S(5): 0.0; S(7): 0.0; S(9): 0.0; T(12): 0.0; S(14): 0.0; S(15): 0.6; S(16): 99.4; S(19): 0.0	0	8.804e-06	High	High	High	3			0				0				0				0
EYIPGQPPLSQSSDSSPTR	9	1	1	P07814	S15(Phosp)	2125.94	Y(2): 0.0; S(10): 0.0; S(12): 0.0; S(13): 0.0; S(15): 49.9; S(16): 49.9; T(18): 0.2	0	1.816e-05	High		High	2	High		1	High			1		High		1				0
VPLAPITDPQQLQLSPLK	2	1	1	P31350	S15(Phosp)	2038.1	T(7): 0.0; S(15): 100.0	0	3.749e-07	High		High	2			0				0				0				0
SVAAEGALLPQTPPSPR	2	1	1	Q86X27	S15(Phosp)	1770.88	S(1): 0.0; T(12): 0.0; S(15): 100.0	0	8.415e-06	High		High	2			0				0				0				0
AAFTTPDHAPLSPQSSVASSGSEQTEEQGSSR	2	1	1	Q5PRF9	S15(Phosp)	3326.45	T(4): 49.9; T(5): 49.9; S(12): 0.2; S(15): 0.0; S(16): 0.0; S(19): 0.0; S(20): 0.0; S(22): 0.0; T(25): 0.0; S(30): 0.0; S(31): 0.0	0	1.258e-09	High			1			0				0				0				0
LNETELTDLEGQQESPPK	1	1	1	Q9ULF5	S15(Phosp)	2107.95	T(4): 0.0; T(7): 0.0; S(15): 100.0	0	9.289e-07	High			1			0				0				0				0
AAAAGLGHPASPGGSEDGPPGSEEEDAAR	1	1	1	Q99856	S15(Phosp)	2740.15	S(11): 99.3; S(15): 0.7; S(22): 0.0	0	2.328e-06			High	1			0				0				0				0
EALNIIGDISTSTVSTPVPPPVDDTWLQSASSHSPTPQR	10	1	1	P50570	S15(Phosp)	4181.02	S(10): 9.1; T(11): 9.1; S(12): 9.1; T(13): 9.1; S(15): 9.1; T(16): 9.1; T(25): 9.1; S(29): 9.1; S(31): 9.1; S(32): 9.1; S(34): 9.1; T(36): 0.3	0.007	0.1315			High	1			0				0				0				0
DNLLDTYSADQGDSSEGGTLAR	19	1	1	Q6ZRP7	S15(Phosp)	2364.98	T(6): 20.0; Y(7): 20.0; S(8): 20.0; S(14): 20.0; S(15): 20.0; T(19): 0.0	0	0.002134				0	High	High	2		High		1			High	1				0
GEGDAPFSEPGTTSTQRPSSPETATK	6	1	1	Q9UQ35	S14(Phosp); T15(Phosp)	2795.15	S(8): 0.0; T(12): 33.3; T(13): 33.3; S(14): 33.3; T(15): 33.3; S(19): 33.3; S(20): 33.3; T(23): 0.0; T(25): 0.0	0	0.003633				0			0				0				0	High			1
TGDLGIPPNPEDRSPSPEPIYNSEGK	16	1	1	Q15637	S14(Phosp); S16(Phosp)	2926.25	T(1): 0.0; S(14): 100.0; S(16): 100.0; Y(21): 0.0; S(23): 0.0	0	2.159e-08	High	High	High	3	High	High	2		High	High	2	High	High	High	3				0
ALFKPPEDSQDDESDSDAEEEQTTK	19	1	1	Q13769	S14(Phosp); S16(Phosp)	2971.13	S(9): 2.0; S(14): 99.0; S(16): 99.0; T(23): 0.0; T(24): 0.0	0	1.685e-05		High		1		High	1		High	High	2	High		High	2				0
TLSVAAAFNEDEDSEPEEMPPEAK	11	1	1	Q8WW12	S14(Phosp); M19(Oxidation)	2702.11	T(1): 0.0; S(3): 0.0; S(14): 100.0	0	3.833e-05	High	High	High	3			0				0				0				0
LQQQHSEQPPLQPSPVMTR	3	1	1	Q5JTV8	S14(Phosp); M17(Oxidation)	2297.07	S(6): 0.0; S(14): 100.0; T(18): 0.0	0	6.544e-09	High	High	High	3			0				0				0				0
KVYEDSGIPLPAESPK	3	1	1	Q8IXM2	S14(Phosp)	1809.87	Y(3): 0.0; S(6): 0.0; S(14): 100.0	0	0.0001586	High	High	High	3			0				0				0				0
LVTSGAESGNLNTSPSSNQTR	14	1	1	Q8NHV4	S14(Phosp)	2199.99	T(3): 0.0; S(4): 0.0; S(8): 0.0; T(13): 50.0; S(14): 50.0; S(16): 0.0; S(17): 0.0; T(20): 0.0	0	3.96e-07	High	High	High	3			0	High	High		2				0				0
AAALQALQAQAPTSPPPPPPPLK	4	1	1	Q8NAF0	S14(Phosp)	2341.23	T(13): 0.9; S(14): 99.1	0	2.431e-07	High	High	High	3			0				0				0				0
AAFDDAIAELDTLSEESYK	3	1	1	P62258	S14(Phosp)	2167.93	T(12): 0.0; S(14): 100.0; S(17): 0.0; Y(18): 0.0	0	2.521e-05	High	High	High	3			0				0				0				0
TQPDGTSVPGEPASPISQR	9	1	1	Q14980	S14(Phosp)	2003.91	T(1): 0.0; T(6): 0.0; S(7): 0.0; S(14): 100.0; S(17): 0.0	0	0.0004126	High	High	High	3	High	High	2				0		High		1	High	High	High	3
TRDDGDEEGLLTHSEEELEHSQDTDADDGALQ	10	1	1	Q9UKM9	S14(Phosp)	3607.45	T(1): 0.0; T(12): 0.8; S(14): 97.5; S(21): 0.8; T(24): 0.8	0	5.414e-07	High	High	High	3			0				0				0				0
IEEVLSPEGSPSKSPSK	16	1	1	Q9UEY8	S14(Phosp)	1850.88	S(6): 0.0; S(10): 0.0; S(12): 0.0; S(14): 99.6; S(16): 0.4	0	0.0003633	High	High	High	3	High	High	2				0				0				0
DLFSLDSEDPSPASPPLR	3	1	1	Q9BTK6	S14(Phosp)	2022.91	S(4): 0.0; S(7): 0.0; S(11): 0.0; S(14): 100.0	0	4.163e-06	High	High	High	3			0				0				0				0
HDSIPAADTFEDLSDVEGGGSEPTQR	6	1	1	O95671	S14(Phosp)	2810.18	S(3): 0.0; T(9): 0.0; S(14): 100.0; S(21): 0.0; T(24): 0.0	0	4.046e-12	High	High	High	3		High	1				0				0				0
GNIETTSEDGQVFSPK	3	1	1	Q5T200	S14(Phosp)	1788.77	T(5): 0.0; T(6): 0.0; S(7): 0.0; S(14): 100.0	0	9.641e-06	High		High	2			0				0	High			1				0
QGQSQAASSSSVTSPIK	10	1	1	O60583	S14(Phosp)	1742.8	S(4): 0.0; S(8): 0.0; S(9): 0.6; S(10): 0.6; S(11): 0.6; T(13): 0.6; S(14): 97.5	0	4.565e-05	High		High	2			0				0				0				0
VLGSEGEEEDEALSPAK	3	1	1	P18858	S14(Phosp)	1839.79	S(4): 0.0; S(14): 100.0	0	1.82e-06		High	High	2		High	1				0				0				0
NYAGEEEEEGSGSSEGFDPPATDR	9	1	1	P16989	S14(Phosp)	2609.98	Y(2): 0.0; S(11): 33.3; S(13): 33.3; S(14): 33.3; T(22): 0.0	0	0.0006726			High	1	High	High	2				0				0				0
ILDPNTGEPAPVLSSPPPADVSTFLAFPSPEK	2	1	1	P46060	S14(Phosp)	3370.65	T(6): 0.0; S(14): 50.0; S(15): 50.0; S(22): 0.0; T(23): 0.0; S(29): 0.0	0	3.026e-07		High		1			0				0				0				0
VLDTSSLTQSAPASPTNK	1	1	1	Q8N122	S14(Phosp)	1896.89	T(4): 0.0; S(5): 0.0; S(6): 0.0; T(8): 0.0; S(10): 0.0; S(14): 50.0; T(16): 50.0	0	0.0002785	High			1			0				0				0				0
GFGFGQGAGALVHSE	1	1	1	P21291	S14(Phosp)	1513.65	S(14): 100.0	0	0.005693		High		1			0				0				0				0
TSQVGAASAPAKESPR	1	1	1	Q13428	S14(Phosp)	1636.77	T(1): 0.0; S(2): 0.0; S(8): 0.0; S(14): 100.0	0.003	0.003817				0			0				0	High			1				0
REEGPPPPSPDGASSDAEPEPPSGR	3	1	1	Q9NTJ3	S14(Phosp)	2595.09	S(9): 0.0; S(14): 50.0; S(15): 50.0; S(23): 0.0	0	4.998e-05				0			0				0		High	High	2				0
AGLESGAEPGDGDSDTTK	1	1	1	O60832	S14(Phosp)	1786.7	S(5): 0.0; S(14): 98.9; T(16): 0.5; T(17): 0.5	0	5.498e-16				0			0				0	High			1				0
DLGHPVEEEDELESGDQEDEDDESEDPGK	5	1	1	O60763	S14(Phosp)	3323.24	S(14): 100.0; S(24): 0.0	0	5.498e-16				0	High		1	High	High		2	High		High	2				0
KVEEEQEADEEDVSEEEAESK	13	1	1	Q9H3N1	S14(Phosp)	2517.99	S(14): 100.0; S(20): 0.0	0	1.92e-05				0	High		1	High		High	2	High	High	High	3	High	High	High	3
GEPAAAAAPEAGASPVEK	2	1	1	P29966	S14(Phosp)	1702.77	S(14): 100.0	0	0.02534				0	High		1	High			1				0				0
KVEEDLKADEPSSEESDLEIDK	16	1	1	P50502	S13(Phosp); S16(Phosp)	2665.1	S(12): 1.6; S(13): 99.2; S(16): 99.2	0	7.52e-14				0	High		1		High	High	2	High	High	High	3				0
EEGPPPPSPDGASSDAEPEPPSGR	16	1	1	Q9NTJ3	S13(Phosp)	2439	S(8): 0.6; S(13): 49.7; S(14): 49.7; S(22): 0.0	0	8.893e-05	High	High	High	3		High	1		High	High	2			High	1				0
NQKPSQVNGAPGSPTEPAGQK	15	1	1	Q9BQG0	S13(Phosp)	2172.01	S(5): 0.0; S(13): 100.0; T(15): 0.0	0	3.317e-07	High	High	High	3	High		1	High	High	High	3	High		High	2	High	High	High	3
EASRPPEEPSAPSPTLPAQFK	3	1	1	Q9H3P2	S13(Phosp)	2316.09	S(3): 0.0; S(10): 0.0; S(13): 100.0; T(15): 0.0	0	8.121e-06	High	High	High	3			0				0				0				0
ESEDKPEIEDVGSDEEEEK	31	1	1	P07900	S13(Phosp)	2272.89	S(2): 0.0; S(13): 100.0	0	2.659e-06	High	High	High	3	High	High	2	High	High	High	3	High	High	High	3	High	High	High	3
ESEDKPEIEDVGSDEEEEKK	36	1	1	P07900	S13(Phosp)	2400.98	S(2): 0.0; S(13): 100.0	0	1.603e-08	High	High	High	3	High	High	2	High	High	High	3	High	High	High	3	High	High	High	3
ESEDKPEIEDVGSDEEEEKKDGDK	25	1	1	P07900	S13(Phosp)	2816.15	S(2): 0.0; S(13): 100.0	0	8.447e-09	High	High	High	3			0		High	High	2		High	High	2	High	High	High	3
LIEAEDNMNCQMSNITVTYR	5	1	1	P62318	S13(Phosp)	2425.03	S(13): 100.0; T(16): 0.0; T(18): 0.0; Y(19): 0.0	0	0.001287	High	High	High	3			0				0				0				0
IGELGAPEVWGLSPK	3	1	1	Q8N5F7	S13(Phosp)	1632.8	S(13): 100.0	0	2.048e-05	High	High	High	3			0				0				0				0
AQQELVPPQQQASPPQLPK	3	1	1	O15027	S13(Phosp)	2164.08	S(13): 100.0	0	0.0002538	High	High	High	3			0				0				0				0
ALVVPEPEPDSDSNQER	15	1	1	Q5VTR2	S13(Phosp)	1961.85	S(11): 0.0; S(13): 100.0	0	2.996e-05	High	High	High	3			0		High	High	2	High	High	High	3				0
VQGLLENGDSVTSPEK	5	1	1	P41229	S13(Phosp)	1752.81	S(10): 0.0; T(12): 0.0; S(13): 100.0	0	2.034e-06	High	High	High	3			0				0				0				0
STAQQELDGKPASPTPVIVASHTANK	8	1	1	P35606	S13(Phosp)	2727.34	S(1): 0.0; T(2): 0.0; S(13): 99.4; T(15): 0.6; S(21): 0.0; T(23): 0.0	0	7.832e-13	High	High	High	3			0				0				0		High		1
SGGSGHAVAEPASPEQELDQNK	15	1	1	P46013	S13(Phosp)	2287.98	S(1): 0.0; S(4): 0.0; S(13): 100.0	0	0.0001232	High	High	High	3	High	High	2	High	High	High	3	High	High	High	3				0
VYEDSGIPLPAESPK	2	1	1	Q8IXM2	S13(Phosp)	1681.77	Y(2): 0.0; S(5): 0.0; S(13): 100.0	0	5.529e-06		High	High	2			0				0				0				0
YGVYEDENYEVGSDDEEIPFK	3	1	1	O15541	S13(Phosp)	2577.02	Y(1): 0.0; Y(4): 0.0; Y(9): 0.0; S(13): 100.0	0	5.845e-06	High	High		2			0				0				0				0
TGGPAYGPSSDVSTASETESEKR	3	1	1	P51116	S13(Phosp)	2393.01	T(1): 0.0; Y(6): 0.0; S(9): 0.0; S(10): 0.0; S(13): 0.0; T(14): 0.8; S(16): 98.4; T(18): 0.8; S(20): 0.0	0	0.001205	High	High		2			0				0				0				0
TVFPGAVPVLPASPPPK	2	1	1	Q9UBC2	S13(Phosp)	1753.93	T(1): 0.0; S(13): 100.0	0	0.0008073	High	High		2			0				0				0				0
FSGEEGEIEDDESGTENR	13	1	1	Q9Y2W1	S13(Phosp)	2079.77	S(2): 0.0; S(13): 100.0; T(15): 0.0	0	3.282e-05		High	High	2	High		1	High	High	High	3	High	High	High	3	High	High	High	3
EAPAEGEAAEPGSPTAAEGEAASAASSTSSPK	29	1	1	P29966	S13(Phosp)	2995.27	S(13): 50.0; T(15): 50.0; S(23): 0.0; S(26): 0.0; S(27): 0.0; T(28): 0.0; S(29): 0.0; S(30): 0.0	0	5.463e-16	High		High	2	High	High	2				0		High	High	2	High	High	High	3
AEAPAGPALGLPSPEAESGVDR	2	1	1	Q53F19	S13(Phosp)	2171.01	S(13): 100.0; S(18): 0.0	0	1.579e-08	High		High	2			0				0				0				0
LNDPFQPFPGNDSPK	2	1	1	P42566	S13(Phosp)	1752.76	S(13): 100.0	0	4.568e-05	High		High	2			0				0				0				0
KPEDVLDDDDAGSAPLK	2	1	1	P35613	S13(Phosp)	1864.82	S(13): 100.0	0	0.00013	High	High		2			0				0				0				0
IQPQPPDEDGDHSDKEDEQPQVVVLK	2	0	0		S13(Phosp)	3022.37	S(13): 100.0	0	4.062e-05	High	High		2			0				0				0				0
AFGPGLQGGSAGSPAR	2	1	1	P21333	S13(Phosp)	1509.68	S(10): 0.0; S(13): 100.0	0	0.0002234	High		High	2			0				0				0				0
TPSPKEEDEEPESPPEKK	4	1	1	Q9H1E3	S13(Phosp)	2132.93	T(1): 0.0; S(3): 0.0; S(13): 100.0	0	0.0003117			High	1			0				0				0	High	High	High	3
EKEPGEQASVPLSPK	1	0	0		S13(Phosp)	1675.79	S(9): 0.0; S(13): 100.0	0.007	0.1252	High			1			0				0				0				0
ASIANSDGPTAGSQTPPFK	1	0	0		S13(Phosp)	1925.86	S(2): 0.0; S(6): 0.0; T(10): 0.0; S(13): 0.7; T(15): 99.3	0.004	0.04656	High			1			0				0				0				0
HGEVCPAGWKPGSETIIPDPAGK	1	1	1	Q13162	S13(Phosp)	2426.13	S(13): 99.2; T(15): 0.8	0	0.001421			High	1			0				0				0				0
SGTAETEPVEQDSSQPSLPLVR	2	1	1	Q12888	S13(Phosp)	2407.1	S(1): 25.0; T(3): 25.0; T(6): 0.2; S(13): 25.0; S(14): 25.0; S(17): 0.0	0	0.003603	High			1			0				0				0				0
EGETQGVAFEHESPADFQNSQSPVQDQDK	4	0	0		S13(Phosp)	3284.37	T(4): 25.0; S(13): 25.0; S(20): 25.0; S(22): 25.0	0.003	0.01876				0	High		1				0				0				0
DAASKPSGEGSFSKPGDGGSPSKPSDHEPPK	3	1	1	O14654	S13(Phosp)	3117.38	S(4): 0.0; S(7): 0.4; S(11): 0.4; S(13): 32.9; S(20): 32.9; S(22): 32.9; S(25): 0.4	0	0.004194				0			0				0				0	High			1
LPQSSSSESSPPSPQPTK	1	1	1	Q9UQ35	S13(Phosp)	1920.86	S(4): 0.0; S(5): 0.0; S(6): 0.0; S(7): 0.0; S(9): 0.0; S(10): 0.0; S(13): 100.0; T(17): 0.0	0	0.02592				0			0				0			High	1				0
NSNFSVQHPSSTSPTEK	8	1	1	Q03468	S13(Phosp)	1926.82	S(2): 0.0; S(5): 0.0; S(10): 0.3; S(11): 0.3; T(12): 0.3; S(13): 49.6; T(15): 49.6	0	0.02779				0	High		1	High			1				0				0
GPGAPGLAHLQESQAGSDTDVEEGK	3	0	0		S13(Phosp)	2530.11	S(13): 33.3; S(17): 33.3; T(19): 33.3	0	0.0006315				0	High		1				0				0				0
VEEEQEADEEDVSEEEAESK	8	1	1	Q9H3N1	S13(Phosp)	2389.89	S(13): 100.0; S(19): 0.0	0	1.995e-10				0		High	1	High			1	High	High	High	3	High	High	High	3
NDQEPPPEALDFSDDEKEK	1	0	0		S13(Phosp)	2282.93	S(13): 100.0	0	0.0004409				0	High		1				0				0				0
SITNGSDDGAQPSTSTAQEQDDVLIVDSDEEDSSNNADVSEEER	20	1	1	Q9UBT2	S13(Phosp)	4735.91	S(1): 0.1; T(3): 11.1; S(6): 11.1; S(13): 11.1; T(14): 11.1; S(15): 11.1; T(16): 11.1; S(28): 11.1; S(33): 11.1; S(34): 11.1; S(40): 0.0	0	0.003753				0		High	1				0				0				0
STAQQELDGKPASPTPVIVASHTANKEEK	2	1	1	P35606	S13(Phosp)	3113.52	S(1): 0.0; T(2): 0.0; S(13): 99.1; T(15): 0.9; S(21): 0.0; T(23): 0.0	0	2.481e-06				0			0				0				0			High	1
QAPGVGAVGGGSPEREEVGAGYNSEDEYEAAAAR	6	1	1	Q96G74	S12(Phosp); Y22(Phosp)	3510.45	S(12): 66.7; Y(22): 66.7; S(24): 66.7; Y(28): 0.0	0	0.0004068				0		High	1				0			High	1				0
RADDFPVRDDPSDVTDEDEGPAEPPPPPK	2	1	1	Q3YEC7	S12(Phosp); T15(Phosp)	3320.36	S(12): 100.0; T(15): 100.0	0	0.004717				0			0				0	High		High	2				0
TAHNSEADLEESFNEHELEPSSPK	10	1	1	Q8IWS0	S12(Phosp); S22(Phosp)	2857.13	T(1): 0.0; S(5): 0.0; S(12): 98.9; S(21): 2.1; S(22): 98.9	0	7.8e-07		High	High	2			0		High	High	2	High			1				0
KVEEDLKADEPSSEESDLEIDK	1	1	1	P50502	S12(Phosp); S13(Phosp); S16(Phosp)	2745.07	S(12): 100.0; S(13): 100.0; S(16): 100.0	0	0.007334				0		High	1				0				0				0
DLPPGVALPLESNLAFMNGVSFTK	2	0	0		S12(Phosp); M17(Oxidation)	2613.27	S(12): 49.3; S(21): 49.3; T(23): 1.3	0.005	0.1204				0			0				0				0	High			1
DYEIESQNPLASPTNTLLGSAK	4	1	1	Q7Z417	S12(Phosp)	2428.12	Y(2): 0.0; S(6): 0.0; S(12): 99.6; T(14): 0.4; T(16): 0.0; S(20): 0.0	0	3.411e-11	High	High	High	3			0				0				0				0
VNVTVDYIRPASPATETVPAFSER	5	1	1	Q7KZF4	S12(Phosp)	2699.32	T(4): 0.0; Y(7): 0.0; S(12): 100.0; T(15): 0.0; T(17): 0.0; S(22): 0.0	0	9.698e-06	High	High	High	3			0				0				0				0
KPVTVSPTTPTSPTEGEAS	32	1	1	Q9Y6G9	S12(Phosp)	1965.91	T(4): 0.0; S(6): 0.0; T(8): 0.0; T(9): 0.0; T(11): 0.0; S(12): 99.4; T(14): 0.6; S(19): 0.0	0	0.01394	High	High	High	3	High	High	2	High	High	High	3	High	High	High	3	High	High	High	3
LDDGHLNNSLSSPVQADVYFPR	7	1	1	Q3ZCW2	S12(Phosp)	2524.15	S(9): 0.6; S(11): 49.7; S(12): 49.7; Y(19): 0.0	0	6.179e-07	High	High	High	3			0				0				0				0
QLHLEGASLELSDDDTESK	8	1	1	P35580	S12(Phosp)	2166.95	S(8): 0.0; S(12): 100.0; T(16): 0.0; S(18): 0.0	0	1.106e-05	High	High	High	3		High	1				0				0				0
DALGDSLQVPVSPSSTTSSR	4	1	1	Q9Y2D5	S12(Phosp)	2083.95	S(6): 0.0; S(12): 99.6; S(14): 0.4; S(15): 0.0; T(16): 0.0; T(17): 0.0; S(18): 0.0; S(19): 0.0	0	2.343e-09	High	High	High	3	High		1				0				0				0
NADMSEEMQQDSVECATQALEK	12	1	1	P63167	S12(Phosp)	2537	S(5): 50.0; S(12): 50.0; T(17): 0.0	0	1.756e-06	High	High	High	3			0				0				0				0
INPPSSGGTSSSPIK	23	1	1	P14859	S12(Phosp)	1508.7	S(5): 0.0; S(6): 0.0; T(9): 0.0; S(10): 0.0; S(11): 0.4; S(12): 99.6	0	1.403e-05	High	High	High	3	High	High	2				0				0	High			1
ALSSLHGDDQDSEDEVLTIPEVK	6	1	1	P11717	S12(Phosp)	2577.16	S(3): 0.0; S(4): 0.0; S(12): 100.0; T(18): 0.0	0	1.499e-09	High	High	High	3			0				0				0				0
AGSNEDPILAPSGTPPPTIPPDETFGGR	6	1	1	Q8IZL8	S12(Phosp)	2870.33	S(3): 0.0; S(12): 50.0; T(14): 50.0; T(18): 0.0; T(24): 0.0	0	1.748e-07	High	High	High	3			0				0				0				0
ADLNQGIGEPQSPSR	7	1	1	Q96C19	S12(Phosp)	1648.73	S(12): 0.4; S(14): 99.6	0	1.187e-10	High	High	High	3	High		1	High	High	High	3				0				0
ADAPDAGAQSDSELPSYHQNDVSLDR	8	1	1	Q92538	S12(Phosp)	2838.19	S(10): 50.0; S(12): 50.0; S(16): 0.0; Y(17): 0.0; S(23): 0.0	0	3.028e-08	High	High	High	3	High		1				0				0				0
LGAGEGGEASVSPEK	6	1	1	Q13428	S12(Phosp)	1467.63	S(10): 0.0; S(12): 100.0	0	9.092e-06	High	High	High	3	High	High	2				0	High			1				0
YESQEPLAGQESPLPLATR	4	1	1	Q9C0C2	S12(Phosp)	2166	Y(1): 0.0; S(3): 0.0; S(12): 100.0; T(18): 0.0	0	7.575e-06	High		High	2	High		1				0				0				0
DLVLPTQALPASPALK	3	1	1	Q15554	S12(Phosp)	1713.92	T(6): 0.0; S(12): 100.0	0	0.0005515	High	High		2		High	1				0				0				0
IVPQSQVPNPESPGK	2	1	1	Q9ULM3	S12(Phosp)	1656.8	S(5): 0.0; S(12): 100.0	0	0.005871		High	High	2			0				0				0				0
GKLSAEENPDDSEVPSSSGINSTK	2	1	1	Q9Y5Q9	S12(Phosp)	2528.1	S(4): 100.0; S(12): 0.0; S(16): 0.0; S(17): 0.0; S(18): 0.0; S(22): 0.0; T(23): 0.0	0	0.0001406	High	High		2			0				0				0				0
DSALAEAPEGLSPAPPAR	2	1	1	Q9H9J4	S12(Phosp)	1828.85	S(2): 0.0; S(12): 100.0	0	0.002926	High		High	2			0				0				0				0
GLGAGAGAGEESPATSLPR	3	1	1	O15173	S12(Phosp)	1777.81	S(12): 100.0; T(15): 0.0; S(16): 0.0	0	8.848e-08	High		High	2	High		1				0				0				0
IDFSSIAVPGTSSPR	6	1	1	Q5TDH0	S12(Phosp)	1613.76	S(4): 0.0; S(5): 0.0; T(11): 33.3; S(12): 33.3; S(13): 33.3	0.003	0.02044	High			1	High		1				0				0				0
QAPGVGAVGGGSPER	1	0	0		S12(Phosp)	1418.64	S(12): 100.0	0	0.003046			High	1			0				0				0				0
VVPGQFDDADSSDSENR	2	0	0		S12(Phosp)	1917.75	S(11): 0.4; S(12): 99.6; S(14): 0.0	0.002	0.0308	High			1	High		1				0				0				0
NAPAAVDEGSISPR	1	0	0		S12(Phosp)	1463.65	S(10): 0.0; S(12): 100.0	0	0.001051	High			1			0				0				0				0
STETSDFENIESPLNER	1	0	0		S12(Phosp)	2047.84	S(1): 0.0; T(2): 0.0; T(4): 0.0; S(5): 0.0; S(12): 100.0	0.007	0.09885	High			1			0				0				0				0
AQENYEGSEEVSPPQTK	2	1	1	Q93008	S12(Phosp)	1972.82	Y(5): 0.7; S(8): 0.7; S(12): 97.9; T(16): 0.7	0	0.008092				0		High	1			High	1				0				0
DLYANTVLSGGSTMYPGIADR	3	1	1	Q562R1	S12(Phosp)	2281.02	Y(3): 0.0; T(6): 0.0; S(9): 0.2; S(12): 33.3; T(13): 33.3; Y(15): 33.3	0	8.578e-05				0			0				0				0		High		1
EGNTTEDDFPSSPGNGNK	1	1	1	Q15007	S12(Phosp)	1945.74	T(4): 0.0; T(5): 0.0; S(11): 0.6; S(12): 99.4	0	5.498e-16				0			0				0	High			1				0
GDVTAEEAAGASPAK	1	1	1	P49006	S12(Phosp)	1453.62	T(4): 0.0; S(12): 100.0	0.002	0.003064				0			0				0	High			1				0
LEGDSDDLLEDSDSEEHSR	2	1	1	Q9NR09	S12(Phosp)	2227.85	S(5): 0.0; S(12): 100.0; S(14): 0.0; S(18): 0.0	0	0.0003136				0	High		1				0				0				0
NSSTETDQQPHSPDSSSSVHSIR	3	1	1	Q92613	S12(Phosp)	2563.06	S(2): 0.0; S(3): 0.0; T(4): 0.0; T(6): 0.0; S(12): 100.0; S(15): 0.0; S(16): 0.0; S(17): 0.0; S(18): 0.0; S(21): 0.0	0	3.26e-09				0			0				0				0	High	High	High	3
VDEFPLCGHMVSDEYEQLSSEALEAAR	4	1	1	P27635	S12(Phosp)	3105.33	S(12): 50.0; Y(15): 50.0; S(19): 0.0; S(20): 0.0	0	0.000679				0			0				0				0		High	High	2
KGAAEEAELEDSDDEEKPVK	2	1	1	Q9UBB9	S12(Phosp)	2268.97	S(12): 100.0	0	0.04158				0	High		1	High			1				0				0
SQEPIPDDQKVSDDDKEK	3	1	1	Q86UE4	S12(Phosp)	2152.93	S(1): 0.0; S(12): 100.0	0	0.003945				0	High		1			High	1				0		High		1
TKPTQAAGPSSPQKPPTPEETK	11	1	1	P18887	S11(Phosp); T17(Phosp)	2437.1	T(1): 0.0; T(4): 0.0; S(10): 0.7; S(11): 99.3; T(17): 99.3; T(21): 0.7	0	3.81e-06				0			0		High	High	2			High	1	High		High	2
RGPAETAAADSEPDTDPEEER	1	0	0		S11(Phosp); T15(Phosp)	2402.9	T(6): 0.0; S(11): 100.0; T(15): 100.0	0.005	0.03816				0		High	1				0				0				0
ADDFPVRDDPSDVTDEDEGPAEPPPPPK	6	1	1	Q3YEC7	S11(Phosp); T14(Phosp)	3164.27	S(11): 100.0; T(14): 100.0	0	5.498e-16				0			0	High	High	High	3	High	High	High	3				0
DGDSYDPYDFSDTEEEMPQVHTPK	1	1	1	P25205	S11(Phosp); T13(Phosp); M17(Oxidation); T22(Phosp)	3058.03	S(4): 40.0; Y(5): 40.0; Y(8): 40.0; S(11): 40.0; T(13): 40.0; T(22): 100.0	0	0.001993				0		High	1				0				0				0
HSVTAATPPPSPTSGESGDLLSNLLQSPSSAK	12	1	1	Q96QU8	S11(Phosp); T13(Phosp)	3293.5	S(2): 1.5; T(4): 97.0; T(7): 1.8; S(11): 24.9; T(13): 24.9; S(14): 24.9; S(17): 24.9; S(22): 0.0; S(27): 0.0; S(29): 0.0; S(30): 0.0	0	5.372e-06		High		1			0		High		1			High	1				0
AAAAGLGHPASPGGSEDGPPGSEEEDAAR	1	1	1	Q99856	S11(Phosp); S15(Phosp); S22(Phosp)	2900.08	S(11): 100.0; S(15): 100.0; S(22): 100.0	0	1.283e-05				0		High	1				0				0				0
HDYDDSSEEQSAEDSYEASPGSETQR	2	1	1	P98175	S11(Phosp); S15(Phosp)	3079.06	Y(3): 33.3; S(6): 33.3; S(7): 33.3; S(11): 25.1; S(15): 25.1; Y(16): 25.1; S(19): 25.1; S(22): 0.0; T(24): 0.0	0	0.002099				0		High	1				0				0				0
IAAPELHKGDSDSEEDEPTK	5	1	1	Q92733	S11(Phosp); S13(Phosp)	2327.93	S(11): 100.0; S(13): 100.0; T(19): 0.0	0	0.006236		High		1	High	High	2	High		High	2				0				0
NYAGEEEEEGSGSSEGFDPPATDR	3	1	1	P16989	S11(Phosp); S13(Phosp)	2689.95	Y(2): 0.0; S(11): 66.7; S(13): 66.7; S(14): 66.7; T(22): 0.0	0	0.008111				0		High	1				0				0				0
KPDGVKESTESSNTTIEDEDVK	80	1	1	Q13557	S11(Phosp); S12(Phosp)	2568.06	S(8): 36.3; T(9): 36.3; S(11): 36.3; S(12): 36.3; T(14): 9.4; T(15): 45.3	0	2.648e-10				0	High	High	2		High	High	2	High	High	High	3				0
VEEDLKADEPSSEESDLEIDK	3	2	1	P50502	S11(Phosp); S12(Phosp)	2537.01	S(11): 66.7; S(12): 66.7; S(15): 66.7	0	1.113e-05				0	High		1				0				0				0
DGDSYDPYDFSDTEEEMPQVHTPK	6	1	1	P25205	S11(Phosp); M17(Oxidation)	2898.1	S(4): 0.2; Y(5): 24.9; Y(8): 24.9; S(11): 24.9; T(13): 24.9; T(22): 0.0	0	3.164e-06	High		High	2			0				0				0				0
ENVEYIEREESDGEYDEFGR	12	1	1	O95218	S11(Phosp)	2545	Y(5): 0.5; S(11): 99.5; Y(15): 0.0	0	1.068e-05	High	High	High	3	High		1				0				0	High	High	High	3
KVVDYSQFQESDDADEDYGR	19	1	1	Q9H1E3	S11(Phosp)	2445.97	Y(5): 0.0; S(6): 0.0; S(11): 100.0; Y(18): 0.0	0	1.802e-09	High	High	High	3	High	High	2		High	High	2	High	High	High	3				0
NYSEVIEVDESDVEEDIFPTTSK	7	1	1	P49959	S11(Phosp)	2725.17	Y(2): 0.0; S(3): 0.0; S(11): 100.0; T(20): 0.0; T(21): 0.0; S(22): 0.0	0	3.551e-11	High	High	High	3	High		1				0				0				0
AAAAAATAPPSPGPAQPGPR	3	1	1	Q6SPF0	S11(Phosp)	1835.88	T(7): 0.0; S(11): 100.0	0	2.104e-07	High	High	High	3			0				0				0				0
GHTDTEGRPPSPPPTSTPEK	9	1	1	Q00613	S11(Phosp)	2167.96	T(3): 0.0; T(5): 50.0; S(11): 50.0; T(15): 0.0; S(16): 0.0; T(17): 0.0	0	9.723e-05	High	High	High	3			0				0				0	High	High	High	3
NVPQEESLEDSDVDADFK	5	1	1	O00505	S11(Phosp)	2116.86	S(7): 0.0; S(11): 100.0	0	0.0001061	High	High	High	3			0			High	1				0				0
ALPSLNTGSSSPR	22	1	1	O14545	S11(Phosp)	1366.64	S(4): 0.0; T(7): 0.0; S(9): 0.3; S(10): 0.3; S(11): 99.4	0	6.448e-05	High	High	High	3		High	1	High	High		2		High	High	2				0
FQSPQIQATISPPLQPK	6	1	1	Q7Z478	S11(Phosp)	1959.99	S(3): 0.0; T(9): 0.0; S(11): 100.0	0	0.0003435	High	High	High	3			0				0				0				0
NVSSFPDDATSPLQENR	26	1	1	P52292	S11(Phosp)	1956.83	S(3): 0.0; S(4): 0.0; T(10): 0.0; S(11): 100.0	0	7.535e-08	High	High	High	3	High	High	2	High	High	High	3	High	High	High	3				0
ISYIPDEEVSSPSPPQR	8	1	1	Q9Y6M1	S11(Phosp)	1980.89	S(2): 0.0; Y(3): 0.0; S(10): 0.0; S(11): 100.0; S(13): 0.0	0	4.491e-06	High	High	High	3		High	1	High			1				0				0
FEDEGAGFEESSETGDYEEK	10	1	1	P46821	S11(Phosp)	2334.85	S(11): 50.0; S(12): 50.0; T(14): 0.0; Y(17): 0.0	0	2.182e-06	High	High	High	3			0				0	High	High	High	3				0
IHIDPEIQDGSPTTSR	11	1	1	P50479	S11(Phosp)	1845.84	S(11): 100.0; T(13): 0.0; T(14): 0.0; S(15): 0.0	0	0.0002034	High	High	High	3	High		1				0				0				0
GLLAQGLRPESPPPAGPLLNGAPAGESPQPK	3	1	1	Q96TA1	S11(Phosp)	3096.58	S(11): 100.0; S(27): 0.0	0	5.297e-09	High	High	High	3			0				0				0				0
AGGGGGLGAGSPALSGGQGR	5	1	1	Q6IQ22	S11(Phosp)	1663.75	S(11): 100.0; S(15): 0.0	0	1.363e-07	High	High	High	3	High	High	2				0				0				0
SEAPAEVTHFSPK	4	1	1	Q6PID6	S11(Phosp)	1479.65	S(1): 0.0; T(8): 0.0; S(11): 100.0	0	5.302e-05	High	High	High	3			0				0				0			High	1
SAFTPATATGSSPSPVLGQGEK	3	1	1	Q15811	S11(Phosp)	2170.01	S(1): 0.0; T(4): 0.0; T(7): 0.0; T(9): 0.0; S(11): 0.0; S(12): 0.0; S(14): 100.0	0	0.0005835	High	High	High	3			0				0				0				0
SESLIDASEDSQLEAAIR	9	1	1	O94888	S11(Phosp)	2013.9	S(1): 0.0; S(3): 0.0; S(8): 0.0; S(11): 100.0	0	5.158e-09	High	High	High	3	High	High	2				0				0				0
SGSLDSELSVSPK	3	1	1	Q12802	S11(Phosp)	1385.62	S(1): 0.0; S(3): 0.0; S(6): 0.0; S(9): 0.0; S(11): 100.0	0	0.0006624	High	High	High	3			0				0				0				0
VQAYEEPSVASSPNGK	13	1	1	Q99575	S11(Phosp)	1742.76	Y(4): 0.0; S(8): 0.0; S(11): 0.6; S(12): 99.4	0	0.00637	High		High	2	High		1	High	High	High	3			High	1				0
TEPAAEAEAASGPSESPSPPAAEELPGSHAEPPVPAQGEAPGEQAR	9	1	1	P55884	S11(Phosp)	4538.04	T(1): 0.0; S(11): 96.6; S(14): 1.1; S(16): 1.1; S(18): 1.1; S(28): 0.0	0	3.701e-09	High		High	2			0				0				0				0
GPKPEPPGSGSPAPPR	7	1	1	Q9UKJ3	S11(Phosp)	1607.76	S(9): 0.0; S(11): 100.0	0	1.499e-05	High	High		2			0	High			1			High	1			High	1
ALGVISNFQSSPK	4	1	1	O94876	S11(Phosp)	1427.69	S(6): 0.2; S(10): 49.9; S(11): 49.9	0	0.0002097	High	High		2			0				0				0				0
AQGEPVAGHESPKIPYEK	2	1	1	O94979	S11(Phosp)	2016.94	S(11): 100.0; Y(16): 0.0	0	0.000398	High		High	2			0				0				0				0
EPVADEEEEDSDDDVEPITEFR	7	1	1	P54105	S11(Phosp)	2645.03	S(11): 100.0; T(19): 0.0	0	8.167e-07		High	High	2	High	High	2			High	1	High			1				0
LLPEGEETLESDDEKDEHTSK	2	0	0		S11(Phosp)	2481.06	T(8): 0.0; S(11): 100.0; T(19): 0.0; S(20): 0.0	0	0.001658		High		1			0				0				0			High	1
LTPSPDIIVLSDNEASSPR	1	1	1	Q8WXI9	S11(Phosp)	2091	T(2): 0.0; S(4): 0.0; S(11): 0.4; S(16): 49.8; S(17): 49.8	0.002	0.03921	High			1			0				0				0				0
TKPTQAAGPSSPQKPPTPEETK	11	1	1	P18887	S11(Phosp)	2357.14	T(1): 0.0; T(4): 0.0; S(10): 0.7; S(11): 99.3; T(17): 0.0; T(21): 0.0	0	4.969e-07		High		1			0				0				0	High	High	High	3
FQNLRWLDLHSNYIDK	2	0	0		S11(Phosp)	2142.02	S(11): 50.0; Y(13): 50.0	0.008	0.145	High			1			0				0				0				0
DGTAGSHFMASPQCVGYSR	2	1	1	Q9H488	S11(Phosp)	2050.82	T(3): 0.0; S(6): 0.0; S(11): 100.0; Y(17): 0.0; S(18): 0.0	0	0.00032				0			0				0				0		High	High	2
HQQQLLASPGSSTVDNK	4	1	1	Q9C0E2	S11(Phosp)	1889.88	S(8): 25.0; S(11): 25.0; S(12): 25.0; T(13): 25.0	0.003	0.001964				0	High		1				0				0				0
LHSDSGISVDSQSLHDQQPHTQTASGQALK	2	0	0		S11(Phosp)	3252.49	S(3): 0.0; S(5): 0.0; S(8): 0.7; S(11): 49.3; S(13): 49.3; T(21): 0.7; T(23): 0.0; S(25): 0.0	0	0.0001502				0			0				0				0			High	1
NSVLSDPGLDSPR	1	0	0		S11(Phosp)	1436.64	S(2): 0.0; S(5): 0.0; S(11): 100.0	0.006	0.03887				0		High	1				0				0				0
EDLVGPEVGASPQSGR	1	0	0		S11(Phosp)	1677.75	S(11): 99.6; S(14): 0.4	0.006	0.04353				0		High	1				0				0				0
RPEGPGAQAPSSPR	2	1	1	P40222	S11(Phosp)	1486.68	S(11): 50.0; S(12): 50.0	0	2.008e-11				0			0				0	High			1				0
GAAEEAELEDSDDEEKPVK	7	1	1	Q9UBB9	S11(Phosp)	2140.88	S(11): 100.0	0	1.295e-05				0		High	1	High	High	High	3	High	High	High	3				0
RHEHPPNPPVSPGK	2	1	1	Q6VMQ6	S11(Phosp)	1628.77	S(11): 100.0	0.001	0.01915				0			0				0				0	High	High		2
SSDQPLTVPVSPK	1	0	0		S11(Phosp)	1434.69	S(1): 0.0; S(2): 0.0; T(7): 0.0; S(11): 100.0	0.002	0.03123				0			0				0				0	High			1
SEDPPGQEAGSEEEGSSASGLAK	1	0	0		S11(Phosp)	2298.93	S(1): 0.0; S(11): 98.4; S(16): 0.5; S(17): 0.5; S(19): 0.5	0.003	0.004792				0	High		1				0				0				0
SLSNSNPDISGTPTSPDDEVR	2	1	1	Q96N67	S10(Phosp); T12(Phosp); T14(Phosp)	2427.9	S(1): 25.4; S(3): 25.4; S(5): 25.4; S(10): 25.4; T(12): 98.1; T(14): 50.2; S(15): 50.2	0	0.01997				0		High	1				0				0				0
VAAAAGSGPSPPGSPGHDR	21	1	1	Q9BTU6	S10(Phosp); S14(Phosp)	1847.75	S(7): 0.0; S(10): 100.0; S(14): 100.0	0	1.51e-09				0	High	High	2	High	High	High	3	High	High	High	3				0
IEEVLSPEGSPSKSPSK	3	0	0		S10(Phosp); S14(Phosp)	1930.85	S(6): 0.0; S(10): 100.0; S(12): 0.0; S(14): 99.3; S(16): 0.7	0	0.001712				0			0		High	High	2				0				0
QEAIPDLEDSPPVSDSEEQQESAR	3	1	1	Q9BTC0	S10(Phosp); S14(Phosp)	2816.12	S(10): 100.0; S(14): 100.0; S(16): 0.0; S(22): 0.0	0	5.498e-16				0			0				0	High	High	High	3				0
AAAAAAAGDSDSWDADAFSVEDPVR	1	1	1	O75822	S10(Phosp); S12(Phosp)	2625.01	S(10): 100.0; S(12): 100.0; S(19): 0.0	0	6.988e-05				0	High		1				0				0				0
IVEPEVVGESDSEVEGDAWR	4	1	1	P55081	S10(Phosp); S12(Phosp)	2361.95	S(10): 100.0; S(12): 100.0	0	0.008061				0	High	High	2				0	High			1				0
SHILEDDENSVDISMLK	3	1	1	O75717	S10(Phosp); M15(Oxidation)	2040.88	S(1): 0.0; S(10): 100.0; S(14): 0.0	0	8.467e-07	High		High	2	High		1				0				0				0
VVDYSQFQESDDADEDYGR	55	1	1	Q9H1E3	S10(Phosp)	2317.88	Y(4): 0.0; S(5): 0.0; S(10): 100.0; Y(17): 0.0	0	9.406e-08	High	High	High	3		High	1	High	High	High	3	High	High	High	3	High	High	High	3
HYEDGYPGGSDNYGSLSR	10	1	1	O60716	S10(Phosp)	2053.79	Y(2): 0.0; Y(6): 0.0; S(10): 0.0; Y(13): 0.4; S(15): 99.1; S(17): 0.4	0	0.0003761	High	High	High	3			0			High	1				0				0
AITSLLGGGSPK	3	1	1	Q6KC79	S10(Phosp)	1180.6	T(3): 0.0; S(4): 0.0; S(10): 100.0	0	0.00017	High	High	High	3			0				0				0				0
TSGGDHAPDSPSGENSPAPQGR	12	1	1	Q96NY9	S10(Phosp)	2200.89	T(1): 0.0; S(2): 0.0; S(10): 99.3; S(12): 0.7; S(16): 0.0	0	0.0001392	High	High	High	3			0				0				0				0
VAAAAGSGPSPPGSPGHDR	10	1	1	Q9BTU6	S10(Phosp)	1767.78	S(7): 50.0; S(10): 50.0; S(14): 0.0	0	0.007013	High	High	High	3			0	High			1				0	High	High		2
GDQPAASGDSDDDEPPPLPR	35	1	1	O00264	S10(Phosp)	2115.85	S(7): 0.0; S(10): 100.0	0	5.461e-16	High	High	High	3	High	High	2	High	High	High	3	High	High	High	3	High		High	2
LGAPENSGISTLER	3	1	1	Q9Y4F1	S10(Phosp)	1523.71	S(7): 0.0; S(10): 0.4; T(11): 99.6	0.001	0.007631	High	High	High	3			0				0				0				0
EDFDSTSSSSSTPPLQPR	21	1	1	Q13620	S10(Phosp)	2017.84	S(5): 0.0; T(6): 0.0; S(7): 0.0; S(8): 0.0; S(9): 0.0; S(10): 0.5; S(11): 0.5; T(12): 99.0	0	1.097e-06	High	High	High	3	High		1				0				0				0
GFSQYGVSGSPTK	3	1	1	Q9NXC5	S10(Phosp)	1394.6	S(3): 0.0; Y(5): 0.0; S(8): 0.0; S(10): 99.7; T(12): 0.3	0	6.602e-05	High	High	High	3			0				0				0				0
ALSSGGSITSPPLSPALPK	4	1	1	Q6Y7W6	S10(Phosp)	1859.95	S(3): 0.0; S(4): 0.0; S(7): 0.0; T(9): 0.0; S(10): 100.0; S(14): 0.0	0	5.337e-07	High	High	High	3			0				0				0				0
VQSLEGEKLSPK	8	1	1	P46821	S10(Phosp)	1394.69	S(3): 0.0; S(10): 100.0	0	0.002143	High	High	High	3	High		1	High			1				0	High	High	High	3
EIQNGNLHESDSESVPR	10	1	1	Q86UP2	S10(Phosp)	1990.85	S(10): 99.4; S(12): 0.6; S(14): 0.0	0	2.078e-06	High	High	High	3			0	High	High	High	3		High	High	2				0
DKAPVQPQQSPAAAPGGTDEKPSGK	10	1	1	Q13200	S10(Phosp)	2541.2	S(10): 100.0; T(18): 0.0; S(23): 0.0	0	3.19e-07	High	High	High	3			0	High		High	2	High		High	2	High	High	High	3
DDDDIDLFGSDDEEESEEAKR	17	1	1	P24534	S10(Phosp)	2508.94	S(10): 100.0; S(16): 0.0	0	1.939e-08	High	High	High	3	High	High	2		High	High	2	High	High	High	3	High			1
LNHVAAGLVSPSLK	7	1	1	Q05519	S10(Phosp)	1485.78	S(10): 100.0; S(12): 0.0	0	2.442e-06	High	High	High	3			0				0				0			High	1
DLVQPDKPASPK	6	1	1	Q6PJT7	S10(Phosp)	1374.67	S(10): 100.0	0	0.0008988	High	High	High	3			0				0				0	High	High	High	3
QVAEQGGDLSPAANR	5	1	1	O94804	S10(Phosp)	1592.71	S(10): 100.0	0	0.0001724	High	High	High	3		High	1				0	High			1				0
SPVPSPGSSSPQLQVK	9	1	1	Q8N3F8	S10(Phosp)	1674.81	S(1): 0.0; S(5): 0.0; S(8): 0.0; S(9): 0.0; S(10): 100.0	0	9.618e-06	High	High	High	3			0	High			1				0				0
SPSLSPSPPSPLEK	3	1	1	P46821	S10(Phosp)	1502.71	S(1): 0.0; S(3): 0.0; S(5): 0.0; S(7): 0.0; S(10): 100.0	0	0.00133	High	High	High	3			0				0				0				0
SSGHSSSELSPDAVEK	16	1	1	Q9UQ35	S10(Phosp)	1696.7	S(1): 0.0; S(2): 0.0; S(5): 0.0; S(6): 0.0; S(7): 0.0; S(10): 100.0	0	0.0001245	High	High	High	3	High	High	2				0	High			1		High	High	2
LAAAEETAVSPR	9	1	1	Q9BUH6	S10(Phosp)	1294.6	T(7): 0.0; S(10): 100.0	0	1.4e-05	High		High	2	High	High	2	High	High	High	3				0		High	High	2
QPPGTQQSHSSPGEITSSPQGLDNPALLR	7	1	1	Q5TDH0	S10(Phosp)	3079.45	T(5): 24.9; S(8): 24.9; S(10): 24.9; S(11): 24.9; T(16): 0.3; S(17): 0.0; S(18): 0.0	0	2.124e-08	High	High		2			0				0				0				0
RPDDVPLSLSPSK	4	1	1	Q9UFC0	S10(Phosp)	1490.73	S(8): 0.0; S(10): 100.0; S(12): 0.0	0	0.003207	High		High	2			0				0				0				0
VENSPQVDGSPPGLEGLLGGIGEK	5	1	1	Q8WVB6	S10(Phosp)	2429.16	S(4): 1.0; S(10): 99.0	0	0.0002609	High	High		2			0				0				0				0
DLLSDLQDISDSER	2	2	1	Q9UQ88	S10(Phosp)	1685.72	S(4): 0.0; S(10): 99.7; S(12): 0.3	0	0.0006654	High		High	2			0				0				0				0
EDLSPAFDHSPNK	2	0	0		S10(Phosp)	1536.64	S(4): 0.0; S(10): 100.0	0	0.000706	High	High		2			0				0				0				0
SVSSNVASVSPIPAGSK	2	1	1	Q9Y6G9	S10(Phosp)	1666.81	S(1): 0.0; S(3): 0.0; S(4): 0.0; S(8): 0.0; S(10): 100.0; S(16): 0.0	0	0.0004188	High		High	2			0				0				0				0
LQQTVPADASPDSK	1	1	1	Q9NS56	S10(Phosp)	1536.7	T(4): 0.0; S(10): 99.4; S(13): 0.6	0.007	0.1328	High			1			0				0				0				0
DTSENADGQSDENKDDYTIPDEYR	8	1	1	P43243	S10(Phosp)	2857.09	T(2): 0.0; S(3): 0.3; S(10): 49.7; Y(17): 49.7; T(18): 0.3; Y(23): 0.0	0	0.001173			High	1		High	1				0				0	High			1
TIQEVLEEQSEDEDR	2	1	1	P18858	S10(Phosp)	1899.79	T(1): 0.0; S(10): 100.0	0	0.0001016			High	1	High		1				0				0				0
VEEASPGRPSSVDTLLSPTALIDSILR	4	1	1	Q00613	S10(Phosp)	2903.48	S(5): 24.9; S(10): 24.9; S(11): 24.9; T(14): 24.9; S(17): 0.3; T(19): 0.0; S(24): 0.0	0.001	0.007752	High			1			0				0				0				0
FLESAAADFSDEDEDDDVDGR	6	1	1	O43815	S10(Phosp)	2397.89	S(4): 50.0; S(10): 50.0	0	9.589e-07			High	1		High	1		High	High	2				0				0
IAEEIGIEGSDDDALVTGEQDEELSR	1	1	1	Q9Y5B6	S10(Phosp)	2870.24	S(10): 100.0; T(17): 0.0; S(25): 0.0	0	0.0001062		High		1			0				0				0				0
SPSPGPNHTSNSSNASNATVVPQNSSAR	33	1	1	Q9BTA9	S10(Phosp)	2845.25	S(1): 14.3; S(3): 14.3; T(9): 14.3; S(10): 14.3; S(12): 14.3; S(13): 14.3; S(16): 14.3; T(19): 0.1; S(25): 0.0; S(26): 0.0	0	2.489e-05	High			1	High		1	High	High		2	High	High	High	3				0
STLNPQWNESFTFK	1	0	0		S10(Phosp)	1778.78	S(1): 0.0; T(2): 0.0; S(10): 100.0; T(12): 0.0	0.002	0.02679		High		1			0				0				0				0
TLVITSTPASPNR	5	0	0		S10(Phosp)	1436.72	T(1): 0.0; T(5): 0.0; S(6): 0.0; T(7): 0.0; S(10): 100.0	0.003	0.00104				0	High	High	2				0				0				0
TDGFAEAIHSPQVAGVPR	2	1	1	P12270	S10(Phosp)	1931.9	T(1): 0.0; S(10): 100.0	0	0.004929				0			0				0				0	High		High	2
QQPQPSQTESPQEAQIIQAK	3	1	1	O96020	S10(Phosp)	2316.09	S(6): 0.5; T(8): 0.5; S(10): 99.0	0	3.052e-08				0	High		1				0				0				0
LDQPVSAPPSPR	3	1	1	Q16204	S10(Phosp)	1343.64	S(6): 0.4; S(10): 99.6	0	0.004297				0	High	High	2				0				0				0
MESEGGADDSAEEGDLLDDDDNEDRGDDQLELIK	5	1	1	P07910	S10(Phosp)	3790.49	S(3): 99.4; S(10): 0.6	0	5.498e-16				0			0		High		1	High	High	High	3				0
MESEGGADDSAEEGDLLDDDDNEDR	16	1	1	P07910	S10(Phosp)	2778.97	S(3): 0.0; S(10): 100.0	0	5.498e-16				0	High	High	2		High	High	2	High	High	High	3				0
ESEDDLNKESEEEVGPTK	3	1	1	O43719	S10(Phosp)	2114.86	S(2): 50.0; S(10): 50.0; T(17): 0.0	0	0.05737				0	High	High	2	High			1				0				0
NSYNNSQAPSPGLGSK	6	1	1	Q9UHB7	S10(Phosp)	1700.73	S(2): 0.0; Y(3): 0.0; S(6): 0.0; S(10): 99.3; S(15): 0.7	0	5.498e-16				0		High	1			High	1	High	High	High	3				0
EVAENQQNQSSDPEEEKGSQPPPAAESQSSLR	3	1	1	O43491	S10(Phosp)	3533.54	S(10): 33.3; S(11): 33.3; S(19): 33.3; S(27): 0.0; S(29): 0.0; S(30): 0.0	0	0.0009321				0			0				0			High	1				0
VPRPPEREDSDNDDDTHVR	8	1	1	O14654	S10(Phosp)	2328.98	S(10): 100.0; T(16): 0.0	0	7.19e-07				0			0				0				0	High	High	High	3
ARQEEGADASEEDPTPAGEEDVK	1	0	0		S10(Phosp)	2510.02	S(10): 100.0; T(15): 0.0	0.003	0.001765				0	High		1				0				0				0
DDDDIDLFGSDDEEESEEAK	19	1	1	P24534	S10(Phosp)	2352.84	S(10): 100.0; S(16): 0.0	0	1.253e-07				0	High	High	2	High	High	High	3		High	High	2				0
AFLAELEQNSPK	1	1	1	Q9UPN3	S10(Phosp)	1426.66	S(10): 100.0	0	0.0004254				0	High		1				0				0				0
AAEHDLEVASEEEQER	2	0	0		S10(Phosp)	1921.78	S(10): 100.0	0	0.0029				0		High	1	High			1				0				0
HEHPPNPPVSPGK	5	1	1	Q6VMQ6	S10(Phosp)	1472.67	S(10): 100.0	0	0.0002246				0			0				0				0	High	High	High	3
VLNNMEIGASLFDEEGAK	3	1	1	P07205	S10(Phosp)	2016.9	S(10): 100.0	0	0.00173				0			0				0				0	High	High	High	3
AEEDEILNRSPR	2	1	1	P27824	S10(Phosp)	1508.67	S(10): 100.0	0.001	0.01318				0			0				0				0		High	High	2
KPGLEEAVESACAMR	2	1	1	Q9NSE4	S10(Phosp)	1670.74	S(10): 100.0	0.002	0.03202				0			0				0				0		High	High	2
SPIFFNYLYSPLEIEALKPNVNVSSLK	2	0	0		S1(Phosp); Y7(Phosp); Y9(Phosp); S10(Phosp); S24(Phosp)	3482.5	S(1): 98.9; Y(7): 98.9; Y(9): 98.9; S(10): 98.9; S(24): 52.3; S(25): 52.3	0	0.01482				0		High	1				0				0				0
SDISPLTPR	1	1	1	P46821	S1(Phosp); T7(Phosp)	1145.46	S(1): 100.0; S(4): 0.0; T(7): 100.0	0.003	0.01437				0	High		1				0				0				0
SRTSVQTEDDQLIAGQSAR	3	2	1	P35221	S1(Phosp); T3(Phosp); T7(Phosp)	2301.91	S(1): 66.7; T(3): 66.7; S(4): 66.7; T(7): 100.0; S(17): 0.0	0	0.006914				0		High	1				0				0				0
SQTPSPSTLNIDHMEQK	1	1	1	Q6GYQ0	S1(Phosp); T3(Phosp); M14(Oxidation)	2088.83	S(1): 99.0; T(3): 1.0; S(5): 33.3; S(7): 33.3; T(8): 33.3	0	0.006323				0		High	1				0				0				0
STSQGSINSPVYSR	2	1	1	O14639	S1(Phosp); T2(Phosp)	1642.65	S(1): 33.5; T(2): 33.5; S(3): 33.5; S(6): 98.9; S(9): 0.6; Y(12): 0.0; S(13): 0.0	0.003	0.005227				0	High		1				0				0				0
SSPVNNHHSPGQTPTLGQPEAR	6	2	1	Q5SW79	S1(Phosp); S9(Phosp)	2471.06	S(1): 66.7; S(2): 66.7; S(9): 66.7; T(13): 0.0; T(15): 0.0	0	6.687e-10				0			0		High	High	2				0				0
SLKESEQESEEEILAQK	12	1	1	Q9BW71	S1(Phosp); S9(Phosp)	2136.9	S(1): 0.0; S(5): 100.0; S(9): 100.0	0	8.876e-06				0	High		1	High	High	High	3		High	High	2				0
SPSGPVKSPPLSPVGTTPVK	3	1	1	Q9BVC5	S1(Phosp); S8(Phosp)	2092.01	S(1): 99.2; S(3): 0.8; S(8): 100.0; S(12): 0.0; T(16): 0.0; T(17): 0.0	0	0.02054				0		High	1				0				0				0
SPGLVPPSPEFAPR	3	1	1	Q9H5H4	S1(Phosp); S8(Phosp)	1610.7	S(1): 100.0; S(8): 100.0	0	0.0002541				0	High	High	2				0				0				0
SVASNQSEMEFSSLQDMPK	6	1	1	Q8N163	S1(Phosp); S7(Phosp); M9(Oxidation); M17(Oxidation)	2306.86	S(1): 66.7; S(4): 66.7; S(7): 66.7; S(12): 0.0; S(13): 0.0	0	0.00936				0			0				0	High		High	2				0
SSPQHSLSNPLPR	6	1	1	Q86UE8	S1(Phosp); S6(Phosp)	1579.67	S(1): 50.0; S(2): 50.0; S(6): 50.0; S(8): 50.0	0.006	0.06673				0		High	1				0				0				0
SPVGKSPPSTGSTYGSSQK	9	1	1	Q9Y2W1	S1(Phosp); S6(Phosp)	2011.84	S(1): 100.0; S(6): 100.0; S(9): 0.0; T(10): 0.0; S(12): 0.0; T(13): 0.0; Y(14): 0.0; S(16): 0.0; S(17): 0.0	0	5.498e-16				0	High	High	2		High	High	2	High			1				0
SQDQDSEVNELSR	1	1	1	Q86VM9	S1(Phosp); S6(Phosp)	1666.6	S(1): 100.0; S(6): 100.0; S(12): 0.0	0	5.498e-16				0			0				0	High			1				0
SQSESSDEVTELDLSHGK	9	1	1	Q86YS7	S1(Phosp); S6(Phosp)	2107.81	S(1): 0.0; S(3): 100.0; S(5): 50.0; S(6): 50.0; T(10): 0.0; S(15): 0.0	0	0.003587				0		High	1				0			High	1				0
SAPASPTHPGLMSPR	2	0	0		S1(Phosp); S5(Phosp); M12(Oxidation)	1681.67	S(1): 100.0; S(5): 100.0; T(7): 0.0; S(13): 0.0	0	0.1063				0			0	High			1			High	1				0
SAPASPTHPGLMSPR	2	1	1	P85037	S1(Phosp); S5(Phosp)	1665.69	S(1): 99.4; S(5): 49.9; T(7): 0.6; S(13): 50.1	0.006	0.03848				0		High	1				0				0				0
SGSSSPDSEITELK	67	1	1	P17812	S1(Phosp); S5(Phosp)	1596.61	S(1): 99.4; S(3): 0.6; S(4): 0.0; S(5): 100.0; S(8): 0.0; T(11): 0.0	0	0.0001168				0	High	High	2				0	High		High	2				0
SPPLSPVGTTPVK	1	1	1	Q9BVC5	S1(Phosp); S5(Phosp)	1439.66	S(1): 100.0; S(5): 100.0; T(9): 0.0; T(10): 0.0	0.003	0.02315				0	High		1				0				0				0
SVAVSDEEEVEEEAER	1	1	1	Q9Y6X9	S1(Phosp); S5(Phosp)	1966.72	S(1): 100.0; S(5): 100.0	0	6.246e-16				0			0				0		High		1				0
SPSLSPSPPSPLEK	1	1	1	P46821	S1(Phosp); S5(Phosp)	1582.68	S(1): 100.0; S(3): 50.0; S(5): 50.0; S(7): 0.0; S(10): 0.0	0	0.003326				0		High	1				0				0				0
SVASNQSEMEFSSLQDMPK	3	1	1	Q8N163	S1(Phosp); S4(Phosp); S7(Phosp); M9(Oxidation); M17(Oxidation)	2386.83	S(1): 100.0; S(4): 100.0; S(7): 100.0; S(12): 0.0; S(13): 0.0	0	0.0003998				0		High	1				0				0				0
SGSSQELDVKPSASPQER	6	1	1	Q9UQ35	S1(Phosp); S4(Phosp); S14(Phosp)	2141.82	S(1): 66.7; S(3): 66.7; S(4): 66.7; S(12): 0.8; S(14): 99.2	0.005	0.03537				0			0				0		High		1				0
SRTSVQTEDDQLIAGQSAR	35	2	1	P35221	S1(Phosp); S4(Phosp)	2221.95	S(1): 100.0; T(3): 99.4; S(4): 0.6; T(7): 0.0; S(17): 0.0	0	0.001854				0	High	High	2		High	High	2	High	High	High	3				0
SEGSEYEEIPK	1	1	1	P48634	S1(Phosp); S4(Phosp)	1427.5	S(1): 100.0; S(4): 100.0; Y(6): 0.0	0	0.001064				0		High	1				0				0				0
SGPSPTTPQPLR	1	0	0		S1(Phosp); S4(Phosp)	1397.59	S(1): 100.0; S(4): 100.0; T(6): 0.0; T(7): 0.0	0.009	0.07832				0		High	1				0				0				0
SLSSSLDDTEVKK	6	1	1	O95292	S1(Phosp); S4(Phosp)	1568.65	S(1): 100.0; S(3): 0.0; S(4): 0.5; S(5): 99.5; T(9): 0.0	0	0.02474				0	High		1	High	High		2				0				0
SLSNSNPDISGTPTSPDDEVR	9	1	1	Q96N67	S1(Phosp); S3(Phosp)	2347.93	S(1): 99.5; S(3): 49.7; S(5): 49.7; S(10): 0.5; T(12): 0.5; T(14): 0.0; S(15): 0.0	0	5.143e-05				0	High	High	2				0				0				0
SGSPGSSSYEHYESR	1	1	1	Q9P1Y6	S1(Phosp); S3(Phosp)	1789.61	S(1): 59.8; S(3): 59.8; S(6): 39.8; S(7): 39.8; S(8): 0.4; Y(9): 0.4; Y(12): 0.0; S(14): 0.0	0	5.062e-13				0			0				0	High			1				0
SPSFGEDYYGPSR	4	1	1	P49761	S1(Phosp); S3(Phosp)	1621.56	S(1): 100.0; S(3): 100.0; Y(8): 0.0; Y(9): 0.0; S(12): 0.0	0	0.001294				0		High	1				0		High	High	2				0
SPSPEPIYNSEGK	6	1	1	Q15637	S1(Phosp); S3(Phosp)	1564.6	S(1): 100.0; S(3): 100.0; Y(8): 0.0; S(10): 0.0	0	0.0001261				0	High	High	2				0	High			1				0
SPSPGPNHTSNSSNASNATVVPQNSSAR	30	1	1	Q9BTA9	S1(Phosp); S3(Phosp)	2925.22	S(1): 100.0; S(3): 100.0; T(9): 0.0; S(10): 0.0; S(12): 0.0; S(13): 0.0; S(16): 0.0; T(19): 0.0; S(25): 0.0; S(26): 0.0	0	4.406e-08				0	High	High	2		High	High	2	High	High	High	3				0
SLSVEHLETK	1	1	1	P26045	S1(Phosp); S3(Phosp)	1302.54	S(1): 100.0; S(3): 100.0; T(9): 0.0	0	0.01541				0		High	1				0				0				0
SPSPAPAPAPAAAAGPPTR	2	1	1	Q9H7N4	S1(Phosp); S3(Phosp)	1843.81	S(1): 100.0; S(3): 100.0; T(18): 0.0	0	0.001704				0			0				0		High	High	2				0
SLSPSHLTEDR	2	1	1	Q5T200	S1(Phosp); S3(Phosp)	1401.54	S(1): 100.0; S(3): 100.0; S(5): 0.0; T(8): 0.0	0.003	0.003064				0		High	1				0	High			1				0
SLSPSSNSAFSR	1	0	0		S1(Phosp); S3(Phosp)	1399.53	S(1): 100.0; S(3): 100.0; S(5): 0.0; S(6): 0.0; S(8): 0.0; S(11): 0.0	0.007	0.07056				0	High		1				0				0				0
SNSPLPVPPSK	6	1	1	Q13247	S1(Phosp); S3(Phosp)	1282.55	S(1): 100.0; S(3): 100.0; S(10): 0.0	0	0.009134				0	High	High	2				0				0				0
SPSPAVPLR	2	1	1	Q6P4R8	S1(Phosp); S3(Phosp)	1083.46	S(1): 100.0; S(3): 100.0	0	0.01104				0	High	High	2				0				0				0
SLSPVAAPPLR	5	1	1	Q8NDT2	S1(Phosp); S3(Phosp)	1267.58	S(1): 100.0; S(3): 100.0	0	0.003761				0	High	High	2				0				0				0
SPSPGLFR	1	0	0		S1(Phosp); S3(Phosp)	1020.4	S(1): 100.0; S(3): 100.0	0.006	0.07058				0		High	1				0				0				0
SSSPVTELASR	18	1	1	Q9UQ35	S1(Phosp); S2(Phosp)	1293.51	S(1): 99.4; S(2): 99.4; S(3): 1.1; T(6): 0.0; S(10): 0.0	0	0.01042				0	High	High	2				0	High	High	High	3				0
SSLSPPSSAYER	3	1	1	Q9BYW2	S1(Phosp); S2(Phosp)	1440.54	S(1): 66.7; S(2): 66.7; S(4): 66.7; S(7): 0.0; S(8): 0.0; Y(10): 0.0	0	0.01583				0		High	1				0				0				0
SSSPELVTHLK	3	1	1	Q07960	S1(Phosp); S2(Phosp)	1357.58	S(1): 66.7; S(2): 66.7; S(3): 66.7; T(8): 0.0	0	0.002135				0		High	1				0				0				0
SSLSGDEEDELFK	2	1	1	Q5T1M5	S1(Phosp); S2(Phosp)	1615.58	S(1): 50.2; S(2): 50.2; S(4): 99.7	0	4.75e-05				0			0				0	High		High	2				0
SSDGSLSHEEDLAK	1	1	1	Q13136	S1(Phosp); S2(Phosp)	1634.6	S(1): 50.0; S(2): 50.0; S(5): 99.2; S(7): 0.8	0	0.01907				0		High	1				0				0				0
SSQGTESGKDSEQENGLGSLSPSDLNK	8	0	0		S1(Phosp); S2(Phosp)	2911.19	S(1): 39.5; S(2): 39.5; T(5): 39.5; S(7): 39.5; S(11): 39.5; S(19): 1.2; S(21): 1.2; S(23): 0.1	0.003	0.007969				0	High	High	2				0				0				0
SSTPLHSPSPIR	6	1	1	O95817	S1(Phosp); S2(Phosp)	1438.61	S(1): 33.3; S(2): 33.3; T(3): 33.3; S(7): 99.4; S(9): 0.6	0.003	0.008752				0	High		1				0				0				0
SSSVGSSSSYPISPAVSR	11	1	1	Q15149	S1(Phosp); S2(Phosp)	1914.79	S(1): 33.3; S(2): 33.3; S(3): 33.3; S(6): 100.0; S(7): 0.0; S(8): 0.0; S(9): 0.0; Y(10): 0.0; S(13): 0.0; S(17): 0.0	0	5.498e-16				0		High	1				0	High	High	High	3				0
STPSHGSVSSLNSTGSLSPK	2	0	0		S1(Phosp); S18(Phosp)	2089.88	S(1): 0.0; T(2): 0.0; S(4): 100.0; S(7): 0.0; S(9): 0.0; S(10): 0.0; S(13): 0.0; T(14): 0.0; S(16): 0.0; S(18): 100.0	0	0.03311				0		High	1				0			High	1				0
SGSSQELDVKPSASPQER	3	1	1	Q9UQ35	S1(Phosp); S14(Phosp)	2061.85	S(1): 33.3; S(3): 33.3; S(4): 33.3; S(12): 0.0; S(14): 100.0	0	3.322e-05				0			0				0		High		1				0
SFEVEEVETPNSTPPR	2	1	1	Q9UHD8	S1(Phosp); S12(Phosp)	1977.79	S(1): 100.0; T(9): 0.0; S(12): 50.0; T(13): 50.0	0.003	0.001326				0	High		1				0				0				0
SGDAAIVDMVPGKPMCVESFSDYPPLGR	3	2	1	P68104	S1(Phosp); M9(Oxidation); M15(Oxidation)	3050.33	S(1): 50.0; S(19): 50.0; S(21): 0.0; Y(23): 0.0	0	4.953e-06				0			0				0				0	High	High	High	3
SLVGTPYWMAPELISR	3	1	1	O96013	S1(Phosp); M9(Oxidation)	1915.9	S(1): 100.0; T(5): 0.0; Y(7): 0.0; S(15): 0.0	0	1.965e-05	High	High	High	3			0				0				0				0
SGDAAIVDMVPGKPMCVESFSDYPPLGR	10	2	1	P68104	S1(Phosp); M9(Oxidation)	3034.35	S(1): 33.3; S(19): 33.3; S(21): 33.3; Y(23): 0.2	0	0.0006313	High	High		2			0				0				0	High			1
SYDVPPPPMEPDHPFYSNISK	2	2	1	P18669	S1(Phosp); M9(Oxidation)	2513.07	S(1): 50.0; Y(2): 50.0; Y(16): 0.0; S(17): 0.0; S(20): 0.0	0	1.549e-05		High		1			0				0				0				0
SGTFDLLEMDR	2	1	1	Q9NVE7	S1(Phosp); M9(Oxidation)	1379.55	S(1): 50.0; T(3): 50.0	0	0.000918	High			1			0				0				0				0
SLGEQDQMTLRPPEK	1	0	0		S1(Phosp); M8(Oxidation)	1824.82	S(1): 100.0; T(9): 0.0	0	7.715e-07				0			0				0	High			1				0
SSIHNFMTHPEFR	2	0	0		S1(Phosp); M7(Oxidation)	1698.71	S(1): 49.7; S(2): 49.7; T(8): 0.6	0.001	0.01328			High	1			0				0				0				0
SPGHMVILDQTK	2	1	1	Q9NWH9	S1(Phosp); M5(Oxidation)	1421.65	S(1): 100.0; T(11): 0.0	0	0.001555	High		High	2			0				0				0				0
SPTMEQAVQTASAHLPAPAAVGR	17	1	1	Q8ND56	S1(Phosp); M4(Oxidation)	2386.12	S(1): 100.0; T(3): 0.0; T(10): 0.0; S(12): 0.0	0	2.456e-06	High	High	High	3			0				0			High	1				0
SPGMLEPLGSSR	15	1	1	Q9UQ35	S1(Phosp); M4(Oxidation)	1326.58	S(1): 100.0; S(10): 0.0; S(11): 0.0	0	6.838e-05	High	High	High	3	High	High	2				0	High	High	High	3				0
SFSMQDLTLIR	2	1	1	Q9BRK0	S1(Phosp); M4(Oxidation)	1406.64	S(1): 50.0; S(3): 50.0; T(8): 0.0	0.001	0.01301	High			1			0				0				0				0
SSSMSSIDLVSASDDVHR	5	1	1	Q9Y5P4	S1(Phosp); M4(Oxidation)	1988.83	S(1): 33.2; S(2): 33.2; S(3): 33.2; S(5): 0.2; S(6): 0.2; S(11): 0.0; S(13): 0.0	0	1.26e-07	High			1			0				0				0				0
SPQMVSAIVR	1	1	1	P35222	S1(Phosp); M4(Oxidation)	1183.55	S(1): 100.0; S(6): 0.0	0.003	0.006723				0	High		1				0				0				0
SQEMVHLVNK	1	1	1	P16070	S1(Phosp); M4(Oxidation)	1280.57	S(1): 100.0	0	3.196e-12				0			0				0	High			1				0
SPMSTNSSVHTGSDVEQDAEKK	5	1	1	Q9ULU4	S1(Phosp); M3(Oxidation); S4(Phosp)	2509.97	S(1): 100.0; S(4): 1.0; T(5): 1.0; S(7): 1.0; S(8): 1.0; T(11): 1.0; S(13): 94.8	0	8.856e-12				0			0				0	High			1				0
SPMSTNSSVHTGSDVEQDAEK	5	0	0		S1(Phosp); M3(Oxidation)	2301.92	S(1): 96.6; S(4): 0.8; T(5): 0.8; S(7): 0.8; S(8): 0.8; T(11): 0.0; S(13): 0.0	0	0.0995				0			0				0			High	1				0
SPMEFVEYNKQQLSR	2	0	0		S1(Phosp); M3(Oxidation)	1951.86	S(1): 50.0; Y(8): 50.0; S(14): 0.0	0	0.109				0			0				0			High	1				0
SMGYDDLDYGMMSDYGTAR	6	1	1	O60716	S1(Phosp); M2(Oxidation); M11(Oxidation); M12(Oxidation)	2275.79	S(1): 100.0; Y(4): 0.0; Y(9): 0.0; S(13): 0.0; Y(15): 0.0; T(17): 0.0	0	1.268e-06	High	High	High	3			0				0				0				0
SMDLGIADETK	3	1	1	Q8TEW0	S1(Phosp); M2(Oxidation)	1275.52	S(1): 100.0; T(10): 0.0	0	9.988e-05	High	High	High	3			0				0				0				0
SMSAPVIFDR	1	1	1	O60749	S1(Phosp); M2(Oxidation)	1218.52	S(1): 0.0; S(3): 100.0	0.009	0.1868			High	1			0				0				0				0
SPGLLSSDNPQLSALLMGK	2	0	0		S1(Phosp); M17(Oxidation)	2023.98	S(1): 100.0; S(6): 0.0; S(7): 0.0; S(13): 0.0	0	0.0004911	High		High	2			0				0				0				0
SGSPRPTEPTDFLMLFEGSPSGK	10	1	1	Q9UPN4	S1(Phosp); M14(Oxidation)	2533.14	S(1): 49.8; S(3): 49.8; T(7): 0.4; T(10): 0.0; S(19): 0.0; S(21): 0.0	0	4.47e-06	High	High	High	3			0				0				0				0
SPLTQEQLIPNLAMK	1	1	1	Q9UNE7	S1(Phosp); M14(Oxidation)	1778.87	S(1): 100.0; T(4): 0.0	0.002	0.0395	High			1			0				0				0				0
SPQTLAPVGEDAMK	4	1	1	Q92797	S1(Phosp); M13(Oxidation)	1539.67	S(1): 100.0; T(4): 0.0	0	2.398e-05	High	High	High	3		High	1				0				0				0
SPTGPSNSFLANMGGTVAHK	15	1	1	Q96I25	S1(Phosp); M13(Oxidation)	2068.91	S(1): 100.0; T(3): 0.0; S(6): 0.0; S(8): 0.0; T(16): 0.0	0	1.652e-08	High	High	High	3			0				0				0				0
SPPETAAPVEDMAR	1	0	0		S1(Phosp); M12(Oxidation)	1566.65	S(1): 100.0; T(5): 0.0	0.005	0.05746				0	High		1				0				0				0
SPQNQYPAELMR	1	0	0		S1(Phosp); M11(Oxidation)	1529.65	S(1): 100.0; Y(6): 0.0	0	0.02044				0		High	1				0				0				0
SPLIESTANMDNNQSQK	1	1	1	O14974	S1(Phosp); M10(Oxidation)	1972.83	S(1): 100.0; S(6): 0.0; T(7): 0.0; S(15): 0.0	0	4.192e-09				0			0				0	High			1				0
SPPSVQSLAMR	1	1	1	Q96KQ7	S1(Phosp); M10(Oxidation)	1268.57	S(1): 100.0; S(4): 0.0; S(7): 0.0	0	0.0007928				0		High	1				0				0				0
SESPPAELPSLR	6	1	1	Q14669	S1(Phosp)	1362.63	S(1): 99.7; S(3): 0.3; S(10): 0.0	0	0.0001097	High	High	High	3		High	1				0				0				0
SPGSPPGPELPIETALDDR	4	1	1	Q8TEW0	S1(Phosp)	2027.93	S(1): 99.6; S(4): 0.4; T(14): 0.0	0	3.815e-05	High	High	High	3			0				0				0				0
SPSAPAATSSASSSTSSYK	9	1	1	Q15345	S1(Phosp)	1853.78	S(1): 99.6; S(3): 0.4; T(8): 0.0; S(9): 0.0; S(10): 0.0; S(12): 0.0; S(13): 0.0; S(14): 0.0; T(15): 0.0; S(16): 0.0; S(17): 0.0; Y(18): 0.0	0	3.898e-09	High	High	High	3	High	High	2	High			1				0				0
SKTFNPGAGLPTDK	4	1	1	P09661	S1(Phosp)	1512.71	S(1): 99.5; T(3): 0.5; T(12): 0.0	0	0.001075	High	High	High	3			0				0				0				0
SASLSNLHSLDR	6	1	1	Q9Y3M2	S1(Phosp)	1379.63	S(1): 50.0; S(3): 50.0; S(5): 0.0; S(9): 0.0	0	6.695e-05	High	High	High	3			0				0				0				0
SSPPPGYVPER	6	1	1	Q99759	S1(Phosp)	1265.56	S(1): 50.0; S(2): 50.0; Y(7): 0.0	0.001	0.01637	High	High	High	3			0				0				0				0
SSPGQTPEEGAQALAEFAALHGPALR	12	1	1	Q14166	S1(Phosp)	2685.27	S(1): 50.0; S(2): 50.0; T(6): 0.0	0	2.248e-09	High	High	High	3			0				0				0	High			1
SSLPNGEGLQLK	8	1	1	Q9ULR3	S1(Phosp)	1322.63	S(1): 50.0; S(2): 50.0	0	0.0002779	High	High	High	3		High	1				0				0				0
SGDAAIVDMVPGKPMCVESFSDYPPLGR	7	2	1	P68104	S1(Phosp)	3018.35	S(1): 50.0; S(19): 50.0; S(21): 0.0; Y(23): 0.0	0	4.903e-05	High	High	High	3			0				0				0	High			1
SPYQEFTDHLVK	4	1	1	P15880	S1(Phosp)	1543.68	S(1): 100.0; Y(3): 0.0; T(7): 0.0	0	0.000763	High	High	High	3			0				0				0				0
SEAEDEDDEDYVPYVPLR	10	1	1	Q9UJV9	S1(Phosp)	2220.89	S(1): 100.0; Y(11): 0.0; Y(14): 0.0	0	2.055e-08	High	High	High	3		High	1		High	High	2	High	High	High	3				0
SFEVEEVETPNSTPPR	14	1	1	Q9UHD8	S1(Phosp)	1897.82	S(1): 100.0; T(9): 0.0; S(12): 0.0; T(13): 0.0	0	2.982e-09	High	High	High	3	High	High	2	High	High		2	High	High	High	3		High	High	2
SPGAPGPLTLK	3	1	1	Q15942	S1(Phosp)	1117.57	S(1): 100.0; T(9): 0.0	0	0.0001669	High	High	High	3			0				0				0				0
SFAGNLNTYK	4	1	1	Q01813	S1(Phosp)	1194.52	S(1): 100.0; T(8): 0.0; Y(9): 0.0	0	0.0001525	High	High	High	3		High	1				0				0				0
SIQDLTVTGTEPGQVSSR	20	1	1	O43318	S1(Phosp)	1954.91	S(1): 100.0; T(6): 0.0; T(8): 0.0; T(10): 0.0; S(16): 0.0; S(17): 0.0	0	1.241e-09	High	High	High	3	High	High	2	High	High	High	3	High	High	High	3				0
SPDEVTLTSIVPTR	5	1	1	Q9UKS6	S1(Phosp)	1594.77	S(1): 100.0; T(6): 0.0; T(8): 0.0; S(9): 0.0; T(13): 0.0	0	3.594e-09	High	High	High	3	High	High	2				0				0				0
SFEDLTDHPVTR	3	1	1	P78536	S1(Phosp)	1496.64	S(1): 100.0; T(6): 0.0; T(11): 0.0	0	0.001355	High	High	High	3			0				0				0				0
SVVGTPAYLAPEVLLNQGYNR	8	1	1	Q9BZL6	S1(Phosp)	2341.16	S(1): 100.0; T(5): 0.0; Y(8): 0.0; Y(19): 0.0	0	5.469e-05	High	High	High	3			0				0				0				0
SPGNTSQPPAFFSK	3	1	1	Q9Y618	S1(Phosp)	1544.68	S(1): 100.0; T(5): 0.0; S(6): 0.0; S(13): 0.0	0	9.977e-06	High	High	High	3			0				0				0				0
SLPTTVPESPNYR	6	1	1	Q6PKG0	S1(Phosp)	1540.7	S(1): 100.0; T(4): 0.0; T(5): 0.0; S(9): 0.0; Y(12): 0.0	0	0.0005284	High	High	High	3		High	1				0				0				0
SPVREPIDNLTPEER	3	1	1	Q14498	S1(Phosp)	1831.86	S(1): 100.0; T(11): 0.0	0	0.001998	High	High	High	3			0				0				0				0
SFDHLISDTK	3	1	1	P21359	S1(Phosp)	1242.54	S(1): 100.0; S(7): 0.0; T(9): 0.0	0	0.002398	High	High	High	3			0				0				0				0
SPHQLLSPSSFSPSATPSQK	11	1	1	Q14181	S1(Phosp)	2163.01	S(1): 100.0; S(7): 0.0; S(9): 0.0; S(10): 0.0; S(12): 0.0; S(14): 0.0; T(16): 0.0; S(18): 0.0	0	3.744e-10	High	High	High	3		High	1				0				0				0
SLDLPSIGGSSVGK	3	1	1	Q9UMZ2	S1(Phosp)	1396.67	S(1): 100.0; S(6): 0.0; S(10): 0.0; S(11): 0.0	0	2.422e-08	High	High	High	3			0				0				0				0
SLGPSLATDK	7	1	1	Q9H3N1	S1(Phosp)	1068.5	S(1): 100.0; S(5): 0.0; T(8): 0.0	0	1.807e-05	High	High	High	3	High	High	2	High	High		2				0				0
SPGASNFSTLPK	4	1	1	Q9Y4E8	S1(Phosp)	1285.58	S(1): 100.0; S(5): 0.0; S(8): 0.0; T(9): 0.0	0	5.273e-05	High	High	High	3	High		1				0				0				0
SPVPSAFSDQSR	14	1	1	Q9UQ35	S1(Phosp)	1357.58	S(1): 100.0; S(5): 0.0; S(8): 0.0; S(11): 0.0	0	0.001207	High	High	High	3	High	High	2	High	High	High	3	High	High	High	3	High	High	High	3
SLPVSVPVWGFK	3	1	1	Q96B36	S1(Phosp)	1395.71	S(1): 100.0; S(5): 0.0	0	0.0002208	High	High	High	3			0				0				0				0
SPVSTRPLPSASQK	21	1	1	Q8ND56	S1(Phosp)	1534.76	S(1): 100.0; S(4): 0.0; T(5): 0.0; S(10): 0.0; S(12): 0.0	0	2.774e-10	High	High	High	3	High	High	2	High	High	High	3	High	High	High	3	High	High	High	3
SPGSISYLPSFFTK	3	1	1	O75376	S1(Phosp)	1610.75	S(1): 100.0; S(4): 0.0; S(6): 0.0; Y(7): 0.0; S(10): 0.0; T(13): 0.0	0	7.687e-06	High	High	High	3			0				0				0				0
SPSGGAAGPLLTPSQSLDGSR	14	1	1	Q96CX2	S1(Phosp)	2034.95	S(1): 100.0; S(3): 0.0; T(12): 0.0; S(14): 0.0; S(16): 0.0; S(20): 0.0	0	5.574e-07	High	High	High	3	High		1		High	High	2				0				0
SVSGFLHFDTATK	4	1	1	Q92621	S1(Phosp)	1489.67	S(1): 100.0; S(3): 0.0; T(10): 0.0; T(12): 0.0	0	0.0001576	High	High	High	3			0				0				0				0
SLQQLAEER	6	1	1	Q13813	S1(Phosp)	1153.52	S(1): 100.0	0	0.002169	High	High	High	3	High	High	2				0				0	High			1
SPNELVDDLFK	5	1	1	Q9UNZ2	S1(Phosp)	1356.61	S(1): 100.0	0	9.015e-05	High	High	High	3	High	High	2				0				0				0
SPGVAAAVAEDGGLK	3	1	1	Q9BTE7	S1(Phosp)	1421.67	S(1): 100.0	0	9.458e-07	High	High	High	3			0				0				0				0
SIEVENDFLPVEK	3	1	1	Q96B97	S1(Phosp)	1598.73	S(1): 100.0	0	7.638e-08	High	High	High	3			0				0				0				0
SASADNLTLPR	10	1	1	Q8ND76	S1(Phosp)	1224.56	S(1): 0.4; S(3): 99.6; T(8): 0.0	0	4.133e-06	High	High	High	3	High	High	2	High	High	High	3	High		High	2				0
SGSPNLPHSVSSYK	3	1	1	Q5T481	S1(Phosp)	1539.68	S(1): 0.4; S(3): 99.6; S(9): 0.0; S(11): 0.0; S(12): 0.0; Y(13): 0.0	0	8.418e-07	High	High	High	3			0				0				0				0
STSPVTDPSIPIR	10	1	1	Q99607	S1(Phosp)	1449.7	S(1): 0.0; T(2): 0.0; S(3): 100.0; T(6): 0.0; S(9): 0.0	0	0.001566	High	High	High	3	High		1				0				0				0
SVVSDLEADDVK	4	1	1	P11388	S1(Phosp)	1356.59	S(1): 0.0; S(4): 100.0	0	0.0003826	High	High	High	3			0				0		High		1				0
SNSVEKPVSSILSR	4	1	1	Q9UI08	S1(Phosp)	1582.78	S(1): 0.0; S(3): 100.0; S(9): 0.0; S(10): 0.0; S(13): 0.0	0	2.439e-05	High	High	High	3	High		1				0				0				0
SISPSALQDLLR	3	1	1	Q92793	S1(Phosp)	1379.69	S(1): 0.0; S(3): 100.0; S(5): 0.0	0	0.0001216	High	High	High	3			0				0				0				0
SFSADNFIGIQR	6	1	1	Q8N7R7	S1(Phosp)	1434.64	S(1): 0.0; S(3): 100.0	0	2.589e-05	High	High	High	3			0				0	High			1				0
SSTPPGESYFGVSSLQLK	25	1	1	Q9UQ35	S1(Phosp)	1963.91	S(1): 0.0; S(2): 0.0; T(3): 100.0; S(8): 0.0; Y(9): 0.0; S(13): 0.0; S(14): 0.0	0	6.898e-08	High	High	High	3			0				0		High		1	High	High		2
SSSPELVTHLK	8	1	1	Q07960	S1(Phosp)	1277.61	S(1): 0.0; S(2): 0.0; S(3): 100.0; T(8): 0.0	0	0.004333	High	High	High	3			0		High		1				0				0
SPPKVPIVIQDDSLPAGPPPQIR	4	1	1	Q7Z422	S1(Phosp)	2501.32	S(1): 99.4; S(13): 0.6	0	0.000714	High		High	2			0				0				0				0
SGDAAIVEMVPGKPMCVESFSQYPPLGR	2	1	1	Q05639	S1(Phosp)	3045.4	S(1): 98.8; S(19): 1.1; S(21): 0.0; Y(23): 0.0	0	0.0004222	High		High	2			0				0				0				0
SCSGVEFSTSGSSNTDTGK	4	1	1	P45880	S1(Phosp)	1930.73	S(1): 50.0; S(3): 50.0; S(8): 0.0; T(9): 0.0; S(10): 0.0; S(12): 0.0; S(13): 0.0; T(15): 0.0; T(17): 0.0	0	1.177e-07	High		High	2			0				0				0				0
SGSGISVISSTSVDQR	8	1	1	Q15811	S1(Phosp)	1659.76	S(1): 50.0; S(3): 50.0; S(6): 0.0; S(9): 0.0; S(10): 0.0; T(11): 0.0; S(12): 0.0	0	7.436e-05	High		High	2	High		1				0	High			1				0
SSPQLDPLR	12	1	1	Q8ND56	S1(Phosp)	1092.51	S(1): 50.0; S(2): 50.0	0.001	0.02265		High	High	2	High		1				0				0	High	High	High	3
SSPQLDPLRK	4	1	1	Q8ND56	S1(Phosp)	1220.6	S(1): 50.0; S(2): 50.0	0.002	0.04431		High	High	2			0				0				0				0
SYTLVVAK	4	1	1	O43491	S1(Phosp)	960.48	S(1): 49.9; Y(2): 49.9; T(3): 0.2	0.002	0.03497		High	High	2			0				0				0				0
SSTLSQLPGDK	4	1	1	O60271	S1(Phosp)	1212.55	S(1): 33.3; S(2): 33.3; T(3): 33.3; S(5): 0.0	0	0.002298	High		High	2			0				0				0				0
SVDEVNYWDK	7	1	1	P12694	S1(Phosp)	1334.53	S(1): 100.0; Y(7): 0.0	0	1.045e-05	High	High		2	High	High	2	High	High	High	3				0				0
SFDYNYR	3	1	1	O75494	S1(Phosp)	1044.38	S(1): 100.0; Y(4): 0.0; Y(6): 0.0	0.003	0.01312	High		High	2			0				0	High			1				0
SAVLLVDETATTPIFANR	2	1	1	Q12802	S1(Phosp)	1998	S(1): 100.0; T(9): 0.0; T(11): 0.0; T(12): 0.0	0	3.888e-08	High		High	2			0				0				0				0
SPEPEATLTFPFLDK	2	1	1	Q9UPQ0	S1(Phosp)	1771.82	S(1): 100.0; T(7): 0.0; T(9): 0.0	0	3.822e-06		High	High	2			0				0				0				0
SGGGDLTLGLEPSEEEAPR	2	1	1	P04626	S1(Phosp)	1993.88	S(1): 100.0; T(7): 0.0; S(13): 0.0	0	1.892e-06	High		High	2			0				0				0				0
SAGEEEDGPVLTDEQK	10	1	1	Q66PJ3	S1(Phosp)	1783.73	S(1): 100.0; T(12): 0.0	0	1.453e-06		High	High	2	High	High	2	High	High	High	3	High	High	High	3				0
SPEPEVLSTQEDLFDQSNK	5	1	1	Q12888	S1(Phosp)	2242.99	S(1): 100.0; S(8): 0.0; T(9): 0.0; S(17): 0.0	0	5.895e-09	High	High		2			0				0	High	High	High	3				0
SPPLIGSESAYESFLSADDK	2	1	1	P46821	S1(Phosp)	2192.97	S(1): 100.0; S(7): 0.0; S(9): 0.0; Y(11): 0.0; S(13): 0.0; S(16): 0.0	0	0.004297	High		High	2			0				0				0				0
SPDVISSASTALSQDIPEIASEALSR	2	1	1	Q6P2E9	S1(Phosp)	2724.3	S(1): 100.0; S(6): 0.0; S(7): 0.0; S(9): 0.0; T(10): 0.0; S(13): 0.0; S(21): 0.0; S(25): 0.0	0	0.0003374	High	High		2			0				0				0				0
SPVGSGAPQAAAPAPAAHVAGNPGGDAAPAATGTAAAASLATAAGSEDAEK	4	1	1	P16989	S1(Phosp)	4459.09	S(1): 100.0; S(5): 0.0; T(32): 0.0; T(34): 0.0; S(39): 0.0; T(42): 0.0; S(46): 0.0	0	9.116e-10	High	High		2			0				0				0				0
SPPSSSEIFTPAHEENVR	5	1	1	C9JLW8	S1(Phosp)	2063.91	S(1): 100.0; S(4): 0.0; S(5): 0.0; S(6): 0.0; T(10): 0.0	0	4.941e-06	High	High		2			0				0				0				0
SPSLGSDLTFATR	5	1	1	Q13425	S1(Phosp)	1431.65	S(1): 100.0; S(3): 0.0; S(6): 0.0; T(9): 0.0; T(12): 0.0	0	4.805e-05	High		High	2	High	High	2				0				0				0
SPSDSSTASTPVAEQIER	22	1	1	Q16643	S1(Phosp)	1941.84	S(1): 100.0; S(3): 0.0; S(5): 0.0; S(6): 0.0; T(7): 0.0; S(9): 0.0; T(10): 0.0	0	1.4e-08		High	High	2	High		1	High			1	High			1				0
SVSSFPVPQDNVDTHPGSGK	3	1	1	Q676U5	S1(Phosp)	2134.94	S(1): 100.0; S(3): 0.0; S(4): 0.0; T(14): 0.0; S(18): 0.0	0	7.543e-10	High		High	2			0				0				0				0
SQEDLNEPIKR	4	1	1	Q7Z460	S1(Phosp)	1408.65	S(1): 100.0	0	0.000567	High		High	2	High		1				0	High			1				0
SVSPTFLNPSDENLK	2	1	1	Q9UKA4	S1(Phosp)	1727.79	S(1): 0.0; S(3): 100.0; T(5): 0.0; S(10): 0.0	0	1.206e-05		High	High	2			0				0				0				0
SSSESYTQSFQSR	6	1	1	Q9BTU6	S1(Phosp)	1573.61	S(1): 0.0; S(2): 0.0; S(3): 100.0; S(5): 0.0; Y(6): 0.0; T(7): 0.0; S(9): 0.0; S(12): 0.0	0	1.445e-07	High		High	2			0				0	High			1				0
SRLTPVSPESSSTEEK	2	1	1	Q13501	S1(Phosp)	1813.83	S(1): 99.5; T(4): 0.5; S(7): 0.0; S(10): 0.0; S(11): 0.0; S(12): 0.0; T(13): 0.0	0.001	0.01197	High			1			0				0				0				0
SPSKPLPEVTDEYK	7	1	1	P05455	S1(Phosp)	1669.77	S(1): 50.0; S(3): 50.0; T(10): 0.0; Y(13): 0.0	0	5.513e-05	High			1	High	High	2	High			1				0				0
SGSESEEAELSLSLAR	2	1	1	Q8IV50	S1(Phosp)	1744.77	S(1): 50.0; S(3): 50.0; S(5): 0.0; S(11): 0.0; S(13): 0.0	0	2.843e-06		High		1			0				0				0				0
SSPAAFINPPIGTVTPALK	2	1	1	Q9BY77	S1(Phosp)	1961.01	S(1): 50.0; S(2): 50.0; T(13): 0.0; T(15): 0.0	0	0.002069		High		1			0				0				0				0
SSPAELSSSSQHLLR	2	1	1	Q9UQC2	S1(Phosp)	1678.79	S(1): 50.0; S(2): 50.0; S(7): 0.0; S(8): 0.0; S(9): 0.0; S(10): 0.0	0	0.001283	High			1			0				0				0				0
SSPLSFPSVPQEETLR	2	0	0		S1(Phosp)	1853.87	S(1): 50.0; S(2): 50.0; S(5): 0.0; S(8): 0.0; T(14): 0.0	0.006	0.06807	High			1			0				0				0				0
SSFSEGQTLTVTSGAK	2	0	0		S1(Phosp)	1679.75	S(1): 50.0; S(2): 50.0; S(4): 0.0; T(8): 0.0; T(10): 0.0; T(12): 0.0; S(13): 0.0	0	0.0002071		High		1			0				0				0				0
SSPGAVAGLSNAPGTPR	2	1	1	Q9BWG4	S1(Phosp)	1618.76	S(1): 50.0; S(2): 50.0; S(10): 0.0; T(15): 0.0	0	2.232e-06			High	1			0				0				0				0
SVSVDLNVDPSLQIDIPDALSER	5	1	1	Q9Y5X3	S1(Phosp)	2562.23	S(1): 49.9; S(3): 49.9; S(11): 0.2; S(21): 0.0	0.001	0.02205	High			1			0				0				0				0
SHNNFVAILDLPEGEHQYK	1	1	1	Q9Y478	S1(Phosp)	2291.05	S(1): 100.0; Y(18): 0.0	0	5.248e-10		High		1			0				0				0				0
SHNDFVAILDLPEGEHQYK	1	1	1	O43741	S1(Phosp)	2292.03	S(1): 100.0; Y(18): 0.0	0	3.652e-07		High		1			0				0				0				0
SVVGTPAYLAPEVLR	2	2	1	O94806	S1(Phosp)	1651.85	S(1): 100.0; T(5): 0.0; Y(8): 0.0	0	8.259e-06			High	1	High		1				0				0				0
SVDIHDSIQPR	1	1	1	Q9Y6D6	S1(Phosp)	1346.61	S(1): 100.0; S(7): 0.0	0	0.0001617		High		1			0				0				0				0
SPVSPLAAQGIPLPAQLTK	1	1	1	Q96SI1	S1(Phosp)	1968.06	S(1): 100.0; S(4): 0.0; T(18): 0.0	0	3.835e-06			High	1			0				0				0				0
SPESLPGPALEDIAIK	1	0	0		S1(Phosp)	1716.84	S(1): 100.0; S(4): 0.0	0	0.0009436		High		1			0				0				0				0
SPILLPK	1	1	1	Q8TD16	S1(Phosp)	847.468	S(1): 100.0	0.002	0.04023	High			1			0				0				0				0
SQEDLNEPIK	1	1	1	Q7Z460	S1(Phosp)	1252.55	S(1): 100.0	0	0.000872	High			1			0				0				0				0
SPEPDGPAPAFLR	2	1	1	Q9Y4F5	S1(Phosp)	1433.65	S(1): 100.0	0	0.0008322	High			1	High		1				0				0				0
SPGVAAAVAEDGGLKK	2	1	1	Q9BTE7	S1(Phosp)	1549.76	S(1): 100.0	0	1.391e-06	High			1	High		1				0				0				0
SAPPNLWAAQR	1	1	1	Q92934	S1(Phosp)	1290.6	S(1): 100.0	0	0.0003107		High		1			0				0				0				0
SATPTPTVIAR	1	1	1	Q92618	S1(Phosp)	1193.59	S(1): 0.0; T(3): 100.0; T(5): 0.0; T(7): 0.0	0.001	0.01136	High			1			0				0				0				0
SKSQSSGSSATHPISVPGAR	1	0	0		S1(Phosp)	2020.95	S(1): 0.0; S(3): 97.5; S(5): 0.5; S(6): 0.5; S(8): 0.5; S(9): 0.5; T(11): 0.5; S(15): 0.0	0.002	0.05891		High		1			0				0				0				0
SWSPPPEVSR	1	0	0		S1(Phosp)	1221.53	S(1): 0.0; S(3): 100.0; S(9): 0.0	0.009	0.2231		High		1			0				0				0				0
SLSPILPGR	1	1	1	Q6ZSZ5	S1(Phosp)	1019.53	S(1): 0.0; S(3): 100.0	0.001	0.01446	High			1			0				0				0				0
SFSKEVEER	1	1	1	Q04637	S1(Phosp)	1190.51	S(1): 0.0; S(3): 100.0	0.007	0.1335	High			1			0				0				0				0
SSSPVTELASR	14	1	1	Q9UQ35	S1(Phosp)	1213.55	S(1): 0.0; S(2): 0.0; S(3): 100.0; T(6): 0.0; S(10): 0.0	0	0.01915		High		1	High	High	2				0	High		High	2		High	High	2
SSSFSLPSR	2	1	1	Q14153	S1(Phosp)	1047.45	S(1): 0.0; S(2): 0.0; S(3): 100.0; S(5): 0.0; S(8): 0.0	0.002	0.03001	High			1			0				0				0				0
SLSSSLDDTEVK	7	1	1	O95292	S1(Phosp)	1360.59	S(1): 99.6; S(3): 0.4; S(4): 0.0; S(5): 0.0; T(9): 0.0	0	0.008143				0	High	High	2				0				0				0
SFSLASSSNSPISQR	2	0	0		S1(Phosp)	1647.74	S(1): 99.5; S(3): 0.5; S(6): 0.0; S(7): 0.0; S(8): 0.0; S(10): 0.0; S(13): 0.0	0	0.01357				0			0				0			High	1				0
SYEDLTESEDGAASGDSHK	3	1	1	Q86VX9	S1(Phosp)	2077.79	S(1): 50.0; Y(2): 50.0; T(6): 0.0; S(8): 0.0; S(14): 0.0; S(17): 0.0	0	2.644e-05				0	High		1				0				0				0
SPTLSVPR	2	1	1	Q9UH92	S1(Phosp)	936.455	S(1): 50.0; T(3): 50.0; S(5): 0.0	0.003	0.03248				0		High	1				0				0				0
[truncated: 181 more rows]

## Sheet: SCXpSMIP
				HEK293T cell sample analysis			multiple reports exported from Proteome Discoverer
			10 µg sample after SCX applied on pS-MIP (Column K,L,M are the 3 replicates; Column N: times of identification)
Sequence	# PSMs	# Proteins	# Protein Groups	Protein Group Accessions	Modifications	MH+ [Da]	phosphoRS Site Probabilities	q-Value	PEP	A9	B9	C9	SCX/pSMIP	D9	E9	TiO2_100 µg	F9	G9	H9	SCX/TiO2	I9	J9	K9	TiO2	L9	M9	N9	pS-MIP
QQAAYYAQTSPQGMPQHPPAPQGQ	12	1	1	Q96AE4	Y5(Phosp); M14(Oxidation)	2677.15	Y(5): 96.7; Y(6): 1.1; T(9): 1.1; S(10): 1.1	0	1.822e-05	High	High	High	3			0				0		High		1				0
SFNYSPNSSTSEVSSTSASK	19	1	1	Q5VT52	Y4(Phosp)	2146.88	S(1): 0.0; Y(4): 0.0; S(5): 100.0; S(8): 0.0; S(9): 0.0; T(10): 0.0; S(11): 0.0; S(14): 0.0; S(15): 0.0; T(16): 0.0; S(17): 0.0; S(19): 0.0	0	8.519e-12	High	High	High	3		High	1	High			1	High			1				0
SYSSPDITQAIQEEEKR	15	1	1	P40818	Y2(Phosp)	2060.92	S(1): 0.0; Y(2): 0.0; S(3): 100.0; S(4): 0.0; T(8): 0.0	0	4.022e-06	High	High	High	3	High		1				0				0				0
ELEQVCNPIISGLYQGAGGPGPGGFGAQGPK	6	1	1	P08107	Y14(Phosp)	3078.43	S(11): 50.0; Y(14): 50.0	0	2.056e-15	High	High	High	3			0				0				0				0
QNGSNDSDRYSDNEEDSKIELK	25	1	1	P42167	Y10(Phosp)	2623.08	S(4): 0.0; S(7): 0.0; Y(10): 50.0; S(11): 50.0; S(17): 0.0	0	1.104e-06	High	High	High	3			0	High	High	High	3	High	High	High	3	High		High	2
YSPSQNSPIHHIPSR	82	1	1	Q9NYF8	Y1(Phosp); S7(Phosp)	1879.79	Y(1): 99.4; S(2): 0.6; S(4): 0.0; S(7): 100.0; S(14): 0.0	0	2.693e-06	High	High	High	3	High	High	2	High	High	High	3	High	High	High	3	High	High		2
YSGAYGASVSDEELK	10	1	1	Q9NX63	Y1(Phosp)	1655.68	Y(1): 50.0; S(2): 50.0; Y(5): 0.0; S(8): 0.0; S(10): 0.0	0	1.418e-08	High	High	High	3		High	1	High			1				0				0
YSPPAISPLVSEK	6	1	1	Q14694	Y1(Phosp)	1467.71	Y(1): 50.0; S(2): 50.0; S(7): 0.0; S(11): 0.0	0	0.0001683	High	High	High	3			0				0				0				0
YTQGTGGDEVDDSVSVNDIDLSLYIPR	15	1	1	Q8WU90	Y1(Phosp)	3008.35	Y(1): 49.3; T(2): 49.3; T(5): 0.5; S(13): 0.5; S(15): 0.5; S(22): 0.0; Y(24): 0.0	0	4.973e-09	High	High	High	3			0				0				0				0
YLSFTPPEK	3	1	1	Q13177	Y1(Phosp)	1161.52	Y(1): 0.0; S(3): 100.0; T(5): 0.0	0.001	0.01933	High	High	High	3			0				0				0				0
DLPTIPGVTSPSSDEPPMEASQSHLR	10	1	1	Q13541	T9(Phosp); M18(Oxidation)	2844.27	T(4): 0.4; T(9): 49.3; S(10): 49.3; S(12): 0.4; S(13): 0.4; S(21): 0.0; S(23): 0.0	0	2.498e-09	High	High	High	3			0				0				0				0
IESDVQEPTEPEDDLDIMLGNK	5	1	1	P20042	T9(Phosp); M18(Oxidation)	2583.1	S(3): 0.0; T(9): 100.0	0	4.571e-06	High	High	High	3			0				0				0				0
YGPADVEDTTGSGATDSKDDDDIDLFGSDDEEESEEAKR	15	1	1	P24534	T9(Phosp)	4260.69	Y(1): 0.0; T(9): 0.0; T(10): 0.0; S(12): 0.0; T(15): 0.0; S(17): 0.0; S(28): 100.0; S(34): 0.0	0	1.086e-06	High	High	High	3			0				0				0				0
TGSDHTNPTSPLLVKPSDLLEENK	5	1	1	Q96D71	T9(Phosp)	2672.27	T(1): 0.0; S(3): 0.0; T(6): 0.0; T(9): 50.0; S(10): 50.0; S(17): 0.0	0	2.439e-09	High	High	High	3			0				0				0				0
SPSTTYLHTPTPSEDAAIPSK	15	1	1	Q13111	T9(Phosp)	2280.05	S(1): 99.4; S(3): 0.6; T(4): 0.0; T(5): 0.0; Y(6): 0.0; T(9): 0.0; T(11): 0.0; S(13): 0.0; S(20): 0.0	0	1.178e-05	High	High	High	3			0				0				0				0
NALPPVLTTVNGQSPPEHSAPAK	9	1	1	Q6PKG0	T8(Phosp)	2405.19	T(8): 33.3; T(9): 33.3; S(14): 33.3; S(19): 0.0	0	7.839e-07	High	High	High	3			0				0				0				0
FNGEDIDTISPTLGFNIK	3	1	1	P36404	T8(Phosp)	2060.96	T(8): 0.0; S(10): 99.5; T(12): 0.5	0	0.0005174	High	High	High	3			0				0				0				0
TPESQPDTPPGTPLVSQDEK	4	1	1	Q96T60	T8(Phosp)	2202.98	T(1): 0.0; S(4): 0.0; T(8): 100.0; T(12): 0.0; S(16): 0.0	0	9.76e-08	High	High	High	3			0				0				0				0
DSAPSTPTSPTEFLTPGLR	9	1	1	Q9NZJ4	T8(Phosp)	2053.95	S(2): 0.0; S(5): 0.0; T(6): 0.0; T(8): 0.6; S(9): 98.9; T(11): 0.6; T(15): 0.0	0	0.0003952	High	High	High	3	High		1				0				0				0
AMHQAQTMEGCSSPMVVK	6	1	1	Q92879	T7(Phosp); M15(Oxidation)	2030.83	T(7): 99.4; S(12): 0.6; S(13): 0.0	0	0.0006779	High	High	High	3			0				0				0				0
AEVPGATGGDSPHLQPAEPPGEPR	14	1	1	Q9P2K5	T7(Phosp)	2446.1	T(7): 50.0; S(11): 50.0	0	1.17e-09	High	High	High	3			0				0		High	High	2	High	High	High	3
LDGLVETPTGYIESLPR	3	1	1	P55209	T7(Phosp)	1939.94	T(7): 100.0; T(9): 0.0; Y(11): 0.0; S(14): 0.0	0	9.634e-08	High	High	High	3			0				0				0				0
TLNAETPKSSPLPAK	13	1	1	Q7L2J0	T6(Phosp); S9(Phosp)	1713.78	T(1): 50.0; T(6): 50.0; S(9): 50.0; S(10): 50.0	0	0.007143	High	High	High	3	High	High	2				0				0				0
GIPLATGDTSPEPELLPGAPLPPPK	35	1	1	O75821	T6(Phosp)	2544.29	T(6): 98.1; T(9): 0.9; S(10): 0.9	0	1.009e-05	High	High	High	3	High	High	2				0				0	High		High	2
DEILPTTPISEQK	22	1	1	P23396	T6(Phosp)	1550.73	T(6): 50.0; T(7): 50.0; S(10): 0.0	0	0.000166	High	High	High	3	High	High	2		High	High	2	High	High	High	3	High	High	High	3
EGEETEGSEEDDKENDKTEEMPNDSVLENK	40	1	1	P49321	T5(Phosp); M21(Oxidation)	3522.37	T(5): 99.5; S(8): 0.0; T(18): 0.5; S(25): 0.0	0	1.323e-07	High	High	High	3	High		1	High	High	High	3	High	High	High	3				0
IGEGTYGVVYK	21	3	2	P06493;P24941	T5(Phosp)	1265.58	T(5): 100.0; Y(6): 0.0; Y(10): 0.0	0	0.0002001	High	High	High	3	High	High	2	High	High	High	3	High	High		2	High	High	High	3
KDSDTESSDLFTNLNLGR	10	1	1	Q9Y3S2	T5(Phosp)	2091.92	S(3): 50.0; T(5): 50.0; S(7): 0.0; S(8): 0.0; T(12): 0.0	0	0.0008272	High	High	High	3			0				0				0				0
AGSSTPGDAPPAVAEVQGR	19	1	1	Q7Z6Z7	T5(Phosp)	1846.83	S(3): 0.3; S(4): 49.9; T(5): 49.9	0	2.715e-10	High	High	High	3	High	High	2	High	High		2				0				0
KPATPAEDDEDDDIDLFGSDNEEEDKEAAQLR	9	1	1	P29692	T4(Phosp); S19(Phosp)	3737.49	T(4): 100.0; S(19): 100.0	0	3.239e-12	High	High	High	3			0	High	High	High	3	High		High	2				0
RLSTSPDVIQGHQPR	6	1	1	Q9Y385	T4(Phosp)	1770.86	S(3): 99.7; T(4): 0.3; S(5): 0.0	0	3.581e-06	High	High	High	3			0				0				0				0
DVTPPPETEVVLIK	3	1	1	P27816	T3(Phosp)	1616.82	T(3): 100.0; T(8): 0.0	0	0.00128	High	High	High	3			0				0				0				0
EKTPELPEPSVK	15	1	1	Q8IYB3	T3(Phosp)	1433.69	T(3): 100.0; S(10): 0.0	0	0.002316	High	High	High	3	High	High	2				0			High	1	High	High	High	3
KETPPPLVPPAAR	6	1	1	Q9BQA1	T3(Phosp)	1452.76	T(3): 100.0	0	0.0001404	High	High	High	3			0				0				0				0
TQTPPLGQTPQLGLK	6	1	1	P78344	T3(Phosp)	1658.85	T(1): 0.0; T(3): 100.0; T(9): 0.0	0	6.128e-05	High	High	High	3			0				0				0				0
TETPPPLASLNVSK	8	1	1	Q3MHD2	T3(Phosp)	1533.76	T(1): 0.0; T(3): 100.0; S(9): 0.0; S(13): 0.0	0	2.592e-06	High	High	High	3			0				0				0				0
SHTSEGAHLDITPNSGAAGNSAGPK	22	1	1	Q92597	T3(Phosp)	2456.08	S(1): 0.6; T(3): 99.4; S(4): 0.0; T(12): 0.0; S(15): 0.0; S(21): 0.0	0	5.976e-16	High	High	High	3			0				0	High	High	High	3	High	High	High	3
STTPPPAEPVSLPQEPPK	8	1	1	Q9UN86	T3(Phosp)	1951.94	S(1): 0.6; T(2): 0.6; T(3): 98.8; S(11): 0.0	0	7.736e-05	High	High	High	3			0				0				0				0
SQTPPGVATPPIPK	11	1	1	Q15648	T3(Phosp)	1469.74	S(1): 0.0; T(3): 100.0; T(9): 0.0	0	0.001124	High	High	High	3	High		1				0				0	High	High	High	3
SSTPLPTISSSAENTR	41	2	2	P42166;P42167	T3(Phosp)	1727.78	S(1): 0.0; S(2): 0.0; T(3): 100.0; T(7): 0.0; S(9): 0.0; S(10): 0.0; S(11): 0.0; T(15): 0.0	0	8.468e-08	High	High	High	3	High	High	2	High	High	High	3			High	1		High		1
STSSAMSGSHQDLSVIQPIVK	18	1	1	Q96QF0	T2(Phosp); M6(Oxidation)	2268.06	S(1): 50.0; T(2): 50.0; S(3): 0.0; S(4): 0.0; S(7): 0.0; S(9): 0.0; S(14): 0.0	0	2.928e-05	High	High	High	3			0				0				0				0
STELVLSPDMPR	8	1	1	Q8TDY2	T2(Phosp); M10(Oxidation)	1440.64	S(1): 50.0; T(2): 50.0; S(7): 0.0	0	0.0003247	High	High	High	3	High		1				0				0				0
ATLPSPDKLPGFK	4	1	1	P22314	T2(Phosp)	1450.74	T(2): 50.0; S(5): 50.0	0	0.003934	High	High	High	3			0				0				0				0
GAAAAATGQPGTAPAGTPGAPPLAGMAIVK	3	1	1	Q13263	T17(Phosp); M26(Oxidation)	2668.32	T(7): 0.0; T(12): 1.0; T(17): 99.0	0	1.491e-07	High	High	High	3			0				0				0				0
ELEHNAEETYGENDENTDDKNNDGEEQEVR	6	1	1	O00461	T17(Phosp)	3602.38	T(9): 0.0; Y(10): 0.0; T(17): 100.0	0	3.697e-09	High	High	High	3			0				0				0	High		High	2
AAEAGGAEEQYGFLTTPTK	5	1	1	P46821	T16(Phosp)	2020.89	Y(11): 0.0; T(15): 0.6; T(16): 98.8; T(18): 0.6	0	8.567e-07	High	High	High	3			0				0				0				0
NFTKPQDGDVIAPLITPQK	4	0	0		T16(Phosp)	2162.09	T(3): 0.0; T(16): 100.0	0	1.252e-05	High	High	High	3			0				0				0				0
QEKPAEKPAETPVATSPTATDSTSGDSSR	34	1	1	P54727	T15(Phosp)	3025.36	T(11): 0.0; T(15): 0.0; S(16): 100.0; T(18): 0.0; T(20): 0.0; S(22): 0.0; T(23): 0.0; S(24): 0.0; S(27): 0.0; S(28): 0.0	0	2.086e-09	High	High	High	3			0	High	High	High	3	High	High	High	3	High		High	2
EQEPIGTDLDAVRTPEPLEEFPK	5	1	1	P10244	T14(Phosp)	2690.26	T(7): 0.9; T(14): 99.1	0	0.000788	High	High	High	3			0				0				0				0
GPPDFSSDEEREPTPVLGSGAAAAGR	21	2	2	P42166;P42167	T14(Phosp)	2650.18	S(6): 0.0; S(7): 0.0; T(14): 100.0; S(19): 0.0	0	1.7e-09	High	High	High	3			0				0				0	High			1
ISSTLYQAAAPVLTPAK	3	1	1	Q8N6L1	T14(Phosp)	1810.94	S(2): 0.0; S(3): 0.0; T(4): 0.0; Y(6): 0.0; T(14): 100.0	0	1.515e-06	High	High	High	3			0				0				0				0
KGGEFDEFVNDDTDDDLPISK	3	1	1	Q6PD62	T13(Phosp)	2436.01	T(13): 100.0; S(20): 0.0	0	5.873e-06	High	High	High	3			0				0				0				0
AYHEQLSVAEITNACFEPANQMVK	4	5	1	Q71U36	T12(Phosp); M22(Oxidation)	2789.22	Y(2): 0.0; S(7): 0.0; T(12): 100.0	0	5.756e-10	High	High	High	3			0				0				0				0
DTIIDVVGAPLTPNSR	3	1	1	Q9NPF5	T12(Phosp)	1747.87	T(2): 0.0; T(12): 99.6; S(15): 0.4	0	0.0007829	High	High	High	3			0				0				0				0
GGEFDEFVNDDTDDDLPISK	3	1	1	Q6PD62	T12(Phosp)	2307.92	T(12): 100.0; S(19): 0.0	0	1.588e-07	High	High	High	3			0				0				0				0
ADAASSLTVDVTPPTAK	3	1	1	Q9H8Y8	T12(Phosp)	1723.82	S(5): 0.0; S(6): 0.0; T(8): 0.0; T(12): 100.0; T(15): 0.0	0	0.0004451	High	High	High	3			0				0				0				0
SGSALLQSQSSTEDPKDEPAELKPDSEDLSSQSSASK	12	1	1	Q5VTR2	T12(Phosp)	3915.75	S(1): 0.6; S(3): 96.9; S(8): 0.6; S(10): 0.6; S(11): 0.6; T(12): 0.6; S(26): 0.0; S(30): 0.0; S(31): 0.0; S(33): 0.0; S(34): 0.0; S(36): 0.0	0	4.673e-12	High	High	High	3			0				0				0				0
YQDEVFGGFVTEPQEESEEEVEEPEER	22	1	1	Q13283	T11(Phosp)	3296.33	Y(1): 0.0; T(11): 0.0; S(17): 100.0	0	3.94e-07	High	High	High	3	High	High	2				0				0	High	High	High	3
KAPAGQEEPGTPPSSPLSAEQLDR	3	1	1	P13051	T11(Phosp)	2542.18	T(11): 100.0; S(14): 0.0; S(15): 0.0; S(18): 0.0	0	8.865e-10	High	High	High	3			0				0				0				0
YGPADVEDTTGSGATDSKDDDDIDLFGSDDEEESEEAK	50	1	1	P24534	T10(Phosp)	4104.6	Y(1): 0.0; T(9): 0.0; T(10): 0.0; S(12): 0.0; T(15): 0.0; S(17): 0.0; S(28): 100.0; S(34): 0.0	0	6.999e-06	High	High	High	3	High	High	2		High	High	2			High	1				0
ITENIGCVMTGMTADSR	4	1	1	P60900	T10(Phosp)	1878.78	T(2): 0.0; T(10): 99.2; T(13): 0.8; S(16): 0.0	0	0.003403	High	High	High	3			0				0				0				0
TQLWASEPGTPPLPTSLPSQNPILK	4	1	1	Q9BXP5	T10(Phosp)	2752.4	T(1): 0.0; S(6): 0.6; T(10): 99.4; T(15): 0.0; S(16): 0.0; S(19): 0.0	0	1.136e-05	High	High	High	3			0				0				0				0
RPLSGPDVGTPQPAGLASGAK	4	1	1	O96013	T10(Phosp)	2056.02	S(4): 100.0; T(10): 0.0; S(18): 0.0	0	4.988e-05	High	High	High	3			0				0				0				0
VNQSALEAVTPSPSFQQR	4	1	1	Q9UKG1	T10(Phosp)	2038.96	S(4): 0.0; T(10): 0.0; S(12): 99.6; S(14): 0.4	0	3.046e-05	High	High	High	3			0				0				0				0
TPTPEPAEVETR	16	1	1	Q9UHY1	T1(Phosp)	1406.62	T(1): 99.6; T(3): 0.4; T(11): 0.0	0	0.002274	High	High	High	3	High	High	2	High			1				0				0
TSSFAEPGGGGGGGGGGPGGSASGPGGTGGGK	43	1	1	P49840	T1(Phosp)	2513.03	T(1): 33.3; S(2): 33.3; S(3): 33.3; S(21): 0.0; S(23): 0.0; T(28): 0.0	0	3.953e-16	High	High	High	3	High		1	High	High	High	3	High	High		2				0
TPEEGGYSYDISEK	4	1	1	P46821	T1(Phosp)	1654.65	T(1): 100.0; Y(7): 0.0; S(8): 0.0; Y(9): 0.0; S(12): 0.0	0	1.729e-07	High	High	High	3			0	High			1				0				0
TIGGGDDSFNTFFSETGAGK	14	5	2	Q71U36;Q9BQE3	T1(Phosp)	2087.86	T(1): 0.0; S(8): 100.0; T(11): 0.0; S(14): 0.0; T(16): 0.0	0	4.828e-08	High	High	High	3	High	High	2		High	High	2				0				0
CGSGPVHISGQHLVAVEEDAESEDEEEEDVK	4	1	1	P06748	S9(Phosp); S22(Phosp)	3483.37	S(3): 1.1; S(9): 98.9; S(22): 100.0	0	1.32e-06	High	High	High	3			0				0				0				0
TDEVPAGGSRSEAEDEDDEDYVPYVPLR	12	1	1	Q9UJV9	S9(Phosp); S11(Phosp)	3270.3	T(1): 0.0; S(9): 100.0; S(11): 100.0; Y(21): 0.0; Y(24): 0.0	0	5.81e-05	High	High	High	3	High	High	2				0				0				0
IYHLPDAESDEDEDFKEQTR	28	1	1	Q15019	S9(Phosp)	2517.05	Y(2): 0.0; S(9): 100.0; T(19): 0.0	0	6.626e-08	High	High	High	3	High		1	High	High	High	3	High	High	High	3	High	High		2
IYHLPDAESDEDEDFK	6	1	1	Q15019	S9(Phosp)	2002.79	Y(2): 0.0; S(9): 100.0	0	0.001332	High	High	High	3			0				0				0				0
YLLGDAPVSPSSQK	4	1	1	Q9NYB0	S9(Phosp)	1541.72	Y(1): 0.0; S(9): 100.0; S(11): 0.0; S(12): 0.0	0	1.501e-06	High	High	High	3			0		High		1				0				0
ENIKPNETSPSFSK	8	1	1	Q99700	S9(Phosp)	1657.75	T(8): 0.5; S(9): 98.9; S(11): 0.5; S(13): 0.0	0	0.006997	High	High	High	3	High		1				0				0				0
EGEEPTVYSDEEEPKDESAR	45	1	1	O00264	S9(Phosp)	2375.94	T(6): 0.0; Y(8): 0.0; S(9): 100.0; S(18): 0.0	0	3.376e-05	High	High	High	3	High	High	2	High	High	High	3	High	High	High	3	High	High	High	3
IKNENTEGSPQEDGVELEGLK	20	1	1	P11388	S9(Phosp)	2366.08	T(6): 0.0; S(9): 100.0	0	0.0004545	High	High	High	3	High		1				0	High	High	High	3	High	High	High	3
VPTEENEMSSEADMECLNQRPPENPDTDK	7	1	1	Q92598	S9(Phosp)	3385.36	T(3): 0.0; S(9): 50.0; S(10): 50.0; T(27): 0.0	0	6.062e-07	High	High	High	3			0				0				0				0
LTTTGQVTSPVK	12	1	1	P49916	S9(Phosp)	1311.66	T(2): 0.0; T(3): 0.0; T(4): 0.0; T(8): 0.0; S(9): 100.0	0	0.0006417	High	High	High	3	High	High	2				0	High			1				0
TSPADHGGSVGSESGGSAVDSVAGEHSVSGR	18	1	1	Q5T4S7	S9(Phosp)	2920.24	T(1): 33.0; S(2): 33.0; S(9): 33.0; S(12): 0.3; S(14): 0.3; S(17): 0.3; S(21): 0.0; S(27): 0.0; S(29): 0.0	0	1.666e-11	High	High	High	3			0				0				0				0
TDSREDEISPPPPNPVVK	5	0	0		S9(Phosp)	2056.96	T(1): 0.0; S(3): 0.0; S(9): 100.0	0	8.759e-05	High	High	High	3			0				0				0				0
NKPGPNIESGNEDDDASFK	30	1	1	O60841	S9(Phosp)	2113.87	S(9): 100.0; S(17): 0.0	0	0.0001036	High	High	High	3	High	High	2	High	High	High	3	High	High	High	3	High	High	High	3
GPAGEAGASPPVR	3	1	1	Q13425	S9(Phosp)	1245.56	S(9): 100.0	0	0.001469	High	High	High	3			0				0				0				0
LLKPGEEPSEYTDEEDTK	6	1	1	O15173	S9(Phosp)	2159.93	S(9): 0.4; Y(11): 0.0; T(12): 99.6; T(17): 0.0	0	0.0001194	High	High	High	3			0				0				0				0
GNLLHFPSSQGEEEKEK	3	1	1	Q12888	S9(Phosp)	2008.9	S(8): 0.0; S(9): 100.0	0.001	0.01286	High	High	High	3			0				0				0				0
IILDLISESPIK	3	1	1	P61978	S9(Phosp)	1420.77	S(7): 0.0; S(9): 100.0	0	0.0002452	High	High	High	3			0				0				0				0
EDKSPSEESAPTTSPESVSGSVPSSGSSGR	34	1	1	P54725	S9(Phosp)	3002.28	S(4): 50.0; S(6): 50.0; S(9): 0.0; T(12): 0.0; T(13): 0.0; S(14): 0.0; S(17): 0.0; S(19): 0.0; S(21): 0.0; S(24): 0.0; S(25): 0.0; S(27): 0.0; S(28): 0.0	0	4.263e-11	High	High	High	3			0	High	High	High	3	High	High	High	3	High			1
LDSQPQETSPELPR	11	1	1	O14545	S9(Phosp)	1676.75	S(3): 0.0; T(8): 0.0; S(9): 100.0	0	0.0003057	High	High	High	3	High	High	2			High	1	High	High	High	3				0
LPSGSGAASPTGSAVDIR	22	1	1	Q09666	S9(Phosp)	1722.81	S(3): 0.0; S(5): 0.0; S(9): 100.0; T(11): 0.0; S(13): 0.0	0	2.139e-07	High	High	High	3	High	High	2				0	High		High	2	High	High	High	3
ESVPEFPLSPPK	8	1	1	P16949	S9(Phosp)	1406.66	S(2): 0.0; S(9): 100.0	0	0.02298	High	High	High	3	High	High	2				0				0				0
ESSANNSVSPSESLR	4	1	1	Q04726	S9(Phosp)	1643.69	S(2): 0.0; S(3): 0.0; S(7): 0.0; S(9): 100.0; S(11): 0.0; S(13): 0.0	0	5.498e-16	High	High	High	3			0				0	High			1				0
SEEDNEIESEEEVQPK	12	1	1	P52701	S9(Phosp)	1970.78	S(1): 0.0; S(9): 100.0	0	0.001098	High	High	High	3		High	1	High			1	High	High	High	3	High	High	High	3
AALGLQDSDDEDAAVDIDEQIESMFNSK	4	1	1	Q7L014	S8(Phosp); M24(Oxidation)	3122.3	S(8): 100.0; S(23): 0.0; S(27): 0.0	0	9.636e-11	High	High	High	3			0				0	High			1				0
EVYELLDSPGK	3	1	1	P22234	S8(Phosp)	1329.6	Y(3): 0.0; S(8): 100.0	0	0.0003047	High	High	High	3			0				0				0				0
VFPEPTESGDEGEELGLPLLSTR	6	1	1	Q9BUR4	S8(Phosp)	2552.19	T(6): 50.0; S(8): 50.0; S(21): 0.0; T(22): 0.0	0	0.0002869	High	High	High	3			0				0				0				0
LTFDTTFSPNTGK	3	1	1	P45880	S8(Phosp)	1508.67	T(2): 0.0; T(5): 0.0; T(6): 0.0; S(8): 99.7; T(11): 0.3	0	2.853e-05	High	High	High	3			0				0				0				0
ETVQTTQSPTPVEK	12	1	1	Q9UPN6	S8(Phosp)	1624.75	T(2): 0.0; T(5): 0.0; T(6): 0.0; S(8): 99.4; T(10): 0.6	0	0.003973	High	High	High	3	High	High	2				0	High			1				0
LTFDSSFSPNTGK	3	1	1	P21796	S8(Phosp)	1480.63	T(2): 0.0; S(5): 0.0; S(6): 0.0; S(8): 100.0; T(11): 0.0	0	6.594e-05	High	High	High	3			0				0				0				0
TPEELDDSDFETEDFDVR	15	1	1	P35221	S8(Phosp)	2238.86	T(1): 0.0; S(8): 100.0; T(12): 0.0	0	2.368e-11	High	High	High	3	High	High	2	High	High	High	3	High	High	High	3	High			1
TVSPGSVSPIHGQGQVVENLK	6	1	1	Q9NZM3	S8(Phosp)	2213.09	T(1): 0.0; S(3): 0.0; S(6): 0.7; S(8): 99.3	0	1.377e-06	High	High	High	3			0				0				0				0
GIPVMGHSEGICHMYVDSEASVDK	3	1	1	P54886	S8(Phosp)	2641.12	S(8): 100.0; Y(15): 0.0; S(18): 0.0; S(21): 0.0	0	1.791e-06	High	High	High	3			0				0				0				0
APVQPQQSPAAAPGGTDEKPSGK	9	1	1	Q13200	S8(Phosp)	2298.07	S(8): 100.0; T(16): 0.0; S(21): 0.0	0	4.081e-11	High	High	High	3			0	High	High	High	3				0	High	High	High	3
GDQVLNFSDAEDLIDDSK	3	1	1	Q96EZ8	S8(Phosp)	2060.87	S(8): 100.0; S(17): 0.0	0	7.508e-09	High	High	High	3			0				0				0				0
LGGLRPESPESLTSVSR	4	1	1	Q9H6F5	S8(Phosp)	1864.92	S(8): 100.0; S(11): 0.0; T(13): 0.0; S(14): 0.0; S(16): 0.0	0	3.184e-07	High	High	High	3			0				0				0				0
AGAPGALSPSYDGGLHGLQSK	4	1	1	P15923	S8(Phosp)	2062.96	S(8): 100.0; S(10): 0.0; Y(11): 0.0; S(20): 0.0	0	1.752e-11	High	High	High	3			0				0				0				0
VFIDQNLSPGK	3	1	1	Q14186	S8(Phosp)	1297.62	S(8): 100.0	0	0.001633	High	High	High	3			0				0				0				0
LPLLPPESPGPLR	3	1	1	Q14160	S8(Phosp)	1465.78	S(8): 100.0	0	0.007052	High	High	High	3			0				0				0				0
NGVAAEVSPAKEENPR	9	1	1	Q9BW71	S8(Phosp)	1747.81	S(8): 100.0	0	1.01e-05	High	High	High	3	High	High	2		High		1		High		1				0
FAQSAPGSPLSSQPVLITVQR	8	1	1	Q01167	S8(Phosp)	2263.16	S(4): 0.0; S(8): 100.0; S(11): 0.0; S(12): 0.0; T(18): 0.0	0	5.378e-07	High	High	High	3			0				0				0				0
DSDQVAQSDGEESPAAEEQLLGEHIK	6	1	1	O94979	S8(Phosp)	2862.23	S(2): 0.0; S(8): 99.5; S(13): 0.5	0	9.811e-10	High	High	High	3			0				0				0				0
SRPTSEGSDIESTEPQK	20	1	1	Q4G0J3	S8(Phosp)	1927.83	S(1): 0.0; T(4): 0.0; S(5): 0.0; S(8): 100.0; S(12): 0.0; T(13): 0.0	0	5.552e-05	High	High	High	3	High	High	2	High			1	High	High		2		High	High	2
SQIDVALSQDSTYQGER	3	1	1	Q92900	S8(Phosp)	1976.86	S(1): 0.0; S(8): 100.0; S(11): 0.0; T(12): 0.0; Y(13): 0.0	0	1.352e-07	High	High	High	3			0				0				0				0
SFLSEPSSPGR	8	1	1	Q69YN4	S8(Phosp)	1243.54	S(1): 0.0; S(4): 0.0; S(7): 0.0; S(8): 100.0	0	0.004898	High	High	High	3	High	High	2				0				0				0
KGNAEGSSDEEGKLVIDEPAK	15	1	1	P51858	S7(Phosp); S8(Phosp)	2332.99	S(7): 100.0; S(8): 100.0	0	0.0122	High	High	High	3	High	High	2	High	High	High	3	High	High	High	3				0
GEDAEESLEEEEALDPLGIMR	3	1	1	Q53T59	S7(Phosp); M20(Oxidation)	2428.01	S(7): 100.0	0	1.755e-09	High	High	High	3			0				0				0				0
NTETSKSPEKDVPMVEK	25	1	1	O14617	S7(Phosp); M14(Oxidation)	2014.9	T(2): 0.0; T(4): 0.0; S(5): 0.0; S(7): 100.0	0	4.528e-06	High	High	High	3			0	High			1		High	High	2				0
AGEQQLSEPEDMEMEAGDTDDPPR	7	1	1	Q93009	S7(Phosp); M12(Oxidation); M14(Oxidation)	2759.03	S(7): 100.0; T(19): 0.0	0	1.439e-05	High	High	High	3	High	High	2				0	High		High	2				0
NRPDYVSEEEEDDEDFETAVK	8	1	1	P49792	S7(Phosp)	2596.02	Y(5): 0.0; S(7): 100.0; T(18): 0.0	0	1.693e-06	High	High	High	3			0				0	High			1	High		High	2
EEQTDTSDGESVTHHIR	27	1	1	P36915	S7(Phosp)	2020.82	T(4): 0.0; T(6): 0.0; S(7): 100.0; S(11): 0.0; T(13): 0.0	0	1.238e-05	High	High	High	3	High		1	High	High	High	3	High	High	High	3	High		High	2
AVTIANSPSKPSEK	5	1	1	Q8NEF9	S7(Phosp)	1508.74	T(3): 0.0; S(7): 50.0; S(9): 50.0; S(12): 0.0	0	0.0003214	High	High	High	3			0				0				0				0
ATDIPASASPPPVAGVPFFK	7	1	1	Q8N1G0	S7(Phosp)	2049.01	T(2): 0.0; S(7): 0.5; S(9): 99.5	0	0.0004861	High	High	High	3			0				0				0	High			1
IKEEVLSESEAENQQAGAAALAPEIVIK	6	1	1	Q9UJX5	S7(Phosp)	3017.51	S(7): 99.4; S(9): 0.6	0	2.138e-08	High	High	High	3			0				0				0				0
VHNDAQSFDYDHDAFLGAEEAK	12	1	1	O43852	S7(Phosp)	2559.04	S(7): 100.0; Y(10): 0.0	0	1.904e-07	High	High	High	3			0				0				0	High	High	High	3
RPLPVESPDTQR	6	1	1	P57682	S7(Phosp)	1474.71	S(7): 100.0; T(10): 0.0	0.001	0.01684	High	High	High	3	High		1				0				0		High		1
LLLAEDSEEEVDFLSER	3	1	1	Q14676	S7(Phosp)	2073.92	S(7): 100.0; S(15): 0.0	0	5.787e-09	High	High	High	3			0				0				0				0
VQEKPDSPGGSTQIQR	7	1	1	Q13459	S7(Phosp)	1806.84	S(7): 100.0; S(11): 0.0; T(12): 0.0	0	9.728e-06	High	High	High	3	High		1				0				0				0
LGAGGGSPEKSPSAQELK	21	1	1	Q9UNE7	S7(Phosp)	1792.85	S(7): 100.0; S(11): 0.0; S(13): 0.0	0	0.0003583	High	High	High	3	High	High	2	High			1	High	High	High	3	High	High	High	3
AAVGQESPGGLEAGNAK	10	1	1	Q29RF7	S7(Phosp)	1635.74	S(7): 100.0	0	1.692e-09	High	High	High	3		High	1	High	High	High	3	High	High	High	3				0
NLLEDDSDEEEDFFLR	5	1	1	O75379	S7(Phosp)	2065.82	S(7): 100.0	0	2.673e-07	High	High	High	3	High		1				0			High	1				0
DLDEEGSEKELHENVLDK	15	1	1	O43719	S7(Phosp)	2178.94	S(7): 100.0	0	1.098e-07	High	High	High	3			0	High	High	High	3		High	High	2	High	High	High	3
DLDLLASVPSPSSSGSR	3	1	1	Q8WU79	S7(Phosp)	1767.82	S(7): 0.5; S(10): 97.5; S(12): 0.5; S(13): 0.5; S(14): 0.5; S(16): 0.5	0	0.0017	High	High	High	3			0				0				0				0
GNAEGSSDEEGKLVIDEPAK	35	1	1	P51858	S7(Phosp)	2124.93	S(6): 0.6; S(7): 99.4	0	1.013e-07	High	High	High	3	High	High	2	High	High	High	3	High	High	High	3				0
AMFESQSEDELTPFDMSIQCIQSVYISK	12	1	1	P12956	S7(Phosp)	3306.44	S(5): 25.0; S(7): 25.0; T(12): 25.0; S(17): 25.0; S(23): 0.0; Y(25): 0.0; S(27): 0.0	0	0.0001739	High	High	High	3			0				0				0				0
GVEPSPSPIKPGDIK	6	1	1	Q92890	S7(Phosp)	1600.8	S(5): 0.0; S(7): 100.0	0	0.000122	High	High	High	3			0				0				0				0
RPASVSSSAAVEHEQR	12	1	1	Q7Z5L9	S7(Phosp)	1790.82	S(4): 25.0; S(6): 25.0; S(7): 25.0; S(8): 25.0	0	0.0008114	High	High	High	3			0				0				0				0
RNSSEASSGDFLDLK	17	1	1	Q9UK76	S7(Phosp)	1705.74	S(3): 50.0; S(4): 50.0; S(7): 0.0; S(8): 0.0	0	6.334e-06	High	High	High	3		High	1				0				0	High	High	High	3
APSTSPSFEGTQETYTVAHEENVR	9	1	1	Q9BUT9	S7(Phosp)	2717.17	S(3): 0.5; T(4): 0.5; S(5): 0.5; S(7): 97.9; T(11): 0.5; T(14): 0.0; Y(15): 0.0; T(16): 0.0	0	6.919e-09	High	High	High	3			0				0				0				0
NSDLLTSPDVGLLK	14	1	1	P05412	S7(Phosp)	1551.76	S(2): 0.0; T(6): 0.0; S(7): 100.0	0	4.549e-06	High	High	High	3	High	High	2				0		High		1			High	1
SPFNSPSPQDSPR	8	1	1	P08651	S7(Phosp)	1495.62	S(1): 0.0; S(5): 0.0; S(7): 100.0; S(11): 0.0	0	0.0004669	High	High	High	3		High	1	High	High		2			High	1				0
SAESPTSPVTSETGSTFK	10	1	1	Q02952	S7(Phosp)	1892.82	S(1): 0.0; S(4): 0.0; T(6): 0.0; S(7): 100.0; T(10): 0.0; S(11): 0.0; T(13): 0.0; S(15): 0.0; T(16): 0.0	0	4.196e-10	High	High	High	3			0	High			1			High	1				0
GNAEGSSDEEGKLVIDEPAK	36	1	1	P51858	S6(Phosp); S7(Phosp)	2204.9	S(6): 100.0; S(7): 100.0	0	5.498e-16	High	High	High	3	High	High	2	High	High	High	3	High	High	High	3	High		High	2
LLDFGSLSNLQVTQPTVGMNFK	8	1	1	P0CW22	S6(Phosp); M19(Oxidation)	2505.21	S(6): 100.0; S(8): 0.0; T(13): 0.0; T(16): 0.0	0	9.498e-05	High	High	High	3			0				0				0				0
DWEDDSDEDMSNFDR	150	1	1	Q15185	S6(Phosp); M10(Oxidation)	1971.62	S(6): 100.0; S(11): 0.0	0	0.0002272	High	High	High	3	High	High	2	High	High	High	3	High	High	High	3				0
DLFDYSPPLHK	3	1	1	Q9NYF8	S6(Phosp)	1411.63	Y(5): 0.0; S(6): 100.0	0.001	0.01976	High	High	High	3			0				0				0				0
GLLYDSDEEDEERPAR	16	1	1	P49736	S6(Phosp)	1973.81	Y(4): 0.0; S(6): 100.0	0	0.000569	High	High	High	3		High	1	High		High	2			High	1	High	High	High	3
YGLQDSDEEEEEHPSK	32	1	1	P52948	S6(Phosp)	1971.75	Y(1): 0.0; S(6): 100.0; S(15): 0.0	0	0.0006451	High	High	High	3	High	High	2	High	High	High	3	High	High	High	3	High	High	High	3
AAVVTSPPPTTAPHK	17	1	1	P35611	S6(Phosp)	1553.78	T(5): 0.0; S(6): 100.0; T(10): 0.0; T(11): 0.0	0	5.348e-05	High	High	High	3			0	High			1		High	High	2	High	High	High	3
APIDTSDVEEK	7	1	1	Q06265	S6(Phosp)	1283.54	T(5): 0.0; S(6): 100.0	0	0.0005442	High	High	High	3		High	1	High		High	2				0				0
VLNTGSDVEEAVADALK	5	1	1	O75122	S6(Phosp)	1810.85	T(4): 0.4; S(6): 99.6	0	1.916e-05	High	High	High	3			0				0				0				0
GGVTGSPEASISGSK	7	1	1	Q09666	S6(Phosp)	1413.63	T(4): 0.0; S(6): 100.0; S(10): 0.0; S(12): 0.0; S(14): 0.0	0	5.216e-05	High	High	High	3	High		1				0				0				0
VATLNSEEESDPPTYK	5	1	1	Q00341	S6(Phosp)	1859.79	T(3): 0.0; S(6): 100.0; S(10): 0.0; T(14): 0.0; Y(15): 0.0	0	0.0001169	High	High	High	3		High	1				0				0				0
LTQTSSTEQLNVLETETEVLNK	26	1	1	Q5JSH3	S6(Phosp)	2557.23	T(2): 25.0; T(4): 0.1; S(5): 25.0; S(6): 25.0; T(7): 25.0; T(15): 0.0; T(17): 0.0	0	1.506e-12	High	High	High	3			0				0				0				0
LTVENSPKQEAGISEGQGTAGEEEEK	10	1	1	O43583	S6(Phosp)	2797.24	T(2): 1.0; S(6): 99.0; S(14): 0.0; T(19): 0.0	0	1.2e-07	High	High	High	3	High	High	2				0				0				0
HTGPNSPDTANDGFVR	44	2	2	P31943;P55795	S6(Phosp)	1764.73	T(2): 0.0; S(6): 100.0; T(9): 0.0	0	4.426e-06	High	High	High	3	High	High	2	High	High	High	3	High	High	High	3	High	High	High	3
VTNDISPESSPGVGR	14	1	1	Q15154	S6(Phosp)	1594.71	T(2): 0.0; S(6): 100.0; S(9): 0.0; S(10): 0.0	0	3.904e-05	High	High	High	3	High	High	2	High	High	High	3		High		1	High	High		2
VTQHESDNENEIQIQNK	35	1	1	Q5VZL5	S6(Phosp)	2105.91	T(2): 0.0; S(6): 100.0	0	5.856e-06	High	High	High	3	High	High	2	High	High	High	3	High	High	High	3	High		High	2
TVQSNSPISALAPTGK	13	1	1	O95292	S6(Phosp)	1650.81	T(1): 0.0; S(4): 0.0; S(6): 100.0; S(9): 0.0; T(14): 0.0	0	1.944e-08	High	High	High	3	High	High	2				0				0				0
TSAVSSPLLDQQR	5	1	1	Q5T200	S6(Phosp)	1481.7	T(1): 0.0; S(2): 0.0; S(5): 0.0; S(6): 100.0	0	9.66e-06	High	High	High	3			0				0				0				0
AAPEASSPPASPLQHLLPGK	6	1	1	Q96TA1	S6(Phosp)	2048.02	S(6): 50.0; S(7): 50.0; S(11): 0.0	0	8.874e-08	High	High	High	3			0				0				0				0
VFDDESDEKEDEEYADEK	23	1	1	O43719	S6(Phosp)	2271.83	S(6): 100.0; Y(14): 0.0	0	3.034e-06	High	High	High	3	High	High	2	High	High	High	3	High	High	High	3	High	High	High	3
QPLLLSEDEEDTKR	10	2	1	Q99613	S6(Phosp)	1752.81	S(6): 100.0; T(12): 0.0	0	0.003617	High	High	High	3			0				0				0	High	High	High	3
AFVEDSEDEDGAGEGGSSLLQK	11	1	1	Q8N9T8	S6(Phosp)	2319.95	S(6): 100.0; S(17): 0.0; S(18): 0.0	0	1.48e-11	High	High	High	3	High		1		High	High	2	High	High	High	3	High			1
GLGPPSPPAPPR	9	1	1	Q13425	S6(Phosp)	1222.6	S(6): 100.0	0	0.00118	High	High	High	3			0				0				0	High	High	High	3
LFRPPSPAPAAPGAR	3	1	1	Q86U90	S6(Phosp)	1584.8	S(6): 100.0	0	0.001736	High	High	High	3			0				0				0				0
VNLEESSGVENSPAGARPK	4	1	1	Q8WVM8	S6(Phosp)	2020.94	S(6): 0.0; S(7): 0.0; S(12): 100.0	0	0.001868	High	High	High	3			0				0				0				0
AEAPSSPDVAPAGK	5	1	1	Q9P1Y6	S6(Phosp)	1376.61	S(5): 0.5; S(6): 99.5	0	0.003529	High	High	High	3			0				0	High			1				0
EEGSLSDTEADAVSGQLPDPTTNPSAGK	14	1	1	Q8N1G4	S6(Phosp)	2853.23	S(4): 0.8; S(6): 98.4; T(8): 0.8; S(14): 0.0; T(21): 0.0; T(22): 0.0; S(25): 0.0	0	7.438e-07	High	High	High	3			0				0	High	High		2				0
HAASYSSDSENQGSYSGVIPPPPGR	18	1	1	Q96D71	S6(Phosp)	2640.13	S(4): 0.0; Y(5): 0.2; S(6): 33.3; S(7): 33.3; S(9): 33.3; S(14): 0.0; Y(15): 0.0; S(16): 0.0	0	2.536e-09	High	High	High	3			0				0				0				0
LGVSVSPSR	4	1	1	Q86VM9	S6(Phosp)	981.476	S(4): 0.0; S(6): 50.0; S(8): 50.0	0	0.002169	High	High	High	3			0				0	High			1				0
LPISSSTSNLHVDR	9	1	1	Q86TV6	S6(Phosp)	1605.77	S(4): 0.0; S(5): 0.0; S(6): 99.7; T(7): 0.3; S(8): 0.0	0	7.153e-08	High	High	High	3			0				0				0				0
RLSPPSSSAASSYSFSDLNSTR	11	1	1	P50402	S6(Phosp)	2397.07	S(3): 98.7; S(6): 0.6; S(7): 0.0; S(8): 0.6; S(11): 0.0; S(12): 0.0; Y(13): 0.0; S(14): 0.0; S(16): 0.0; S(20): 0.0; T(21): 0.0	0	6.397e-10	High	High	High	3			0				0				0				0
NGSLDSPGKQDTEEDEEEDEKDK	29	1	1	Q9Y266	S6(Phosp)	2674.05	S(3): 0.0; S(6): 100.0; T(12): 0.0	0	7.709e-06	High	High	High	3	High		1		High	High	2	High	High	High	3	High	High	High	3
ENSFGSPLEFR	3	1	1	Q9UQ35	S6(Phosp)	1362.57	S(3): 0.0; S(6): 100.0	0	0.006451	High	High	High	3			0				0				0				0
ESTQLSPADLTEGKPTDPSK	24	1	1	Q08J23	S6(Phosp)	2181	S(2): 0.5; T(3): 0.5; S(6): 99.0; T(11): 0.0; T(16): 0.0; S(19): 0.0	0	8.618e-10	High	High	High	3		High	1	High	High		2				0				0
DSQDASAEQSDHDDEVASLASASGGFGTK	9	1	1	Q6P2E9	S6(Phosp)	2962.18	S(2): 0.4; S(6): 99.1; S(10): 0.4; S(18): 0.0; S(21): 0.0; S(23): 0.0; T(28): 0.0	0	6.466e-11	High	High	High	3	High	High	2				0	High			1				0
GSGTASDDEFENLR	23	1	1	Q7Z6Z7	S6(Phosp)	1577.61	S(2): 0.0; T(4): 0.0; S(6): 100.0	0	0.0001397	High	High	High	3	High	High	2	High	High	High	3	High	High	High	3	High			1
VSDQNSPVLPK	3	1	1	Q9UPU5	S6(Phosp)	1263.6	S(2): 0.0; S(6): 100.0	0	0.001186	High	High	High	3			0				0				0				0
SSLGQSASETEEDTVSVSK	11	1	1	Q13435	S6(Phosp)	2020.86	S(1): 0.0; S(2): 0.0; S(6): 0.4; S(8): 99.6; T(10): 0.0; T(14): 0.0; S(16): 0.0; S(18): 0.0	0	6.499e-08	High	High	High	3			0		High		1		High		1	High		High	2
WLDESDAEMELR	10	1	1	Q9P035	S5(Phosp); M9(Oxidation)	1589.62	S(5): 100.0	0	0.0004793	High	High	High	3	High	High	2		High		1	High			1				0
AHLGSSDNVATMSNEER	6	1	1	Q9Y6X4	S5(Phosp); M12(Oxidation)	1913.77	S(5): 50.0; S(6): 50.0; T(11): 0.0; S(13): 0.0	0	0.0002022	High	High	High	3			0				0				0				0
YEPQSPGYEPR	5	1	1	Q9H5H4	S5(Phosp)	1402.57	Y(1): 0.0; S(5): 100.0; Y(8): 0.0	0	0.0001812	High	High	High	3	High		1				0	High			1				0
KETESEAEDNLDDLEK	27	1	1	Q8IYB3	S5(Phosp)	1944.8	T(3): 0.0; S(5): 100.0	0	7.285e-08	High	High	High	3	High	High	2	High	High	High	3	High	High	High	3				0
ATNESEDEIPQLVPIGK	23	1	1	O76021	S5(Phosp)	1919.9	T(2): 0.5; S(5): 99.5	0	5.016e-05	High	High	High	3	High	High	2				0		High	High	2	High		High	2
ETPHSPGVEDAPIAK	19	1	1	Q9UHB6	S5(Phosp)	1627.74	T(2): 0.0; S(5): 100.0	0	7.656e-05	High	High	High	3	High	High	2	High	High	High	3	High		High	2	High	High		2
TDSYSAGQSVEILDGVELGEPAHK	5	1	1	P42345	S5(Phosp)	2582.17	T(1): 0.6; S(3): 99.3; Y(4): 0.0; S(5): 0.0; S(9): 0.0	0	1.131e-05	High	High	High	3			0				0				0				0
TPTSSPASSPLVAK	6	1	1	Q14684	S5(Phosp)	1422.69	T(1): 0.0; T(3): 0.0; S(4): 0.4; S(5): 99.6; S(8): 0.0; S(9): 0.0	0	7.663e-05	High	High	High	3			0				0				0				0
TTSISPALAR	6	1	1	Q9UKE5	S5(Phosp)	1096.54	T(1): 0.0; T(2): 0.0; S(3): 0.0; S(5): 100.0	0.001	0.009269	High	High	High	3			0				0				0				0
LDIDSPPITAR	3	1	1	P14618	S5(Phosp)	1277.61	S(5): 100.0; T(9): 0.0	0	0.0007124	High	High	High	3			0				0				0				0
QPPVSPGTALVGSQK	4	1	1	P17096	S5(Phosp)	1545.77	S(5): 100.0; T(8): 0.0; S(13): 0.0	0	3.811e-05	High	High	High	3	High		1				0				0				0
ERDHSPTPSVFNSDEER	16	1	1	Q6UN15	S5(Phosp)	2081.86	S(5): 100.0; T(7): 0.0; S(9): 0.0; S(13): 0.0	0	0.0005488	High	High	High	3			0				0	High	High	High	3	High	High	High	3
LGDVSPTQIDVSQFGSFK	8	1	1	P46821	S5(Phosp)	2004.93	S(5): 100.0; T(7): 0.0; S(12): 0.0; S(16): 0.0	0	1.056e-09	High	High	High	3			0				0	High			1	High	High		2
AGAASPLNSPLSSAVPSLGK	3	1	1	O75962	S5(Phosp)	1903.96	S(5): 100.0; S(9): 0.0; S(12): 0.0; S(13): 0.0; S(17): 0.0	0	4.537e-05	High	High	High	3			0				0				0				0
AEEKSPISINVK	5	1	1	Q9UK58	S5(Phosp)	1394.69	S(5): 100.0; S(8): 0.0	0	0.0003145	High	High	High	3			0				0				0				0
FEPESPGFESR	5	1	1	Q9H5H4	S5(Phosp)	1361.54	S(5): 100.0; S(10): 0.0	0	0.0002411	High	High	High	3		High	1	High			1				0				0
EDEISPPPPNPVVK	5	1	1	P10644	S5(Phosp)	1597.75	S(5): 100.0	0	0.001143	High	High	High	3	High	High	2				0				0				0
NEEPSEEEIDAPKPK	12	1	1	Q9NR30	S5(Phosp)	1791.77	S(5): 100.0	0	1.443e-05	High	High	High	3		High	1	High	High	High	3	High	High		2				0
LFEESDDKEDEDADGK	11	1	1	O43719	S5(Phosp)	1921.72	S(5): 100.0	0	1.126e-07	High	High	High	3	High	High	2		High	High	2	High			1		High		1
LFEESDDKEDEDADGKEVEDADEK	13	1	1	O43719	S5(Phosp)	2837.1	S(5): 100.0	0	2.006e-15	High	High	High	3	High		1	High	High	High	3	High	High	High	3	High	High	High	3
GLGSSPDLELLLR	6	1	1	Q9NQQ7	S5(Phosp)	1449.74	S(4): 50.0; S(5): 50.0	0	1.543e-05	High	High	High	3			0				0				0				0
GAPSSPATGVLPSPQGK	10	1	1	Q5SRE5	S5(Phosp)	1630.78	S(4): 0.0; S(5): 100.0; T(8): 0.0; S(13): 0.0	0	1.054e-06	High	High	High	3	High	High	2				0				0				0
SDSASSEPVGIYQGFEK	5	1	1	Q05655	S5(Phosp)	1880.8	S(1): 0.5; S(3): 99.5; S(5): 0.0; S(6): 0.0; Y(12): 0.0	0.001	0.008109	High	High	High	3			0				0				0				0
SLHLSPQEQSASYQDR	4	1	1	Q9H410	S5(Phosp)	1925.84	S(1): 0.0; S(5): 100.0; S(10): 0.0; S(12): 0.0; Y(13): 0.0	0	7.265e-06	High	High	High	3			0				0				0				0
NQASDSENEELPKPR	13	1	1	Q96ST2	S4(Phosp); S6(Phosp)	1873.74	S(4): 100.0; S(6): 100.0	0	1.788e-11	High	High	High	3	High	High	2				0	High			1				0
HQASDSENEELPKPR	10	1	1	Q96ST2	S4(Phosp); S6(Phosp)	1896.75	S(4): 100.0; S(6): 100.0	0	5.498e-16	High	High	High	3		High	1				0	High			1				0
GLLSDSMTDVPVDTGVAAR	7	1	1	O43399	S4(Phosp); M7(Oxidation)	1999.91	S(4): 99.4; S(6): 0.6; T(8): 0.0; T(14): 0.0	0	1.851e-09	High	High	High	3			0				0				0				0
ENASPAPGTTAEEAMSR	4	1	1	P46379	S4(Phosp); M15(Oxidation)	1814.73	S(4): 100.0; T(9): 0.0; T(10): 0.0; S(16): 0.0	0	7.506e-09	High	High	High	3			0				0	High			1				0
VALSDDETKETENMR	10	1	1	Q15054	S4(Phosp); M14(Oxidation)	1833.75	S(4): 100.0; T(8): 0.0; T(11): 0.0	0	0.0008878	High	High	High	3	High	High	2				0		High		1				0
DLSSSPPGPYGQEMYAFR	8	1	1	O43741	S4(Phosp); M14(Oxidation)	2097.85	S(3): 0.3; S(4): 49.9; S(5): 49.9; Y(10): 0.0; Y(15): 0.0	0	2.639e-05	High	High	High	3			0				0				0				0
TVLSLFDEEEDKMEDQNIIQAPQK	5	3	1	Q641Q2	S4(Phosp); M13(Oxidation)	2916.32	T(1): 0.7; S(4): 99.3	0	5.831e-05	High	High	High	3			0				0				0				0
SQHSSGNGNDFEMITK	17	1	1	Q99442	S4(Phosp); M13(Oxidation)	1847.73	S(1): 33.3; S(4): 33.3; S(5): 33.3; T(15): 0.0	0	0.000117	High	High	High	3	High		1				0			High	1				0
SAASPVVSSMPER	5	1	1	P18583	S4(Phosp); M10(Oxidation)	1413.61	S(1): 0.4; S(4): 99.6; S(8): 0.0; S(9): 0.0	0	0.001574	High	High	High	3			0				0				0				0
SNISPNFNFMGQLLDFER	4	3	1	Q99956	S4(Phosp); M10(Oxidation)	2224.97	S(1): 0.4; S(4): 99.6	0	1.031e-07	High	High	High	3			0				0				0				0
GYTSDSEVYTDHGRPGK	16	1	1	Q92538	S4(Phosp)	1948.8	Y(2): 0.0; T(3): 0.0; S(4): 99.4; S(6): 0.6; Y(9): 0.0; T(10): 0.0	0	6.119e-06	High	High	High	3			0				0				0	High		High	2
TSFSVGSDDELGPIR	5	1	1	Q9NRY4	S4(Phosp)	1659.73	T(1): 0.0; S(2): 0.0; S(4): 0.0; S(7): 100.0	0	3.148e-05	High	High	High	3			0				0				0				0
NAISLPQLNQAAYDSLVVGK	3	1	1	Q00587	S4(Phosp)	2181.1	S(4): 100.0; Y(13): 0.0; S(15): 0.0	0	4.295e-05	High	High	High	3			0				0				0				0
FNDSEGDDTEETEDYR	21	1	1	Q9NYF8	S4(Phosp)	2001.69	S(4): 100.0; T(9): 0.0; T(12): 0.0; Y(15): 0.0	0	1.996e-06	High	High	High	3	High	High	2	High	High	High	3	High	High	High	3	High	High	High	3
GEDSAEETEAKPAVVAPAPVVEAVSTPSAAFPSDATAEQGPILTK	6	1	1	Q12906	S4(Phosp)	4515.18	S(4): 100.0; T(8): 0.0; S(25): 0.0; T(26): 0.0; S(28): 0.0; S(33): 0.0; T(36): 0.0; T(44): 0.0	0	2.051e-07	High	High	High	3			0				0				0				0
NLGSINTELQDVQR	8	1	1	O75396	S4(Phosp)	1666.78	S(4): 100.0; T(7): 0.0	0	0.003486	High	High	High	3		High	1				0	High	High	High	3	High			1
HAPSPEPAVQGTGVAGVPEESGDAAAIPAK	3	1	1	P13051	S4(Phosp)	2890.36	S(4): 100.0; T(12): 0.0; S(21): 0.0	0	3.069e-13	High	High	High	3			0				0				0				0
NIPSPGQLDPDTR	4	1	1	Q9P2D1	S4(Phosp)	1489.67	S(4): 100.0; T(12): 0.0	0	0.0002898	High	High	High	3	High		1				0				0				0
GLFSDEEDSEDLFSSQSASK	3	2	1	Q641Q2	S4(Phosp)	2257.9	S(4): 100.0; S(9): 0.0; S(14): 0.0; S(15): 0.0; S(17): 0.0; S(19): 0.0	0	5.286e-13	High	High	High	3			0				0				0				0
NNPSPPPDSDLER	8	1	1	O95677	S4(Phosp)	1517.63	S(4): 100.0; S(9): 0.0	0	0.0002373	High	High	High	3	High	High	2	High	High		2			High	1				0
VQISPDSGGLPER	9	1	1	Q92945	S4(Phosp)	1434.66	S(4): 100.0; S(7): 0.0	0	1.046e-05	High	High	High	3	High	High	2				0			High	1	High	High	High	3
IDISPSTLR	4	1	1	Q9NYF8	S4(Phosp)	1081.53	S(4): 100.0; S(6): 0.0; T(7): 0.0	0.001	0.01209	High	High	High	3			0				0				0			High	1
IDISPSTFR	3	1	1	Q9Y2W1	S4(Phosp)	1115.51	S(4): 100.0; S(6): 0.0; T(7): 0.0	0	0.005703	High	High	High	3			0				0				0				0
RPESPSEISPIK	5	1	1	Q7Z5K2	S4(Phosp)	1419.69	S(4): 100.0; S(6): 0.0; S(9): 0.0	0	0.003004	High	High	High	3			0				0				0	High		High	2
GPVSPSVSFQPLAR	5	1	1	Q7Z434	S4(Phosp)	1521.75	S(4): 100.0; S(6): 0.0; S(8): 0.0	0	5.106e-05	High	High	High	3	High		1				0				0				0
LPLSPPLVEDSAFEPSR	3	1	1	O96007	S4(Phosp)	1933.93	S(4): 100.0; S(11): 0.0; S(16): 0.0	0	1.713e-07	High	High	High	3			0				0				0				0
ANASPQKPLDLK	5	1	1	Q9Y618	S4(Phosp)	1361.68	S(4): 100.0	0	0.003632	High	High	High	3	High	High	2				0				0				0
LKFSDDEEEEEVVK	3	1	1	Q5JSZ5	S4(Phosp)	1775.76	S(4): 100.0	0	1.522e-06	High	High	High	3			0				0				0				0
ALESPERPFLAILGGAK	3	1	1	P00558	S4(Phosp)	1848.96	S(4): 100.0	0	9.315e-06	High	High	High	3			0				0				0				0
VNFSEEGETEEDDQDSSHSSVTTVK	10	1	1	Q5JTV8	S4(Phosp)	2836.13	S(4): 0.0; T(9): 100.0; S(16): 0.0; S(17): 0.0; S(19): 0.0; S(20): 0.0; T(22): 0.0; T(23): 0.0	0	1.418e-11	High	High	High	3	High		1				0				0				0
KLSSSDAPAQDTGSSAAAVETDASR	19	1	1	Q7Z4S6	S4(Phosp)	2502.1	S(3): 33.3; S(4): 33.3; S(5): 33.3; T(12): 0.0; S(14): 0.0; S(15): 0.0; T(21): 0.0; S(24): 0.0	0	1.88e-09	High	High	High	3	High	High	2				0				0				0
LHSSNPNLSTLDFGEEK	13	1	1	Q9H4L5	S4(Phosp)	1967.88	S(3): 0.0; S(4): 100.0; S(9): 0.0; T(10): 0.0	0	3.495e-08	High	High	High	3	High		1				0				0				0
LDSSPSVSSTLAAK	19	1	1	Q13428	S4(Phosp)	1442.68	S(3): 0.0; S(4): 100.0; S(6): 0.0; S(8): 0.0; S(9): 0.0; T(10): 0.0	0	4.545e-07	High	High	High	3	High	High	2	High		High	2	High	High	High	3	High	High	High	3
DSLSPVLHPSDLILTR	11	1	1	Q9HCN4	S4(Phosp)	1842.94	S(2): 0.5; S(4): 99.5; S(10): 0.0; T(15): 0.0	0	0.0005453	High	High	High	3			0				0				0				0
NSASVGIIQR	7	1	1	Q53EU6	S4(Phosp)	1124.55	S(2): 0.0; S(4): 100.0	0.001	0.005891	High	High	High	3	High	High	2				0				0				0
SPSSKPSLAVAVDSAPEVAVK	13	1	1	O60508	S4(Phosp)	2119.07	S(1): 0.6; S(3): 0.6; S(4): 98.2; S(7): 0.6; S(14): 0.0	0	3.388e-10	High	High	High	3			0				0				0				0
SAASREDLVGPEVGASPQSGR	6	1	1	Q86X27	S4(Phosp)	2149.99	S(1): 0.5; S(4): 99.5; S(16): 0.0; S(19): 0.0	0	8.532e-09	High	High	High	3	High		1				0				0				0
SLTSSLENIFSR	7	1	1	O60343	S4(Phosp)	1433.67	S(1): 0.0; T(3): 0.0; S(4): 0.3; S(5): 99.7; S(11): 0.0	0	0.0001424	High	High	High	3			0				0				0				0
SDKSPDLAPTPAPQSTPR	22	1	1	Q9BY44	S4(Phosp)	1944.91	S(1): 0.0; S(4): 100.0; T(10): 0.0; S(15): 0.0; T(16): 0.0	0	5.96e-08	High	High	High	3	High		1	High			1				0	High	High	High	3
SEGSPVLPHEPAK	10	1	1	Q9UKE5	S4(Phosp)	1427.66	S(1): 0.0; S(4): 100.0	0	0.0004621	High	High	High	3	High	High	2		High		1				0				0
SLSSPTDNLELSLR	9	1	1	Q9Y2X7	S4(Phosp)	1611.76	S(1): 0.0; S(3): 0.0; S(4): 100.0; T(6): 0.0; S(12): 0.0	0	7.15e-07	High	High	High	3	High		1				0				0				0
SSGSPYGGGYGSGGGSGGYGSR	20	1	1	P51991	S4(Phosp)	1990.76	S(1): 0.0; S(2): 0.0; S(4): 100.0; Y(6): 0.0; Y(10): 0.0; S(12): 0.0; S(16): 0.0; Y(19): 0.0; S(21): 0.0	0	5.498e-16	High	High	High	3	High	High	2				0	High			1				0
GNSRPGTPSAEGGSTSSTLR	25	1	1	P35269	S3(Phosp); T7(Phosp)	2078.86	S(3): 100.0; T(7): 100.0; S(9): 0.0; S(14): 0.0; T(15): 0.0; S(16): 0.0; S(17): 0.0; T(18): 0.0	0	1.437e-05	High	High	High	3	High	High	2	High	High	High	3	High	High	High	3	High	High	High	3
KESKEEETSIDVAGKPNEVTK	36	1	1	P53985	S3(Phosp); S9(Phosp)	2478.11	S(3): 100.0; T(8): 0.9; S(9): 99.1; T(20): 0.0	0	1.943e-06	High	High	High	3	High		1	High	High	High	3	High	High	High	3	High		High	2
SASQSSLDKLDQELK	23	1	1	O60271	S3(Phosp); S6(Phosp)	1808.77	S(1): 0.6; S(3): 99.4; S(5): 0.6; S(6): 99.4	0	0.0002845	High	High	High	3	High	High	2		High		1	High		High	2				0
TVSSPPTSPRPGSAATVSASTSNIIPPR	35	1	1	O76094	S3(Phosp); S4(Phosp)	2895.36	T(1): 2.1; S(3): 88.8; S(4): 88.8; T(7): 5.1; S(8): 5.1; S(13): 5.1; T(16): 5.1; S(18): 0.0; S(20): 0.0; T(21): 0.0; S(22): 0.0	0	1.772e-09	High	High	High	3	High	High	2				0				0				0
ATSNVFAMFDQSQIQEFK	11	3	1	P19105	S3(Phosp); M8(Oxidation)	2186.95	T(2): 0.4; S(3): 99.6; S(12): 0.0	0	2.023e-11	High	High	High	3			0				0				0				0
SLSEQPVMDTATATEQAK	12	1	1	P18615	S3(Phosp); M8(Oxidation)	2002.87	S(1): 0.5; S(3): 99.5; T(10): 0.0; T(12): 0.0; T(14): 0.0	0	1.447e-06	High	High	High	3		High	1				0	High	High		2				0
ASSFADMMGILK	6	1	1	Q9H019	S3(Phosp); M7(Oxidation); M8(Oxidation)	1382.57	S(2): 0.6; S(3): 99.4	0	0.003271	High	High	High	3			0				0				0				0
ITSPLMEPSSIEK	5	1	1	P28066	S3(Phosp); M6(Oxidation)	1527.7	T(2): 0.0; S(3): 100.0; S(9): 0.0; S(10): 0.0	0	0.0001387	High	High	High	3			0				0				0				0
RTSMGGTQQQFVEGVR	11	1	1	P35222	S3(Phosp); M4(Oxidation)	1876.84	T(2): 50.0; S(3): 50.0; T(7): 0.0	0	2.546e-05	High	High	High	3	High	High	2				0				0				0
SLSMDSQVPVYSPSIDLK	8	1	1	Q9ULJ3	S3(Phosp); M4(Oxidation)	2061.94	S(1): 0.5; S(3): 99.5; S(6): 0.0; Y(11): 0.0; S(12): 0.0; S(14): 0.0	0	0.0002419	High	High	High	3			0				0				0				0
RTSDPSAAVNHVSSTTSLGENYEDDDLVNSDEVMK	12	1	1	Q8NHH9	S3(Phosp); M34(Oxidation)	3878.66	T(2): 50.0; S(3): 50.0; S(6): 0.0; S(13): 0.0; S(14): 0.0; T(15): 0.0; T(16): 0.0; S(17): 0.0; Y(22): 0.0; S(30): 0.0	0	1.075e-11	High	High	High	3			0				0				0				0
RLSAQGQAISVVGSLSSMSPLEEEAPQAK	3	1	1	Q92797	S3(Phosp); M18(Oxidation)	3066.49	S(3): 100.0; S(10): 0.0; S(14): 0.0; S(16): 0.0; S(17): 0.0; S(19): 0.0	0	1.217e-07	High	High	High	3			0				0				0				0
SLSPGKENVSALDMEK	13	1	1	Q9H307	S3(Phosp); M14(Oxidation)	1800.81	S(1): 0.0; S(3): 100.0; S(10): 0.0	0	3.042e-05	High	High	High	3			0				0	High		High	2				0
TISPSTSNNIPLMR	4	2	1	O94806	S3(Phosp); M13(Oxidation)	1626.76	T(1): 0.0; S(3): 100.0; S(5): 0.0; T(6): 0.0; S(7): 0.0	0	0.002093	High	High	High	3			0				0				0				0
TSSDSALHTSVMNPSPQDTYPGPTPPSILPSR	23	1	1	Q53ET0	S3(Phosp); M12(Oxidation)	3433.58	T(1): 14.3; S(2): 14.3; S(3): 14.3; S(5): 14.3; T(9): 14.3; S(10): 14.3; S(15): 14.3; T(19): 0.1; Y(20): 0.0; T(24): 0.0; S(27): 0.0; S(31): 0.0	0	5.968e-07	High	High	High	3			0				0				0				0
TFSEPGDHPGMLTSGK	6	0	0		S3(Phosp); M11(Oxidation)	1756.72	T(1): 0.0; S(3): 100.0; T(13): 0.0; S(14): 0.0	0	0.001076	High	High	High	3			0				0				0				0
RYSDLTTLVAFPSSSVYPTK	10	1	1	P25205	S3(Phosp)	2312.12	Y(2): 0.7; S(3): 99.3; T(6): 0.0; T(7): 0.0; S(13): 0.0; S(14): 0.0; S(15): 0.0; Y(17): 0.0; T(19): 0.0	0	2.672e-07	High	High	High	3			0				0				0				0
GYSFSLTTFSPSGK	4	1	1	P25787	S3(Phosp)	1558.68	Y(2): 0.5; S(3): 99.5; S(5): 0.0; T(7): 0.0; T(8): 0.0; S(10): 0.0; S(12): 0.0	0	5.07e-06	High	High	High	3			0				0				0				0
GTSPRPPEGGLGYSQLGDDDLK	12	2	1	Q9UQ88	S3(Phosp)	2339.05	T(2): 50.0; S(3): 50.0; Y(13): 0.0; S(14): 0.0	0	1.065e-06	High	High	High	3	High		1				0				0				0
TSSTDLSDIPALPANPIPVIK	15	1	1	P51003	S3(Phosp)	2229.14	T(1): 33.1; S(2): 33.1; S(3): 33.1; T(4): 0.3; S(7): 0.3	0.001	0.01326	High	High	High	3			0				0				0				0
TRSPDVISSASTALSQDIPEIASEALSR	11	1	1	Q6P2E9	S3(Phosp)	2981.45	T(1): 0.7; S(3): 99.3; S(8): 0.0; S(9): 0.0; S(11): 0.0; T(12): 0.0; S(15): 0.0; S(23): 0.0; S(27): 0.0	0	2.38e-10	High	High	High	3			0				0				0	High	High	High	3
TPSDDEEDNLFAPPK	5	2	1	Q641Q2	S3(Phosp)	1754.72	T(1): 0.7; S(3): 99.3	0.001	0.009588	High	High	High	3	High		1				0				0				0
TPSSQNLLALLAR	6	1	1	O75385	S3(Phosp)	1463.76	T(1): 0.4; S(3): 99.6; S(4): 0.0	0	2.027e-06	High	High	High	3			0				0				0				0
TSSLTQFPPSQSEER	75	1	1	Q9H6Z4	S3(Phosp)	1773.77	T(1): 0.4; S(2): 0.4; S(3): 99.2; T(5): 0.0; S(10): 0.0; S(12): 0.0	0	1.641e-07	High	High	High	3	High	High	2				0	High	High	High	3				0
TSSTLDSEGTFNSYR	15	1	1	Q92609	S3(Phosp)	1744.7	T(1): 0.4; S(2): 0.4; S(3): 98.8; T(4): 0.4; S(7): 0.0; T(10): 0.0; S(13): 0.0; Y(14): 0.0	0	5.163e-09	High	High	High	3	High	High	2				0				0				0
TISAQDTLAYATALLNEK	7	1	1	Q9UPU5	S3(Phosp)	2002.98	T(1): 0.3; S(3): 99.7; T(7): 0.0; Y(10): 0.0; T(12): 0.0	0	9.092e-10	High	High	High	3			0				0				0				0
TTSPPEVSGYSYEK	11	1	1	P46821	S3(Phosp)	1624.68	T(1): 0.0; T(2): 0.0; S(3): 100.0; S(8): 0.0; Y(10): 0.0; S(11): 0.0; Y(12): 0.0	0	1.675e-05	High	High	High	3		High	1				0				0				0
TESPATAAETASEELDNR	28	1	1	Q9NTJ3	S3(Phosp)	1971.82	T(1): 0.0; S(3): 100.0; T(6): 0.0; T(10): 0.0; S(12): 0.0	0	6.66e-08	High	High	High	3	High	High	2				0	High	High	High	3	High	High	High	3
TLSPTPSAEGYQDVR	7	1	1	O14639	S3(Phosp)	1700.75	T(1): 0.0; S(3): 100.0; T(5): 0.0; S(7): 0.0; Y(11): 0.0	0	6.547e-07	High	High	High	3	High	High	2				0				0				0
THSTSSSLGSGESPFSR	27	1	1	Q9UGV2	S3(Phosp)	1803.75	T(1): 0.0; S(3): 100.0; T(4): 0.0; S(5): 0.0; S(6): 0.0; S(7): 0.0; S(10): 0.0; S(13): 0.0; S(16): 0.0	0	1.433e-10	High	High	High	3	High	High	2				0				0	High	High	High	3
TASGSSVTSLDGTR	11	1	1	Q92597	S3(Phosp)	1418.61	T(1): 0.0; S(3): 100.0; S(5): 0.0; S(6): 0.0; T(8): 0.0; S(9): 0.0; T(13): 0.0	0	4.142e-06	High	High	High	3	High	High	2				0	High			1				0
TLSSSAQEDIIR	3	1	1	Q9H788	S3(Phosp)	1399.65	T(1): 0.0; S(3): 100.0; S(4): 0.0; S(5): 0.0	0	2.483e-06	High	High	High	3			0				0				0				0
TLSASTQDLSPH	4	1	1	Q6P597	S3(Phosp)	1336.58	T(1): 0.0; S(3): 0.0; S(5): 99.6; T(6): 0.4; S(10): 0.0	0.001	0.02009	High	High	High	3			0				0				0				0
TSSFTEQLDEGTPNR	15	1	1	Q13439	S3(Phosp)	1761.73	T(1): 0.0; S(2): 0.0; S(3): 100.0; T(5): 0.0; T(12): 0.0	0	7.559e-08	High	High	High	3	High	High	2				0				0				0
GLSASLPDLDSENWIEVK	3	1	1	Q6PKG0	S3(Phosp)	2052.95	S(3): 99.5; S(5): 0.5; S(11): 0.0	0	2.033e-05	High	High	High	3			0				0				0				0
AQSSPAAPASLSAPEPASQAR	14	1	1	Q8WUI4	S3(Phosp)	2073.96	S(3): 99.5; S(4): 0.5; S(10): 0.0; S(12): 0.0; S(18): 0.0	0	9.752e-07	High	High	High	3	High		1	High			1	High	High		2				0
HFSQSEETGNEVFGALNEEQPLPR	9	1	1	Q6GYQ0	S3(Phosp)	2795.23	S(3): 99.4; S(5): 0.6; T(8): 0.0	0	9.311e-10	High	High	High	3			0				0				0				0
QLSSGVSEIR	44	1	1	P04792	S3(Phosp)	1155.54	S(3): 99.4; S(4): 0.6; S(7): 0.0	0	0.002207	High	High	High	3	High	High	2	High	High		2	High	High	High	3	High	High	High	3
KISENSYSLDDLEIGPGQLSSSTFDSEK	12	1	1	Q9UHB6	S3(Phosp)	3126.4	S(3): 98.9; S(6): 0.6; Y(7): 0.6; S(8): 0.0; S(20): 0.0; S(21): 0.0; S(22): 0.0; T(23): 0.0; S(26): 0.0	0	1.209e-11	High	High	High	3			0				0				0				0
RLSTTEPSDDDTVSLHSQVSESNR	9	1	1	Q5VUJ6	S3(Phosp)	2740.21	S(3): 98.6; T(4): 0.7; T(5): 0.7; S(8): 0.0; T(12): 0.0; S(14): 0.0; S(17): 0.0; S(20): 0.0; S(22): 0.0	0	5.958e-07	High	High	High	3			0				0				0				0
LLSSNEDDANILSSPTDR	8	1	1	O75448	S3(Phosp)	2026.9	S(3): 50.0; S(4): 50.0; S(13): 0.0; S(14): 0.0; T(16): 0.0	0	5.523e-10	High	High	High	3		High	1				0				0				0
RGSSGSVDETLFALPAASEPVIR	9	1	1	Q9NQC3	S3(Phosp)	2439.19	S(3): 33.3; S(4): 33.3; S(6): 33.3; T(10): 0.0; S(18): 0.0	0	4.259e-09	High	High	High	3			0				0				0				0
AASLNYLNQPSAAPLQVSR	11	1	1	Q9NSK0	S3(Phosp)	2080.02	S(3): 100.0; Y(6): 0.0; S(11): 0.0; S(18): 0.0	0	8.411e-12	High	High	High	3	High		1				0				0				0
LGSYSGPTSVSR	4	1	1	Q9BZ23	S3(Phosp)	1290.57	S(3): 100.0; Y(4): 0.0; S(5): 0.0; T(8): 0.0; S(9): 0.0; S(11): 0.0	0	0.001001	High	High	High	3			0	High			1				0				0
HASPILPITEFSDIPR	3	1	1	P42167	S3(Phosp)	1872.92	S(3): 100.0; T(9): 0.0; S(12): 0.0	0	9.284e-08	High	High	High	3			0				0				0				0
KLSGDQITLPTTVDYSSVPK	5	1	1	O00559	S3(Phosp)	2229.11	S(3): 100.0; T(8): 0.0; T(11): 0.0; T(12): 0.0; Y(15): 0.0; S(16): 0.0; S(17): 0.0	0	1.068e-07	High	High	High	3			0				0				0				0
GDSLKEPTSIAESSR	5	1	1	Q9C0B5	S3(Phosp)	1656.75	S(3): 100.0; T(8): 0.0; S(9): 0.0; S(13): 0.0; S(14): 0.0	0	0.001658	High	High	High	3			0				0				0				0
GNSRPGTPSAEGGSTSSTLR	16	1	1	P35269	S3(Phosp)	1998.89	S(3): 100.0; T(7): 0.0; S(9): 0.0; S(14): 0.0; T(15): 0.0; S(16): 0.0; S(17): 0.0; T(18): 0.0	0	3.399e-09	High	High	High	3	High		1				0				0		High		1
RGSGDTSISIDTEASIR	3	1	1	Q32MZ4	S3(Phosp)	1844.84	S(3): 100.0; T(6): 0.0; S(7): 0.0; S(9): 0.0; T(12): 0.0; S(15): 0.0	0	1.384e-06	High	High	High	3			0				0				0				0
KGSITEYTAAEEK	10	1	1	Q12982	S3(Phosp)	1506.67	S(3): 100.0; T(5): 0.0; Y(7): 0.0; T(8): 0.0	0	1.828e-05	High	High	High	3		High	1	High	High		2	High			1	High	High	High	3
AKSPTPESSTIASYVTLR	12	1	1	Q9HAU0	S3(Phosp)	1987.98	S(3): 100.0; T(5): 0.0; S(8): 0.0; S(9): 0.0; T(10): 0.0; S(13): 0.0; Y(14): 0.0; T(16): 0.0	0	2.436e-08	High	High	High	3			0				0				0				0
DHSPTPSVFNSDEER	19	1	1	Q6UN15	S3(Phosp)	1796.71	S(3): 100.0; T(5): 0.0; S(7): 0.0; S(11): 0.0	0	7.449e-09	High	High	High	3	High	High	2	High	High	High	3	High	High	High	3	High	High	High	3
NQSPTEAEKPASSSLPSSPPPQLLTR	31	1	1	Q99567	S3(Phosp)	2799.36	S(3): 100.0; T(5): 0.0; S(12): 0.0; S(13): 0.0; S(14): 0.0; S(17): 0.0; S(18): 0.0; T(25): 0.0	0	1.899e-06	High	High	High	3			0				0	High	High	High	3				0
RNSLTGEEGQLAR	8	1	1	Q9BX95	S3(Phosp)	1510.7	S(3): 100.0; T(5): 0.0	0	0.001395	High	High	High	3	High		1				0				0	High	High	High	3
IDSTEVIYQPR	8	1	1	Q15831	S3(Phosp)	1400.65	S(3): 100.0; T(4): 0.0; Y(8): 0.0	0	0.0001539	High	High	High	3	High	High	2				0				0				0
AQSTDSLGTSGSLQSK	3	1	1	Q15276	S3(Phosp)	1646.73	S(3): 100.0; T(4): 0.0; S(6): 0.0; T(9): 0.0; S(10): 0.0; S(12): 0.0; S(15): 0.0	0	4.969e-12	High	High	High	3			0				0				0				0
FASDDEHDEHDENGATGPVK	39	1	1	P05455	S3(Phosp)	2249.86	S(3): 100.0; T(16): 0.0	0	6.906e-06	High	High	High	3	High	High	2	High	High	High	3	High	High	High	3	High	High	High	3
NDSGEENVPLDLTR	5	1	1	Q6R327	S3(Phosp)	1638.7	S(3): 100.0; T(13): 0.0	0	6.679e-07	High	High	High	3	High	High	2				0				0				0
DKSPVREPIDNLTPEER	16	1	1	Q14498	S3(Phosp)	2074.98	S(3): 100.0; T(13): 0.0	0	7.633e-09	High	High	High	3			0	High		High	2	High		High	2	High	High	High	3
KQSLGELIGTLNAAK	9	1	1	P60174	S3(Phosp)	1622.85	S(3): 100.0; T(10): 0.0	0	6.654e-10	High	High	High	3			0				0				0	High	High	High	3
RFSEGVLQSPSQDQEK	3	1	1	Q9C0C2	S3(Phosp)	1914.86	S(3): 100.0; S(9): 0.0; S(11): 0.0	0	0.000275	High	High	High	3			0				0				0				0
KLSNPDIFSSTGK	3	1	1	Q6P0Q8	S3(Phosp)	1473.7	S(3): 100.0; S(9): 0.0; S(10): 0.0; T(11): 0.0	0	5.97e-08	High	High	High	3			0				0				0				0
LFSQGQDVSNK	6	1	1	P55196	S3(Phosp)	1302.57	S(3): 100.0; S(9): 0.0	0	0.0006705	High	High	High	3		High	1		High		1	High			1				0
NLSPGAVESDVR	8	1	1	P53621	S3(Phosp)	1323.59	S(3): 100.0; S(9): 0.0	0	0.0002854	High	High	High	3	High	High	2	High	High	High	3				0				0
KASPEPPDSAEGALK	8	1	1	Q9H1B7	S3(Phosp)	1576.73	S(3): 100.0; S(9): 0.0	0	8.386e-05	High	High	High	3	High	High	2	High			1		High	High	2				0
FDSNEEDSASVFSPSFGLK	4	1	1	Q02880	S3(Phosp)	2142.89	S(3): 100.0; S(8): 0.0; S(10): 0.0; S(13): 0.0; S(15): 0.0	0	4.139e-09	High	High	High	3			0				0				0				0
QISLPDLSQEEPQLK	6	1	1	Q15390	S3(Phosp)	1804.88	S(3): 100.0; S(8): 0.0	0	7.692e-05	High	High	High	3		High	1				0				0				0
RPSQEQSASASSGQPQAPLNR	26	1	1	Q5T1M5	S3(Phosp)	2276.04	S(3): 100.0; S(7): 0.0; S(9): 0.0; S(11): 0.0; S(12): 0.0	0	5.756e-09	High	High	High	3	High		1	High	High	High	3	High	High	High	3	High	High	High	3
AASPPASASDLIEQQQK	5	1	1	Q5VSL9	S3(Phosp)	1820.84	S(3): 100.0; S(7): 0.0; S(9): 0.0	0	8.556e-07	High	High	High	3		High	1				0	High			1				0
AVSVPASFFR	3	1	1	O14654	S3(Phosp)	1160.55	S(3): 100.0; S(7): 0.0	0	0.004242	High	High	High	3			0				0				0				0
ANSDIISLNFR	3	1	1	Q8TC76	S3(Phosp)	1329.62	S(3): 100.0; S(7): 0.0	0	0.001048	High	High	High	3			0				0				0				0
LGSFGSITR	3	1	1	Q14315	S3(Phosp)	1017.48	S(3): 100.0; S(6): 0.0; T(8): 0.0	0.001	0.0156	High	High	High	3			0				0				0				0
AVSLDSPVSVGSSPPVK	3	1	1	Q9Y6Q9	S3(Phosp)	1705.84	S(3): 100.0; S(6): 0.0; S(9): 0.0; S(12): 0.0; S(13): 0.0	0	2.793e-07	High	High	High	3			0				0				0				0
LESLSYQLSGLQK	3	1	1	Q03252	S3(Phosp)	1545.75	S(3): 100.0; S(5): 0.0; Y(6): 0.0; S(9): 0.0	0	9.601e-05	High	High	High	3			0				0				0				0
QVSASELHTSGILGPETLR	48	1	1	P58107	S3(Phosp)	2075.02	S(3): 100.0; S(5): 0.0; T(9): 0.0; S(10): 0.0; T(17): 0.0	0	2.335e-06	High	High	High	3	High		1				0	High	High	High	3	High	High	High	3
GPSPSPVGSPASVAQSR	14	1	1	O14497	S3(Phosp)	1660.77	S(3): 100.0; S(5): 0.0; S(9): 0.0; S(12): 0.0; S(16): 0.0	0	2.533e-06	High	High	High	3	High	High	2	High			1		High	High	2	High		High	2
RASISEPSDTDPEPR	6	1	1	Q8N1F8	S3(Phosp)	1736.75	S(3): 100.0; S(5): 0.0; S(8): 0.0; T(10): 0.0	0	0.0005452	High	High	High	3	High	High	2				0				0				0
APSDSSLGTPSDGRPELR	4	1	1	Q15642	S3(Phosp)	1921.86	S(3): 100.0; S(5): 0.0; S(6): 0.0; T(9): 0.0; S(11): 0.0	0	7.017e-08	High	High	High	3	High		1				0				0				0
DKSPSSLLEDAK	6	1	1	P42684	S3(Phosp)	1369.63	S(3): 100.0; S(5): 0.0; S(6): 0.0	0	0.001526	High	High	High	3	High		1				0				0				0
AESPSPAPPPGLR	4	1	1	Q9BUA3	S3(Phosp)	1355.64	S(3): 100.0; S(5): 0.0	0	7.882e-05	High	High	High	3			0	High			1				0				0
NASASFQELEDK	13	1	1	Q99543	S3(Phosp)	1418.58	S(3): 100.0; S(5): 0.0	0	0.0001804	High	High	High	3	High		1	High	High	High	3				0				0
RGSLSNAGDPEIVK	11	1	1	O43847	S3(Phosp)	1522.73	S(3): 100.0; S(5): 0.0	0	6.586e-05	High	High	High	3	High	High	2				0				0	High	High	High	3
EGSPIPHDPEFGSK	9	1	1	P85037	S3(Phosp)	1576.67	S(3): 100.0; S(13): 0.0	0	5.827e-05	High	High	High	3	High	High	2				0				0	High	High	High	3
EKSPVREPVDNLSPEER	4	1	1	Q86U06	S3(Phosp)	2060.96	S(3): 100.0; S(13): 0.0	0	0.002847	High	High	High	3			0				0				0		High		1
RASGQAFELILSPR	6	1	1	P16949	S3(Phosp)	1624.82	S(3): 100.0; S(12): 0.0	0	3.172e-08	High	High	High	3			0				0				0				0
GISPIVFDR	5	1	1	Q96MU7	S3(Phosp)	1083.52	S(3): 100.0	0	0.004245	High	High	High	3		High	1				0				0	High			1
NQSPVLEPVGR	4	1	1	P51812	S3(Phosp)	1275.61	S(3): 100.0	0	0.001232	High	High	High	3		High	1				0				0				0
KPSPEPEGEVGPPK	6	1	1	Q7Z5L9	S3(Phosp)	1527.71	S(3): 100.0	0	1.293e-05	High	High	High	3			0				0				0	High	High	High	3
VGSLDNVGHLPAGGAVK	4	1	1	P27816	S3(Phosp)	1670.83	S(3): 100.0	0	2.222e-07	High	High	High	3			0				0				0				0
HMSEFMECNLNELVK	3	1	1	P25786	S3(Phosp)	1903.79	S(3): 100.0	0	0.001318	High	High	High	3			0				0				0				0
LPSSPVYEDAASFK	14	1	1	Q14247	S3(Phosp)	1590.71	S(3): 0.0; S(4): 100.0; Y(7): 0.0; S(12): 0.0	0	1.149e-05	High	High	High	3	High	High	2				0	High			1	High	High	High	3
KSSPSVKPAVDPAAAK	8	1	1	Q6FI81	S3(Phosp)	1632.84	S(2): 0.7; S(3): 98.7; S(5): 0.7	0	3.248e-08	High	High	High	3			0				0				0				0
RSSDPALIGLSTSVSDSNFSSEEPSR	5	1	1	Q8TEW0	S3(Phosp)	2805.26	S(2): 0.6; S(3): 99.4; S(11): 0.0; T(12): 0.0; S(13): 0.0; S(15): 0.0; S(17): 0.0; S(20): 0.0; S(21): 0.0; S(25): 0.0	0	4.787e-13	High	High	High	3			0				0				0				0
DSSTSPGDYVLSVSENSR	20	1	1	P46108	S3(Phosp)	1979.82	S(2): 0.6; S(3): 98.8; T(4): 0.6; S(5): 0.0; Y(9): 0.0; S(12): 0.0; S(14): 0.0; S(17): 0.0	0	5.064e-08	High	High	High	3	High		1		High	High	2				0				0
GSSPGPRPVEGTPASR	14	1	1	Q13112	S3(Phosp)	1631.76	S(2): 0.5; S(3): 99.5; T(12): 0.0; S(15): 0.0	0	1.871e-08	High	High	High	3	High		1				0	High			1				0
GSSQPNLSTSHSEQEYGK	15	1	1	O95208	S3(Phosp)	2015.83	S(2): 0.4; S(3): 99.6; S(8): 0.0; T(9): 0.0; S(10): 0.0; S(12): 0.0; Y(16): 0.0	0	1.979e-07	High	High	High	3	High		1	High		High	2	High			1				0
LSSTDDGYIDLQFK	20	1	1	Q96A57	S3(Phosp)	1681.74	S(2): 0.0; S(3): 99.5; T(4): 0.5; Y(8): 0.0	0	3.294e-06	High	High	High	3		High	1		High	High	2	High			1				0
LSSGFDDIDLPSAVK	7	1	1	Q9Y446	S3(Phosp)	1643.75	S(2): 0.0; S(3): 100.0; S(12): 0.0	0	1.18e-06	High	High	High	3	High	High	2				0				0				0
SQSLPNSLDYTQTSDPGR	14	1	1	Q96TC7	S3(Phosp)	2045.88	S(1): 50.0; S(3): 50.0; S(7): 0.0; Y(10): 0.0; T(11): 0.0; T(13): 0.0; S(14): 0.0	0	2.084e-08	High	High	High	3	High		1	High	High	High	3		High	High	2	High		High	2
SISLGDSEGPIVATLAQPLR	7	1	1	O43379	S3(Phosp)	2104.07	S(1): 50.0; S(3): 50.0; S(7): 0.0; T(14): 0.0	0	1.29e-10	High	High	High	3			0				0				0				0
SQSFFAAAR	11	1	1	O14654	S3(Phosp)	1064.46	S(1): 50.0; S(3): 50.0	0	0.003655	High	High	High	3	High	High	2	High			1				0	High		High	2
SHSPSSPDPDTPSPVGDSR	20	1	1	Q13586	S3(Phosp)	2001.82	S(1): 0.8; S(3): 99.2; S(5): 0.0; S(6): 0.0; T(11): 0.0; S(13): 0.0; S(18): 0.0	0	3.337e-09	High	High	High	3	High	High	2				0				0				0
SNSAPLIHGLSDTSPVFQAEAPSAR	13	1	1	Q96E09	S3(Phosp)	2632.24	S(1): 0.6; S(3): 99.4; S(11): 0.0; T(13): 0.0; S(14): 0.0; S(23): 0.0	0	1.023e-06	High	High	High	3			0				0				0				0
SKSPASTSSVNGTPGSQLSTPR	18	1	1	O15075	S3(Phosp)	2226.04	S(1): 0.5; S(3): 99.5; S(6): 0.0; T(7): 0.0; S(8): 0.0; S(9): 0.0; T(13): 0.0; S(16): 0.0; S(19): 0.0; T(20): 0.0	0	7.433e-08	High	High	High	3	High		1				0				0				0
SSSPGKPQAVSSLNSSHSR	30	1	1	Q9UHB7	S3(Phosp)	1992.91	S(1): 0.5; S(2): 0.5; S(3): 99.1; S(11): 0.0; S(12): 0.0; S(15): 0.0; S(16): 0.0; S(18): 0.0	0	1.021e-11	High	High	High	3			0				0	High	High	High	3	High	High	High	3
SSSLIQLTSQNSSPNQQR	30	1	1	O95639	S3(Phosp)	2054.95	S(1): 0.5; S(2): 0.5; S(3): 98.9; T(8): 0.0; S(9): 0.0; S(12): 0.0; S(13): 0.0	0	9.362e-12	High	High	High	3		High	1	High	High	High	3	High	High	High	3				0
SASSDTSEELNSQDSPPK	47	1	1	O14745	S3(Phosp)	1958.79	S(1): 0.4; S(3): 99.6; S(4): 0.0; T(6): 0.0; S(7): 0.0; S(12): 0.0; S(15): 0.0	0	6.099e-10	High	High	High	3	High	High	2	High	High	High	3	High	High	High	3	High	High	High	3
SASPDDDLGSSNWEAADLGNEER	43	1	1	O00193	S3(Phosp)	2514.99	S(1): 0.4; S(3): 99.6; S(10): 0.0; S(11): 0.0	0	6.408e-12	High	High	High	3	High	High	2	High	High	High	3	High	High	High	3				0
SASTDLGTADVVLGR	12	1	1	Q9Y2K5	S3(Phosp)	1541.72	S(1): 0.4; S(3): 99.2; T(4): 0.4; T(8): 0.0	0	1.976e-08	High	High	High	3	High		1				0				0				0
SSSPAPADIAQTVQEDLR	69	1	1	Q13283	S3(Phosp)	1964.9	S(1): 0.4; S(2): 0.4; S(3): 99.2; T(12): 0.0	0	2.322e-11	High	High	High	3	High	High	2	High	High	High	3	High	High	High	3	High	High	High	3
SKSDATASISLSSNLK	6	1	1	Q9UBF8	S3(Phosp)	1688.81	S(1): 0.3; S(3): 99.7; T(6): 0.0; S(8): 0.0; S(10): 0.0; S(12): 0.0; S(13): 0.0	0	2.772e-10	High	High	High	3			0				0				0				0
SNSLSEQLAINTSPDAVK	6	1	1	Q5T1M5	S3(Phosp)	1953.92	S(1): 0.3; S(3): 99.7; S(5): 0.0; T(12): 0.0; S(13): 0.0	0	1.583e-09	High	High	High	3			0				0				0				0
SRSDIDVNAAAGAK	10	1	1	O75122	S3(Phosp)	1454.66	S(1): 0.3; S(3): 99.7	0	6.512e-10	High	High	High	3			0				0	High			1				0
STSPIIGSPPVR	14	1	1	Q86TB9	S3(Phosp)	1290.64	S(1): 0.0; T(2): 0.0; S(3): 100.0; S(8): 0.0	0	0.0003613	High	High	High	3			0				0				0	High	High	High	3
STSQGSINSPVYSR	28	1	1	O14639	S3(Phosp)	1562.68	S(1): 0.0; T(2): 0.0; S(3): 100.0; S(6): 0.0; S(9): 0.0; Y(12): 0.0; S(13): 0.0	0	1.788e-08	High	High	High	3	High	High	2	High	High	High	3	High	High	High	3				0
SLSPGGAALGYR	9	1	1	Q96T37	S3(Phosp)	1228.57	S(1): 0.0; S(3): 100.0; Y(11): 0.0	0	0.0002014	High	High	High	3	High	High	2				0				0	High	High	High	3
SISNEGLTLNNSHVSK	9	1	1	Q08AD1	S3(Phosp)	1779.83	S(1): 0.0; S(3): 100.0; T(8): 0.0; S(12): 0.0; S(15): 0.0	0	1.479e-08	High	High	High	3			0	High	High		2				0				0
SLSTSGESLYHVLGLDK	33	1	1	Q9H3Z4	S3(Phosp)	1885.89	S(1): 0.0; S(3): 100.0; T(4): 0.0; S(5): 0.0; S(8): 0.0; Y(10): 0.0	0	6.965e-07	High	High	High	3			0				0	High		High	2	High	High	High	3
SQSFGVASASSIK	4	1	1	Q2TAL5	S3(Phosp)	1348.61	S(1): 0.0; S(3): 100.0; S(8): 0.0; S(10): 0.0; S(11): 0.0	0	5.304e-06	High	High	High	3			0				0				0				0
SHSANDSEEFFR	10	1	1	Q6ICG6	S3(Phosp)	1505.57	S(1): 0.0; S(3): 100.0; S(7): 0.0	0	4.896e-07	High	High	High	3	High		1	High			1				0				0
SPSDSGYSYETIGK	10	1	1	P46821	S3(Phosp)	1570.63	S(1): 0.0; S(3): 100.0; S(5): 0.0; Y(7): 0.0; S(8): 0.0; Y(9): 0.0; T(11): 0.0	0	8.432e-07	High	High	High	3	High	High	2		High		1				0				0
SLSPSHLTEDR	13	1	1	Q5T200	S3(Phosp)	1321.58	S(1): 0.0; S(3): 100.0; S(5): 0.0; T(8): 0.0	0	0.002048	High	High	High	3	High	High	2		High	High	2		High	High	2	High	High	High	3
SPSGSAFGSQENLR	16	1	1	Q96N67	S3(Phosp)	1516.64	S(1): 0.0; S(3): 100.0; S(5): 0.0; S(9): 0.0	0	3.093e-07	High	High	High	3		High	1	High	High	High	3	High	High	High	3				0
SLSSPTVTLSAPLEGAK	15	1	1	Q96PU5	S3(Phosp)	1737.87	S(1): 0.0; S(3): 100.0; S(4): 0.0; T(6): 0.0; T(8): 0.0; S(10): 0.0	0	3.799e-09	High	High	High	3		High	1				0	High			1			High	1
SRSDIDVNAAASAK	9	1	1	Q7Z460	S3(Phosp)	1484.67	S(1): 0.0; S(3): 100.0; S(12): 0.0	0	2.83e-07	High	High	High	3			0				0				0				0
SISADDDLQESSR	9	1	1	P18615	S3(Phosp)	1502.6	S(1): 0.0; S(3): 100.0; S(11): 0.0; S(12): 0.0	0	2.249e-07	High	High	High	3	High	High	2				0	High			1				0
SNSPLPVPPSK	27	1	1	Q13247	S3(Phosp)	1202.58	S(1): 0.0; S(3): 100.0; S(10): 0.0	0	0.001131	High	High	High	3	High	High	2	High		High	2				0				0
SLSPVAAPPLR	6	1	1	Q8NDT2	S3(Phosp)	1187.62	S(1): 0.0; S(3): 100.0	0	0.004283	High	High	High	3			0				0				0				0
SLSIEIGHEVK	3	1	1	O15155	S3(Phosp)	1291.63	S(1): 0.0; S(3): 100.0	0	0.006093	High	High	High	3			0				0				0				0
SPSPAHLPDDPK	10	1	1	Q92615	S3(Phosp)	1340.59	S(1): 0.0; S(3): 100.0	0	0.04573	High	High	High	3	High		1	High			1				0			High	1
SRSPLELEPEAK	12	1	1	Q92466	S3(Phosp)	1435.68	S(1): 0.0; S(3): 100.0	0	8.736e-05	High	High	High	3	High	High	2	High			1	High		High	2	High	High	High	3
AVEYLLTGIPGSPEPEHGSVQESQVSEQPATEAAGENPLEFLR	12	1	1	P54725	S23(Phosp)	4643.19	Y(4): 0.0; T(7): 0.2; S(12): 24.9; S(19): 24.9; S(23): 24.9; S(26): 24.9; T(31): 0.0	0	1.241e-10	High	High	High	3			0				0				0				0
INHTVILDDPFDDPPDLLIPDRSPEPTR	3	1	1	Q8WUA2	S23(Phosp)	3277.59	T(4): 0.0; S(23): 100.0; T(27): 0.0	0	3.887e-06	High	High	High	3			0				0				0				0
EATNTTSEPSAPSQDLLDLSPSPR	10	1	1	O75674	S22(Phosp)	2593.17	T(3): 0.0; T(5): 0.0; T(6): 0.0; S(7): 0.0; S(10): 0.0; S(13): 0.0; S(20): 0.0; S(22): 100.0	0	0.0003745	High	High	High	3		High	1				0				0				0
TAHNSEADLEESFNEHELEPSSPK	12	1	1	Q8IWS0	S22(Phosp)	2777.16	T(1): 0.0; S(5): 0.0; S(12): 0.0; S(21): 0.0; S(22): 100.0	0	2.312e-14	High	High	High	3			0				0				0	High	High	High	3
VQGEAVSNIQENTQTPTVQEESEEEEVDETGVEVK	47	1	1	Q13765	S22(Phosp)	3940.74	S(7): 0.0; T(13): 0.0; T(15): 0.0; T(17): 0.0; S(22): 100.0; T(30): 0.0	0	5.637e-16	High	High	High	3	High	High	2	High	High	High	3	High		High	2	High		High	2
GESAPTLSTSPSPSSPSPTSPSPTLGR	8	1	1	Q9H330	S22(Phosp)	2662.22	S(3): 0.0; T(6): 0.0; S(8): 0.0; T(9): 0.0; S(10): 0.0; S(12): 0.0; S(14): 0.0; S(15): 0.0; S(17): 0.0; T(19): 0.0; S(20): 0.0; S(22): 99.2; T(24): 0.8	0	1.248e-11	High	High	High	3			0				0				0				0
RGEGDAPFSEPGTTSTQRPSSPETATK	35	1	1	Q9UQ35	S21(Phosp)	2871.28	S(9): 0.0; T(13): 0.0; T(14): 0.0; S(15): 0.0; T(16): 0.0; S(20): 0.0; S(21): 100.0; T(24): 0.0; T(26): 0.0	0	6.444e-11	High	High	High	3			0				0	High	High	High	3	High	High	High	3
EHASIDAQSGAGVPNPSTSASPK	27	1	1	Q8IXJ6	S21(Phosp)	2288.02	S(4): 0.0; S(9): 0.0; S(17): 0.0; T(18): 0.0; S(19): 0.0; S(21): 100.0	0	4.339e-08	High	High	High	3	High	High	2	High			1				0				0
FQDLSEGSSISQLSFAEDISADEDDQILSQGK	17	1	1	Q14684	S20(Phosp)	3539.56	S(5): 0.2; S(8): 20.0; S(9): 20.0; S(11): 20.0; S(14): 20.0; S(20): 20.0; S(29): 0.0	0	5.315e-07	High	High	High	3			0				0				0				0
PSSLLGAAMPASTSAAALQEALENAGR	9	1	1	O75694	S2(Phosp); M9(Oxidation)	2680.27	S(2): 50.0; S(3): 50.0; S(12): 0.0; T(13): 0.0; S(14): 0.0	0	3.787e-07	High	High	High	3			0				0				0				0
HSLEEGLDMVNR	3	1	1	Q7Z309	S2(Phosp); M9(Oxidation)	1495.62	S(2): 100.0	0	0.0005349	High	High	High	3			0				0				0				0
ASGEMASAQYITAALR	4	1	1	P54578	S2(Phosp); M5(Oxidation)	1735.77	S(2): 100.0; S(7): 0.0; Y(10): 0.0; T(12): 0.0	0	3.341e-06	High	High	High	3	High		1				0				0				0
SSMSGLHLVK	8	1	1	Q13085	S2(Phosp); M3(Oxidation)	1154.53	S(1): 0.0; S(2): 0.0; S(4): 100.0	0	0.004223	High	High	High	3		High	1				0				0				0
TSPQVLGSILK	8	1	1	Q7Z417	S2(Phosp)	1222.65	T(1): 50.0; S(2): 50.0; S(8): 0.0	0	0.004368	High	High	High	3	High		1				0				0				0
TSPPLLDR	8	1	1	Q9UQ35	S2(Phosp)	978.466	T(1): 50.0; S(2): 50.0	0.001	0.01854	High	High	High	3	High		1				0				0				0
VSPSPSQESLSSSK	3	1	1	Q5JSH3	S2(Phosp)	1499.66	S(2): 99.5; S(4): 0.5; S(6): 0.0; S(9): 0.0; S(11): 0.0; S(12): 0.0; S(13): 0.0	0	1.986e-05	High	High	High	3			0				0				0				0
ASSASVPAVGASAEGTR	8	1	1	Q9BZ23	S2(Phosp)	1597.72	S(2): 99.4; S(3): 0.6; S(5): 0.0; S(12): 0.0; T(16): 0.0	0	3.287e-05	High	High	High	3			0	High			1				0				0
GSYGDLGGPIITTQVTIPK	6	1	1	P61978	S2(Phosp)	1997	S(2): 50.0; Y(3): 50.0; T(12): 0.0; T(13): 0.0; T(16): 0.0	0	5.275e-05	High	High	High	3			0				0				0				0
ESSPLYSPTFSDSTSAVK	6	1	1	P46821	S2(Phosp)	1982.86	S(2): 50.0; S(3): 50.0; Y(6): 0.0; S(7): 0.0; T(9): 0.0; S(11): 0.0; S(13): 0.0; T(14): 0.0; S(15): 0.0	0	1.795e-06	High	High	High	3			0				0				0				0
GSPHYFSPFRPY	6	1	1	Q13242	S2(Phosp)	1534.65	S(2): 100.0; Y(5): 0.0; S(7): 0.0; Y(12): 0.0	0	0.004726	High	High	High	3			0				0				0				0
GSPTGGAQLLK	4	1	1	Q14684	S2(Phosp)	1108.54	S(2): 100.0; T(4): 0.0	0	0.003847	High	High	High	3		High	1				0				0				0
HSPTGPPGFPR	4	1	1	P98175	S2(Phosp)	1229.55	S(2): 100.0; T(4): 0.0	0.001	0.008006	High	High	High	3			0				0				0	High			1
NSLTGEEGQLAR	6	1	1	Q9BX95	S2(Phosp)	1354.6	S(2): 100.0; T(4): 0.0	0	7.576e-05	High	High	High	3	High	High	2	High			1				0				0
ASLEDAPVDDLTR	4	1	1	Q7Z2W4	S2(Phosp)	1481.65	S(2): 100.0; T(12): 0.0	0	8.585e-05	High	High	High	3	High		1				0				0				0
VSPAAAQLADTLFSK	3	1	1	O14686	S2(Phosp)	1598.78	S(2): 100.0; T(11): 0.0; S(14): 0.0	0	1.972e-07	High	High	High	3			0				0				0				0
RSPVPAQIAITVPK	3	1	1	O43432	S2(Phosp)	1556.85	S(2): 100.0; T(11): 0.0	0	0.001636	High	High	High	3			0				0				0				0
LSPENNQVLTK	11	1	1	Q16514	S2(Phosp)	1322.64	S(2): 100.0; T(10): 0.0	0	0.0002128	High	High	High	3	High	High	2	High	High		2	High	High	High	3				0
LSPLPVVSR	4	1	1	O14686	S2(Phosp)	1047.56	S(2): 100.0; S(8): 0.0	0	0.001384	High	High	High	3		High	1				0				0				0
VSPPPAPSPPK	7	1	1	O14654	S2(Phosp)	1153.57	S(2): 100.0; S(8): 0.0	0	0.001085	High	High	High	3	High	High	2				0				0				0
GSPDGSLQTGKPSAPK	16	1	1	Q8IZL8	S2(Phosp)	1606.75	S(2): 100.0; S(6): 0.0; T(9): 0.0; S(13): 0.0	0	0.001499	High	High	High	3	High	High	2	High			1	High	High	High	3	High	High	High	3
FSPDSQYIDNR	6	1	1	Q8TEW0	S2(Phosp)	1421.57	S(2): 100.0; S(5): 0.0; Y(7): 0.0	0	4.674e-06	High	High	High	3	High		1		High	High	2				0				0
ESPFSTSASPLLSGSQHFDVPPR	16	1	1	O14980	S2(Phosp)	2523.15	S(2): 100.0; S(5): 0.0; T(6): 0.0; S(7): 0.0; S(9): 0.0; S(13): 0.0; S(15): 0.0	0	6.101e-07	High	High	High	3			0				0				0				0
VSPSDTTPLVSR	4	1	1	Q9HCK8	S2(Phosp)	1338.63	S(2): 100.0; S(4): 0.0; T(6): 0.0; T(7): 0.0; S(11): 0.0	0	0.0004582	High	High	High	3	High		1				0				0				0
ASPSPQPSSQPLQIHR	19	1	1	Q9HC35	S2(Phosp)	1809.87	S(2): 100.0; S(4): 0.0; S(8): 0.0; S(9): 0.0	0	1.122e-06	High	High	High	3	High		1				0				0				0
NSSEASSGDFLDLK	6	1	1	Q9UK76	S2(Phosp)	1549.64	S(2): 100.0; S(3): 0.0; S(6): 0.0; S(7): 0.0	0	1.006e-05	High	High	High	3		High	1				0				0				0
ISQEHLADHFDSR	3	1	1	P19174	S2(Phosp)	1634.7	S(2): 100.0; S(12): 0.0	0	5.315e-05	High	High	High	3			0				0				0				0
ASGQAFELILSPR	7	1	1	P16949	S2(Phosp)	1468.72	S(2): 100.0; S(11): 0.0	0	0.0001292	High	High	High	3		High	1				0				0				0
GSPQAGVDLSFATR	4	1	1	Q13884	S2(Phosp)	1485.67	S(2): 100.0; S(10): 0.0; T(13): 0.0	0	1.439e-05	High	High	High	3		High	1				0				0				0
LSPDFAEELR	3	1	1	Q14160	S2(Phosp)	1256.56	S(2): 100.0	0	4.293e-05	High	High	High	3			0				0				0				0
ASDPGLPAEEPK	9	1	1	P27708	S2(Phosp)	1290.56	S(2): 100.0	0	0.006061	High	High	High	3	High	High	2				0	High			1	High	High	High	3
ISAPNVDFNLEGPK	3	1	1	Q09666	S2(Phosp)	1580.74	S(2): 100.0	0	0.0001085	High	High	High	3			0				0				0				0
ASIGQSPGLPSTTFK	3	1	1	Q5VT52	S2(Phosp)	1570.75	S(2): 0.7; S(6): 99.3; S(11): 0.0; T(12): 0.0; T(13): 0.0	0.002	0.02712	High	High	High	3			0				0				0				0
QSPASPPPLGGGAPVR	6	1	1	Q14160	S2(Phosp)	1567.76	S(2): 0.0; S(5): 100.0	0	0.002523	High	High	High	3		High	1				0				0				0
ASSFSGISILTR	5	1	1	Q9Y2K5	S2(Phosp)	1318.64	S(2): 0.0; S(3): 100.0; S(5): 0.0; S(8): 0.0; T(11): 0.0	0	0.0001124	High	High	High	3			0				0				0			High	1
ASSLEDLVLK	3	1	1	Q15477	S2(Phosp)	1154.57	S(2): 0.0; S(3): 100.0	0	0.003372	High	High	High	3			0				0				0				0
SSFSHYSGLK	6	1	1	Q8NC51	S2(Phosp)	1192.5	S(1): 50.0; S(2): 50.0; S(4): 0.0; Y(6): 0.0; S(7): 0.0	0	0.007037	High	High	High	3			0				0				0				0
SSPSVKPAVDPAAAK	25	1	1	Q6FI81	S2(Phosp)	1504.74	S(1): 50.0; S(2): 50.0; S(4): 0.0	0	0.0002977	High	High	High	3	High	High	2	High			1				0				0
SSGPTSLFAVTVAPPGAR	11	1	1	Q00839	S2(Phosp)	1794.88	S(1): 0.5; S(2): 0.5; T(5): 0.5; S(6): 98.5; T(11): 0.0	0	7.923e-07	High	High	High	3			0				0				0				0
GFDPFMNLVIDECVEMATSGQQNNIGMVVIR	8	1	1	P62308	S19(Phosp); M27(Oxidation)	3523.59	T(18): 50.0; S(19): 50.0	0	0.0003867	High	High	High	3			0				0				0				0
RGPNYTSGYGTNSELSNPSETESER	8	1	1	P51114	S19(Phosp)	2812.17	Y(5): 0.0; T(6): 0.0; S(7): 0.0; Y(9): 0.0; T(11): 0.0; S(13): 0.0; S(16): 0.0; S(19): 100.0; T(21): 0.0; S(23): 0.0	0	3.245e-14	High	High	High	3	High		1				0			High	1				0
KPATPAEDDEDDDIDLFGSDNEEEDK	9	1	1	P29692	S19(Phosp)	2989.16	T(4): 0.0; S(19): 100.0	0	8.433e-07	High	High	High	3		High	1		High	High	2	High	High	High	3				0
KPATPAEDDEDDDIDLFGSDNEEEDKEAAQLR	25	1	1	P29692	S19(Phosp)	3657.53	T(4): 0.0; S(19): 100.0	0	3.404e-16	High	High	High	3		High	1	High	High	High	3	High		High	2	High	High	High	3
TFQQIQEEEDDDYPGSYSPQDPSAGPLLTEELIK	11	1	1	Q9NQG5	S18(Phosp)	3919.73	T(1): 0.0; Y(13): 0.0; S(16): 33.3; Y(17): 33.3; S(18): 33.3; S(23): 0.0; T(29): 0.0	0	6.57e-12	High	High	High	3			0				0				0				0
TEIKEEEDQPSTSATQSSPAPGQSK	27	1	1	Q09472	S18(Phosp)	2712.19	T(1): 0.0; S(11): 0.0; T(12): 0.0; S(13): 0.0; T(15): 0.0; S(17): 0.0; S(18): 100.0; S(24): 0.0	0	5.498e-16	High	High	High	3	High		1	High	High	High	3	High	High	High	3	High	High	High	3
SSATSGDIWPGLSAYDNSPR	5	1	1	Q9NYF8	S18(Phosp)	2160.92	S(1): 0.0; S(2): 0.0; T(4): 0.0; S(5): 0.0; S(13): 0.0; Y(15): 0.0; S(18): 100.0	0	1.009e-05	High	High	High	3			0				0				0				0
DIDHETVVEEQIIGENSPPDYSEYMTGK	3	1	1	P25490	S17(Phosp); M25(Oxidation)	3291.4	T(6): 0.0; S(17): 100.0; Y(21): 0.0; S(22): 0.0; Y(24): 0.0; T(26): 0.0	0	8.845e-11	High	High	High	3			0				0				0				0
KADTTTPTPTAILAPGSPASPPGSLEPK	4	1	1	P25440	S17(Phosp)	2782.39	T(4): 0.0; T(5): 0.0; T(6): 0.0; T(8): 0.0; T(10): 0.0; S(17): 100.0; S(20): 0.0; S(24): 0.0	0	1.228e-08	High	High	High	3			0				0				0				0
FEEESKEPVADEEEEDSDDDVEPITEFR	32	1	1	P54105	S17(Phosp)	3394.35	S(5): 0.0; S(17): 100.0; T(25): 0.0	0	5.63702e-16	High	High	High	3	High	High	2	High	High	High	3	High	High	High	3	High	High	High	3
DSLGDFIEHYAQLGPSSPEQLAAGAEEGGGPR	6	1	1	Q96QR8	S17(Phosp)	3335.48	S(2): 0.0; Y(10): 0.0; S(16): 0.8; S(17): 99.2	0	1.431e-09	High	High	High	3			0				0				0				0
LLEENETEAVTVPTPSPTPVR	3	1	1	Q9UHR4	S16(Phosp)	2359.14	T(7): 0.0; T(11): 0.0; T(14): 0.0; S(16): 99.4; T(18): 0.6	0	7.24e-07	High	High	High	3			0				0				0				0
AQTLPTSVVTITSESSPGK	8	1	1	Q01082	S16(Phosp)	1982.97	T(3): 0.0; T(6): 0.0; S(7): 0.0; T(10): 0.0; T(12): 0.0; S(13): 0.0; S(15): 0.5; S(16): 99.5	0	4.414e-07	High	High	High	3			0				0				0				0
NHSDSSTSESEVSSVSPLK	13	1	1	Q9NY27	S16(Phosp)	2056.87	S(3): 0.0; S(5): 0.0; S(6): 0.0; T(7): 0.0; S(8): 0.0; S(10): 0.0; S(13): 0.0; S(14): 0.0; S(16): 100.0	0	1.924e-07	High	High	High	3		High	1	High	High	High	3		High		1	High			1
GEAAAERPGEAAVASSPSK	28	1	1	P29966	S16(Phosp)	1864.84	S(15): 0.0; S(16): 100.0; S(18): 0.0	0	5.678e-10	High	High	High	3	High	High	2	High			1	High	High	High	3	High	High	High	3
SPAVATSTAAPPPPSSPLPSK	16	1	1	Q14157	S16(Phosp)	2040.01	S(1): 0.0; T(6): 0.0; S(7): 0.0; T(8): 0.0; S(15): 0.6; S(16): 99.4; S(20): 0.0	0	1.666e-10	High	High	High	3	High		1	High			1				0				0
DFQEYVEPGEDFPASPQR	8	1	1	Q9Y6G9	S15(Phosp)	2190.9	Y(5): 0.0; S(15): 100.0	0	5.163e-07	High	High	High	3	High	High	2			High	1	High		High	2				0
TEFLDLDNSPLSPPSPR	4	1	1	Q8NCF5	S15(Phosp)	1964.9	T(1): 0.0; S(9): 0.0; S(12): 0.0; S(15): 100.0	0	1.272e-05	High	High	High	3	High		1				0				0				0
TSLQGLTGTPLVAGSPIR	3	1	1	Q96A47	S15(Phosp)	1847.97	T(1): 0.0; S(2): 0.0; T(7): 0.0; T(9): 0.0; S(15): 100.0	0	0.0002691	High	High	High	3			0				0				0				0
GEQVSQNGLPAEQGSPR	20	1	1	Q01082	S15(Phosp)	1833.81	S(5): 0.0; S(15): 100.0	0	0.001074	High	High	High	3	High	High	2	High	High	High	3	High	High	High	3				0
LIDSSGSASVLTHSSSGNSLK	3	0	0		S15(Phosp)	2127	S(4): 0.0; S(5): 0.0; S(7): 0.0; S(9): 0.0; T(12): 0.0; S(14): 0.0; S(15): 0.6; S(16): 99.4; S(19): 0.0	0	8.804e-06	High	High	High	3			0				0				0				0
TGDLGIPPNPEDRSPSPEPIYNSEGK	16	1	1	Q15637	S14(Phosp); S16(Phosp)	2926.25	T(1): 0.0; S(14): 100.0; S(16): 100.0; Y(21): 0.0; S(23): 0.0	0	2.159e-08	High	High	High	3	High	High	2		High	High	2	High	High	High	3				0
TLSVAAAFNEDEDSEPEEMPPEAK	11	1	1	Q8WW12	S14(Phosp); M19(Oxidation)	2702.11	T(1): 0.0; S(3): 0.0; S(14): 100.0	0	3.833e-05	High	High	High	3			0				0				0				0
LQQQHSEQPPLQPSPVMTR	3	1	1	Q5JTV8	S14(Phosp); M17(Oxidation)	2297.07	S(6): 0.0; S(14): 100.0; T(18): 0.0	0	6.544e-09	High	High	High	3			0				0				0				0
KVYEDSGIPLPAESPK	3	1	1	Q8IXM2	S14(Phosp)	1809.87	Y(3): 0.0; S(6): 0.0; S(14): 100.0	0	0.0001586	High	High	High	3			0				0				0				0
LVTSGAESGNLNTSPSSNQTR	14	1	1	Q8NHV4	S14(Phosp)	2199.99	T(3): 0.0; S(4): 0.0; S(8): 0.0; T(13): 50.0; S(14): 50.0; S(16): 0.0; S(17): 0.0; T(20): 0.0	0	3.96e-07	High	High	High	3			0	High	High		2				0				0
AAALQALQAQAPTSPPPPPPPLK	4	1	1	Q8NAF0	S14(Phosp)	2341.23	T(13): 0.9; S(14): 99.1	0	2.431e-07	High	High	High	3			0				0				0				0
AAFDDAIAELDTLSEESYK	3	1	1	P62258	S14(Phosp)	2167.93	T(12): 0.0; S(14): 100.0; S(17): 0.0; Y(18): 0.0	0	2.521e-05	High	High	High	3			0				0				0				0
TQPDGTSVPGEPASPISQR	9	1	1	Q14980	S14(Phosp)	2003.91	T(1): 0.0; T(6): 0.0; S(7): 0.0; S(14): 100.0; S(17): 0.0	0	0.0004126	High	High	High	3	High	High	2				0		High		1	High	High	High	3
TRDDGDEEGLLTHSEEELEHSQDTDADDGALQ	10	1	1	Q9UKM9	S14(Phosp)	3607.45	T(1): 0.0; T(12): 0.8; S(14): 97.5; S(21): 0.8; T(24): 0.8	0	5.414e-07	High	High	High	3			0				0				0				0
IEEVLSPEGSPSKSPSK	16	1	1	Q9UEY8	S14(Phosp)	1850.88	S(6): 0.0; S(10): 0.0; S(12): 0.0; S(14): 99.6; S(16): 0.4	0	0.0003633	High	High	High	3	High	High	2				0				0				0
DLFSLDSEDPSPASPPLR	3	1	1	Q9BTK6	S14(Phosp)	2022.91	S(4): 0.0; S(7): 0.0; S(11): 0.0; S(14): 100.0	0	4.163e-06	High	High	High	3			0				0				0				0
HDSIPAADTFEDLSDVEGGGSEPTQR	6	1	1	O95671	S14(Phosp)	2810.18	S(3): 0.0; T(9): 0.0; S(14): 100.0; S(21): 0.0; T(24): 0.0	0	4.046e-12	High	High	High	3		High	1				0				0				0
EEGPPPPSPDGASSDAEPEPPSGR	16	1	1	Q9NTJ3	S13(Phosp)	2439	S(8): 0.6; S(13): 49.7; S(14): 49.7; S(22): 0.0	0	8.893e-05	High	High	High	3		High	1		High	High	2			High	1				0
NQKPSQVNGAPGSPTEPAGQK	15	1	1	Q9BQG0	S13(Phosp)	2172.01	S(5): 0.0; S(13): 100.0; T(15): 0.0	0	3.317e-07	High	High	High	3	High		1	High	High	High	3	High		High	2	High	High	High	3
EASRPPEEPSAPSPTLPAQFK	3	1	1	Q9H3P2	S13(Phosp)	2316.09	S(3): 0.0; S(10): 0.0; S(13): 100.0; T(15): 0.0	0	8.121e-06	High	High	High	3			0				0				0				0
ESEDKPEIEDVGSDEEEEK	31	1	1	P07900	S13(Phosp)	2272.89	S(2): 0.0; S(13): 100.0	0	2.659e-06	High	High	High	3	High	High	2	High	High	High	3	High	High	High	3	High	High	High	3
ESEDKPEIEDVGSDEEEEKK	36	1	1	P07900	S13(Phosp)	2400.98	S(2): 0.0; S(13): 100.0	0	1.603e-08	High	High	High	3	High	High	2	High	High	High	3	High	High	High	3	High	High	High	3
ESEDKPEIEDVGSDEEEEKKDGDK	25	1	1	P07900	S13(Phosp)	2816.15	S(2): 0.0; S(13): 100.0	0	8.447e-09	High	High	High	3			0		High	High	2		High	High	2	High	High	High	3
LIEAEDNMNCQMSNITVTYR	5	1	1	P62318	S13(Phosp)	2425.03	S(13): 100.0; T(16): 0.0; T(18): 0.0; Y(19): 0.0	0	0.001287	High	High	High	3			0				0				0				0
IGELGAPEVWGLSPK	3	1	1	Q8N5F7	S13(Phosp)	1632.8	S(13): 100.0	0	2.048e-05	High	High	High	3			0				0				0				0
AQQELVPPQQQASPPQLPK	3	1	1	O15027	S13(Phosp)	2164.08	S(13): 100.0	0	0.0002538	High	High	High	3			0				0				0				0
ALVVPEPEPDSDSNQER	15	1	1	Q5VTR2	S13(Phosp)	1961.85	S(11): 0.0; S(13): 100.0	0	2.996e-05	High	High	High	3			0		High	High	2	High	High	High	3				0
VQGLLENGDSVTSPEK	5	1	1	P41229	S13(Phosp)	1752.81	S(10): 0.0; T(12): 0.0; S(13): 100.0	0	2.034e-06	High	High	High	3			0				0				0				0
STAQQELDGKPASPTPVIVASHTANK	8	1	1	P35606	S13(Phosp)	2727.34	S(1): 0.0; T(2): 0.0; S(13): 99.4; T(15): 0.6; S(21): 0.0; T(23): 0.0	0	7.832e-13	High	High	High	3			0				0				0		High		1
SGGSGHAVAEPASPEQELDQNK	15	1	1	P46013	S13(Phosp)	2287.98	S(1): 0.0; S(4): 0.0; S(13): 100.0	0	0.0001232	High	High	High	3	High	High	2	High	High	High	3	High	High	High	3				0
DYEIESQNPLASPTNTLLGSAK	4	1	1	Q7Z417	S12(Phosp)	2428.12	Y(2): 0.0; S(6): 0.0; S(12): 99.6; T(14): 0.4; T(16): 0.0; S(20): 0.0	0	3.411e-11	High	High	High	3			0				0				0				0
VNVTVDYIRPASPATETVPAFSER	5	1	1	Q7KZF4	S12(Phosp)	2699.32	T(4): 0.0; Y(7): 0.0; S(12): 100.0; T(15): 0.0; T(17): 0.0; S(22): 0.0	0	9.698e-06	High	High	High	3			0				0				0				0
KPVTVSPTTPTSPTEGEAS	32	1	1	Q9Y6G9	S12(Phosp)	1965.91	T(4): 0.0; S(6): 0.0; T(8): 0.0; T(9): 0.0; T(11): 0.0; S(12): 99.4; T(14): 0.6; S(19): 0.0	0	0.01394	High	High	High	3	High	High	2	High	High	High	3	High	High	High	3	High	High	High	3
LDDGHLNNSLSSPVQADVYFPR	7	1	1	Q3ZCW2	S12(Phosp)	2524.15	S(9): 0.6; S(11): 49.7; S(12): 49.7; Y(19): 0.0	0	6.179e-07	High	High	High	3			0				0				0				0
QLHLEGASLELSDDDTESK	8	1	1	P35580	S12(Phosp)	2166.95	S(8): 0.0; S(12): 100.0; T(16): 0.0; S(18): 0.0	0	1.106e-05	High	High	High	3		High	1				0				0				0
DALGDSLQVPVSPSSTTSSR	4	1	1	Q9Y2D5	S12(Phosp)	2083.95	S(6): 0.0; S(12): 99.6; S(14): 0.4; S(15): 0.0; T(16): 0.0; T(17): 0.0; S(18): 0.0; S(19): 0.0	0	2.343e-09	High	High	High	3	High		1				0				0				0
NADMSEEMQQDSVECATQALEK	12	1	1	P63167	S12(Phosp)	2537	S(5): 50.0; S(12): 50.0; T(17): 0.0	0	1.756e-06	High	High	High	3			0				0				0				0
INPPSSGGTSSSPIK	23	1	1	P14859	S12(Phosp)	1508.7	S(5): 0.0; S(6): 0.0; T(9): 0.0; S(10): 0.0; S(11): 0.4; S(12): 99.6	0	1.403e-05	High	High	High	3	High	High	2				0				0	High			1
ALSSLHGDDQDSEDEVLTIPEVK	6	1	1	P11717	S12(Phosp)	2577.16	S(3): 0.0; S(4): 0.0; S(12): 100.0; T(18): 0.0	0	1.499e-09	High	High	High	3			0				0				0				0
AGSNEDPILAPSGTPPPTIPPDETFGGR	6	1	1	Q8IZL8	S12(Phosp)	2870.33	S(3): 0.0; S(12): 50.0; T(14): 50.0; T(18): 0.0; T(24): 0.0	0	1.748e-07	High	High	High	3			0				0				0				0
ADLNQGIGEPQSPSR	7	1	1	Q96C19	S12(Phosp)	1648.73	S(12): 0.4; S(14): 99.6	0	1.187e-10	High	High	High	3	High		1	High	High	High	3				0				0
ADAPDAGAQSDSELPSYHQNDVSLDR	8	1	1	Q92538	S12(Phosp)	2838.19	S(10): 50.0; S(12): 50.0; S(16): 0.0; Y(17): 0.0; S(23): 0.0	0	3.028e-08	High	High	High	3	High		1				0				0				0
LGAGEGGEASVSPEK	6	1	1	Q13428	S12(Phosp)	1467.63	S(10): 0.0; S(12): 100.0	0	9.092e-06	High	High	High	3	High	High	2				0	High			1				0
ENVEYIEREESDGEYDEFGR	12	1	1	O95218	S11(Phosp)	2545	Y(5): 0.5; S(11): 99.5; Y(15): 0.0	0	1.068e-05	High	High	High	3	High		1				0				0	High	High	High	3
KVVDYSQFQESDDADEDYGR	19	1	1	Q9H1E3	S11(Phosp)	2445.97	Y(5): 0.0; S(6): 0.0; S(11): 100.0; Y(18): 0.0	0	1.802e-09	High	High	High	3	High	High	2		High	High	2	High	High	High	3				0
NYSEVIEVDESDVEEDIFPTTSK	7	1	1	P49959	S11(Phosp)	2725.17	Y(2): 0.0; S(3): 0.0; S(11): 100.0; T(20): 0.0; T(21): 0.0; S(22): 0.0	0	3.551e-11	High	High	High	3	High		1				0				0				0
AAAAAATAPPSPGPAQPGPR	3	1	1	Q6SPF0	S11(Phosp)	1835.88	T(7): 0.0; S(11): 100.0	0	2.104e-07	High	High	High	3			0				0				0				0
GHTDTEGRPPSPPPTSTPEK	9	1	1	Q00613	S11(Phosp)	2167.96	T(3): 0.0; T(5): 50.0; S(11): 50.0; T(15): 0.0; S(16): 0.0; T(17): 0.0	0	9.723e-05	High	High	High	3			0				0				0	High	High	High	3
NVPQEESLEDSDVDADFK	5	1	1	O00505	S11(Phosp)	2116.86	S(7): 0.0; S(11): 100.0	0	0.0001061	High	High	High	3			0			High	1				0				0
ALPSLNTGSSSPR	22	1	1	O14545	S11(Phosp)	1366.64	S(4): 0.0; T(7): 0.0; S(9): 0.3; S(10): 0.3; S(11): 99.4	0	6.448e-05	High	High	High	3		High	1	High	High		2		High	High	2				0
FQSPQIQATISPPLQPK	6	1	1	Q7Z478	S11(Phosp)	1959.99	S(3): 0.0; T(9): 0.0; S(11): 100.0	0	0.0003435	High	High	High	3			0				0				0				0
NVSSFPDDATSPLQENR	26	1	1	P52292	S11(Phosp)	1956.83	S(3): 0.0; S(4): 0.0; T(10): 0.0; S(11): 100.0	0	7.535e-08	High	High	High	3	High	High	2	High	High	High	3	High	High	High	3				0
ISYIPDEEVSSPSPPQR	8	1	1	Q9Y6M1	S11(Phosp)	1980.89	S(2): 0.0; Y(3): 0.0; S(10): 0.0; S(11): 100.0; S(13): 0.0	0	4.491e-06	High	High	High	3		High	1	High			1				0				0
FEDEGAGFEESSETGDYEEK	10	1	1	P46821	S11(Phosp)	2334.85	S(11): 50.0; S(12): 50.0; T(14): 0.0; Y(17): 0.0	0	2.182e-06	High	High	High	3			0				0	High	High	High	3				0
IHIDPEIQDGSPTTSR	11	1	1	P50479	S11(Phosp)	1845.84	S(11): 100.0; T(13): 0.0; T(14): 0.0; S(15): 0.0	0	0.0002034	High	High	High	3	High		1				0				0				0
GLLAQGLRPESPPPAGPLLNGAPAGESPQPK	3	1	1	Q96TA1	S11(Phosp)	3096.58	S(11): 100.0; S(27): 0.0	0	5.297e-09	High	High	High	3			0				0				0				0
AGGGGGLGAGSPALSGGQGR	5	1	1	Q6IQ22	S11(Phosp)	1663.75	S(11): 100.0; S(15): 0.0	0	1.363e-07	High	High	High	3	High	High	2				0				0				0
SEAPAEVTHFSPK	4	1	1	Q6PID6	S11(Phosp)	1479.65	S(1): 0.0; T(8): 0.0; S(11): 100.0	0	5.302e-05	High	High	High	3			0				0				0			High	1
SAFTPATATGSSPSPVLGQGEK	3	1	1	Q15811	S11(Phosp)	2170.01	S(1): 0.0; T(4): 0.0; T(7): 0.0; T(9): 0.0; S(11): 0.0; S(12): 0.0; S(14): 100.0	0	0.0005835	High	High	High	3			0				0				0				0
SESLIDASEDSQLEAAIR	9	1	1	O94888	S11(Phosp)	2013.9	S(1): 0.0; S(3): 0.0; S(8): 0.0; S(11): 100.0	0	5.158e-09	High	High	High	3	High	High	2				0				0				0
SGSLDSELSVSPK	3	1	1	Q12802	S11(Phosp)	1385.62	S(1): 0.0; S(3): 0.0; S(6): 0.0; S(9): 0.0; S(11): 100.0	0	0.0006624	High	High	High	3			0				0				0				0
VVDYSQFQESDDADEDYGR	55	1	1	Q9H1E3	S10(Phosp)	2317.88	Y(4): 0.0; S(5): 0.0; S(10): 100.0; Y(17): 0.0	0	9.406e-08	High	High	High	3		High	1	High	High	High	3	High	High	High	3	High	High	High	3
HYEDGYPGGSDNYGSLSR	10	1	1	O60716	S10(Phosp)	2053.79	Y(2): 0.0; Y(6): 0.0; S(10): 0.0; Y(13): 0.4; S(15): 99.1; S(17): 0.4	0	0.0003761	High	High	High	3			0			High	1				0				0
AITSLLGGGSPK	3	1	1	Q6KC79	S10(Phosp)	1180.6	T(3): 0.0; S(4): 0.0; S(10): 100.0	0	0.00017	High	High	High	3			0				0				0				0
TSGGDHAPDSPSGENSPAPQGR	12	1	1	Q96NY9	S10(Phosp)	2200.89	T(1): 0.0; S(2): 0.0; S(10): 99.3; S(12): 0.7; S(16): 0.0	0	0.0001392	High	High	High	3			0				0				0				0
VAAAAGSGPSPPGSPGHDR	10	1	1	Q9BTU6	S10(Phosp)	1767.78	S(7): 50.0; S(10): 50.0; S(14): 0.0	0	0.007013	High	High	High	3			0	High			1				0	High	High		2
GDQPAASGDSDDDEPPPLPR	35	1	1	O00264	S10(Phosp)	2115.85	S(7): 0.0; S(10): 100.0	0	5.461e-16	High	High	High	3	High	High	2	High	High	High	3	High	High	High	3	High		High	2
LGAPENSGISTLER	3	1	1	Q9Y4F1	S10(Phosp)	1523.71	S(7): 0.0; S(10): 0.4; T(11): 99.6	0.001	0.007631	High	High	High	3			0				0				0				0
EDFDSTSSSSSTPPLQPR	21	1	1	Q13620	S10(Phosp)	2017.84	S(5): 0.0; T(6): 0.0; S(7): 0.0; S(8): 0.0; S(9): 0.0; S(10): 0.5; S(11): 0.5; T(12): 99.0	0	1.097e-06	High	High	High	3	High		1				0				0				0
GFSQYGVSGSPTK	3	1	1	Q9NXC5	S10(Phosp)	1394.6	S(3): 0.0; Y(5): 0.0; S(8): 0.0; S(10): 99.7; T(12): 0.3	0	6.602e-05	High	High	High	3			0				0				0				0
ALSSGGSITSPPLSPALPK	4	1	1	Q6Y7W6	S10(Phosp)	1859.95	S(3): 0.0; S(4): 0.0; S(7): 0.0; T(9): 0.0; S(10): 100.0; S(14): 0.0	0	5.337e-07	High	High	High	3			0				0				0				0
VQSLEGEKLSPK	8	1	1	P46821	S10(Phosp)	1394.69	S(3): 0.0; S(10): 100.0	0	0.002143	High	High	High	3	High		1	High			1				0	High	High	High	3
EIQNGNLHESDSESVPR	10	1	1	Q86UP2	S10(Phosp)	1990.85	S(10): 99.4; S(12): 0.6; S(14): 0.0	0	2.078e-06	High	High	High	3			0	High	High	High	3		High	High	2				0
DKAPVQPQQSPAAAPGGTDEKPSGK	10	1	1	Q13200	S10(Phosp)	2541.2	S(10): 100.0; T(18): 0.0; S(23): 0.0	0	3.19e-07	High	High	High	3			0	High		High	2	High		High	2	High	High	High	3
DDDDIDLFGSDDEEESEEAKR	17	1	1	P24534	S10(Phosp)	2508.94	S(10): 100.0; S(16): 0.0	0	1.939e-08	High	High	High	3	High	High	2		High	High	2	High	High	High	3	High			1
LNHVAAGLVSPSLK	7	1	1	Q05519	S10(Phosp)	1485.78	S(10): 100.0; S(12): 0.0	0	2.442e-06	High	High	High	3			0				0				0			High	1
DLVQPDKPASPK	6	1	1	Q6PJT7	S10(Phosp)	1374.67	S(10): 100.0	0	0.0008988	High	High	High	3			0				0				0	High	High	High	3
QVAEQGGDLSPAANR	5	1	1	O94804	S10(Phosp)	1592.71	S(10): 100.0	0	0.0001724	High	High	High	3		High	1				0	High			1				0
SPVPSPGSSSPQLQVK	9	1	1	Q8N3F8	S10(Phosp)	1674.81	S(1): 0.0; S(5): 0.0; S(8): 0.0; S(9): 0.0; S(10): 100.0	0	9.618e-06	High	High	High	3			0	High			1				0				0
SPSLSPSPPSPLEK	3	1	1	P46821	S10(Phosp)	1502.71	S(1): 0.0; S(3): 0.0; S(5): 0.0; S(7): 0.0; S(10): 100.0	0	0.00133	High	High	High	3			0				0				0				0
SSGHSSSELSPDAVEK	16	1	1	Q9UQ35	S10(Phosp)	1696.7	S(1): 0.0; S(2): 0.0; S(5): 0.0; S(6): 0.0; S(7): 0.0; S(10): 100.0	0	0.0001245	High	High	High	3	High	High	2				0	High			1		High	High	2
SLVGTPYWMAPELISR	3	1	1	O96013	S1(Phosp); M9(Oxidation)	1915.9	S(1): 100.0; T(5): 0.0; Y(7): 0.0; S(15): 0.0	0	1.965e-05	High	High	High	3			0				0				0				0
SPTMEQAVQTASAHLPAPAAVGR	17	1	1	Q8ND56	S1(Phosp); M4(Oxidation)	2386.12	S(1): 100.0; T(3): 0.0; T(10): 0.0; S(12): 0.0	0	2.456e-06	High	High	High	3			0				0			High	1				0
SPGMLEPLGSSR	15	1	1	Q9UQ35	S1(Phosp); M4(Oxidation)	1326.58	S(1): 100.0; S(10): 0.0; S(11): 0.0	0	6.838e-05	High	High	High	3	High	High	2				0	High	High	High	3				0
SMGYDDLDYGMMSDYGTAR	6	1	1	O60716	S1(Phosp); M2(Oxidation); M11(Oxidation); M12(Oxidation)	2275.79	S(1): 100.0; Y(4): 0.0; Y(9): 0.0; S(13): 0.0; Y(15): 0.0; T(17): 0.0	0	1.268e-06	High	High	High	3			0				0				0				0
SMDLGIADETK	3	1	1	Q8TEW0	S1(Phosp); M2(Oxidation)	1275.52	S(1): 100.0; T(10): 0.0	0	9.988e-05	High	High	High	3			0				0				0				0
SGSPRPTEPTDFLMLFEGSPSGK	10	1	1	Q9UPN4	S1(Phosp); M14(Oxidation)	2533.14	S(1): 49.8; S(3): 49.8; T(7): 0.4; T(10): 0.0; S(19): 0.0; S(21): 0.0	0	4.47e-06	High	High	High	3			0				0				0				0
SPQTLAPVGEDAMK	4	1	1	Q92797	S1(Phosp); M13(Oxidation)	1539.67	S(1): 100.0; T(4): 0.0	0	2.398e-05	High	High	High	3		High	1				0				0				0
SPTGPSNSFLANMGGTVAHK	15	1	1	Q96I25	S1(Phosp); M13(Oxidation)	2068.91	S(1): 100.0; T(3): 0.0; S(6): 0.0; S(8): 0.0; T(16): 0.0	0	1.652e-08	High	High	High	3			0				0				0				0
SESPPAELPSLR	6	1	1	Q14669	S1(Phosp)	1362.63	S(1): 99.7; S(3): 0.3; S(10): 0.0	0	0.0001097	High	High	High	3		High	1				0				0				0
SPGSPPGPELPIETALDDR	4	1	1	Q8TEW0	S1(Phosp)	2027.93	S(1): 99.6; S(4): 0.4; T(14): 0.0	0	3.815e-05	High	High	High	3			0				0				0				0
SPSAPAATSSASSSTSSYK	9	1	1	Q15345	S1(Phosp)	1853.78	S(1): 99.6; S(3): 0.4; T(8): 0.0; S(9): 0.0; S(10): 0.0; S(12): 0.0; S(13): 0.0; S(14): 0.0; T(15): 0.0; S(16): 0.0; S(17): 0.0; Y(18): 0.0	0	3.898e-09	High	High	High	3	High	High	2	High			1				0				0
SKTFNPGAGLPTDK	4	1	1	P09661	S1(Phosp)	1512.71	S(1): 99.5; T(3): 0.5; T(12): 0.0	0	0.001075	High	High	High	3			0				0				0				0
SASLSNLHSLDR	6	1	1	Q9Y3M2	S1(Phosp)	1379.63	S(1): 50.0; S(3): 50.0; S(5): 0.0; S(9): 0.0	0	6.695e-05	High	High	High	3			0				0				0				0
SSPPPGYVPER	6	1	1	Q99759	S1(Phosp)	1265.56	S(1): 50.0; S(2): 50.0; Y(7): 0.0	0.001	0.01637	High	High	High	3			0				0				0				0
SSPGQTPEEGAQALAEFAALHGPALR	12	1	1	Q14166	S1(Phosp)	2685.27	S(1): 50.0; S(2): 50.0; T(6): 0.0	0	2.248e-09	High	High	High	3			0				0				0	High			1
SSLPNGEGLQLK	8	1	1	Q9ULR3	S1(Phosp)	1322.63	S(1): 50.0; S(2): 50.0	0	0.0002779	High	High	High	3		High	1				0				0				0
SGDAAIVDMVPGKPMCVESFSDYPPLGR	7	2	1	P68104	S1(Phosp)	3018.35	S(1): 50.0; S(19): 50.0; S(21): 0.0; Y(23): 0.0	0	4.903e-05	High	High	High	3			0				0				0	High			1
SPYQEFTDHLVK	4	1	1	P15880	S1(Phosp)	1543.68	S(1): 100.0; Y(3): 0.0; T(7): 0.0	0	0.000763	High	High	High	3			0				0				0				0
SEAEDEDDEDYVPYVPLR	10	1	1	Q9UJV9	S1(Phosp)	2220.89	S(1): 100.0; Y(11): 0.0; Y(14): 0.0	0	2.055e-08	High	High	High	3		High	1		High	High	2	High	High	High	3				0
SFEVEEVETPNSTPPR	14	1	1	Q9UHD8	S1(Phosp)	1897.82	S(1): 100.0; T(9): 0.0; S(12): 0.0; T(13): 0.0	0	2.982e-09	High	High	High	3	High	High	2	High	High		2	High	High	High	3		High	High	2
SPGAPGPLTLK	3	1	1	Q15942	S1(Phosp)	1117.57	S(1): 100.0; T(9): 0.0	0	0.0001669	High	High	High	3			0				0				0				0
SFAGNLNTYK	4	1	1	Q01813	S1(Phosp)	1194.52	S(1): 100.0; T(8): 0.0; Y(9): 0.0	0	0.0001525	High	High	High	3		High	1				0				0				0
SIQDLTVTGTEPGQVSSR	20	1	1	O43318	S1(Phosp)	1954.91	S(1): 100.0; T(6): 0.0; T(8): 0.0; T(10): 0.0; S(16): 0.0; S(17): 0.0	0	1.241e-09	High	High	High	3	High	High	2	High	High	High	3	High	High	High	3				0
SPDEVTLTSIVPTR	5	1	1	Q9UKS6	S1(Phosp)	1594.77	S(1): 100.0; T(6): 0.0; T(8): 0.0; S(9): 0.0; T(13): 0.0	0	3.594e-09	High	High	High	3	High	High	2				0				0				0
SFEDLTDHPVTR	3	1	1	P78536	S1(Phosp)	1496.64	S(1): 100.0; T(6): 0.0; T(11): 0.0	0	0.001355	High	High	High	3			0				0				0				0
SVVGTPAYLAPEVLLNQGYNR	8	1	1	Q9BZL6	S1(Phosp)	2341.16	S(1): 100.0; T(5): 0.0; Y(8): 0.0; Y(19): 0.0	0	5.469e-05	High	High	High	3			0				0				0				0
SPGNTSQPPAFFSK	3	1	1	Q9Y618	S1(Phosp)	1544.68	S(1): 100.0; T(5): 0.0; S(6): 0.0; S(13): 0.0	0	9.977e-06	High	High	High	3			0				0				0				0
SLPTTVPESPNYR	6	1	1	Q6PKG0	S1(Phosp)	1540.7	S(1): 100.0; T(4): 0.0; T(5): 0.0; S(9): 0.0; Y(12): 0.0	0	0.0005284	High	High	High	3		High	1				0				0				0
SPVREPIDNLTPEER	3	1	1	Q14498	S1(Phosp)	1831.86	S(1): 100.0; T(11): 0.0	0	0.001998	High	High	High	3			0				0				0				0
SFDHLISDTK	3	1	1	P21359	S1(Phosp)	1242.54	S(1): 100.0; S(7): 0.0; T(9): 0.0	0	0.002398	High	High	High	3			0				0				0				0
SPHQLLSPSSFSPSATPSQK	11	1	1	Q14181	S1(Phosp)	2163.01	S(1): 100.0; S(7): 0.0; S(9): 0.0; S(10): 0.0; S(12): 0.0; S(14): 0.0; T(16): 0.0; S(18): 0.0	0	3.744e-10	High	High	High	3		High	1				0				0				0
SLDLPSIGGSSVGK	3	1	1	Q9UMZ2	S1(Phosp)	1396.67	S(1): 100.0; S(6): 0.0; S(10): 0.0; S(11): 0.0	0	2.422e-08	High	High	High	3			0				0				0				0
SLGPSLATDK	7	1	1	Q9H3N1	S1(Phosp)	1068.5	S(1): 100.0; S(5): 0.0; T(8): 0.0	0	1.807e-05	High	High	High	3	High	High	2	High	High		2				0				0
SPGASNFSTLPK	4	1	1	Q9Y4E8	S1(Phosp)	1285.58	S(1): 100.0; S(5): 0.0; S(8): 0.0; T(9): 0.0	0	5.273e-05	High	High	High	3	High		1				0				0				0
SPVPSAFSDQSR	14	1	1	Q9UQ35	S1(Phosp)	1357.58	S(1): 100.0; S(5): 0.0; S(8): 0.0; S(11): 0.0	0	0.001207	High	High	High	3	High	High	2	High	High	High	3	High	High	High	3	High	High	High	3
SLPVSVPVWGFK	3	1	1	Q96B36	S1(Phosp)	1395.71	S(1): 100.0; S(5): 0.0	0	0.0002208	High	High	High	3			0				0				0				0
SPVSTRPLPSASQK	21	1	1	Q8ND56	S1(Phosp)	1534.76	S(1): 100.0; S(4): 0.0; T(5): 0.0; S(10): 0.0; S(12): 0.0	0	2.774e-10	High	High	High	3	High	High	2	High	High	High	3	High	High	High	3	High	High	High	3
SPGSISYLPSFFTK	3	1	1	O75376	S1(Phosp)	1610.75	S(1): 100.0; S(4): 0.0; S(6): 0.0; Y(7): 0.0; S(10): 0.0; T(13): 0.0	0	7.687e-06	High	High	High	3			0				0				0				0
SPSGGAAGPLLTPSQSLDGSR	14	1	1	Q96CX2	S1(Phosp)	2034.95	S(1): 100.0; S(3): 0.0; T(12): 0.0; S(14): 0.0; S(16): 0.0; S(20): 0.0	0	5.574e-07	High	High	High	3	High		1		High	High	2				0				0
SVSGFLHFDTATK	4	1	1	Q92621	S1(Phosp)	1489.67	S(1): 100.0; S(3): 0.0; T(10): 0.0; T(12): 0.0	0	0.0001576	High	High	High	3			0				0				0				0
SLQQLAEER	6	1	1	Q13813	S1(Phosp)	1153.52	S(1): 100.0	0	0.002169	High	High	High	3	High	High	2				0				0	High			1
SPNELVDDLFK	5	1	1	Q9UNZ2	S1(Phosp)	1356.61	S(1): 100.0	0	9.015e-05	High	High	High	3	High	High	2				0				0				0
SPGVAAAVAEDGGLK	3	1	1	Q9BTE7	S1(Phosp)	1421.67	S(1): 100.0	0	9.458e-07	High	High	High	3			0				0				0				0
SIEVENDFLPVEK	3	1	1	Q96B97	S1(Phosp)	1598.73	S(1): 100.0	0	7.638e-08	High	High	High	3			0				0				0				0
SASADNLTLPR	10	1	1	Q8ND76	S1(Phosp)	1224.56	S(1): 0.4; S(3): 99.6; T(8): 0.0	0	4.133e-06	High	High	High	3	High	High	2	High	High	High	3	High		High	2				0
SGSPNLPHSVSSYK	3	1	1	Q5T481	S1(Phosp)	1539.68	S(1): 0.4; S(3): 99.6; S(9): 0.0; S(11): 0.0; S(12): 0.0; Y(13): 0.0	0	8.418e-07	High	High	High	3			0				0				0				0
STSPVTDPSIPIR	10	1	1	Q99607	S1(Phosp)	1449.7	S(1): 0.0; T(2): 0.0; S(3): 100.0; T(6): 0.0; S(9): 0.0	0	0.001566	High	High	High	3	High		1				0				0				0
SVVSDLEADDVK	4	1	1	P11388	S1(Phosp)	1356.59	S(1): 0.0; S(4): 100.0	0	0.0003826	High	High	High	3			0				0		High		1				0
SNSVEKPVSSILSR	4	1	1	Q9UI08	S1(Phosp)	1582.78	S(1): 0.0; S(3): 100.0; S(9): 0.0; S(10): 0.0; S(13): 0.0	0	2.439e-05	High	High	High	3	High		1				0				0				0
SISPSALQDLLR	3	1	1	Q92793	S1(Phosp)	1379.69	S(1): 0.0; S(3): 100.0; S(5): 0.0	0	0.0001216	High	High	High	3			0				0				0				0
SFSADNFIGIQR	6	1	1	Q8N7R7	S1(Phosp)	1434.64	S(1): 0.0; S(3): 100.0	0	2.589e-05	High	High	High	3			0				0	High			1				0
SSTPPGESYFGVSSLQLK	25	1	1	Q9UQ35	S1(Phosp)	1963.91	S(1): 0.0; S(2): 0.0; T(3): 100.0; S(8): 0.0; Y(9): 0.0; S(13): 0.0; S(14): 0.0	0	6.898e-08	High	High	High	3			0				0		High		1	High	High		2
SSSPELVTHLK	8	1	1	Q07960	S1(Phosp)	1277.61	S(1): 0.0; S(2): 0.0; S(3): 100.0; T(8): 0.0	0	0.004333	High	High	High	3			0		High		1				0				0
FGESEEVEMEVESDEEDDKQEK	12	1	1	Q15459	M9(Oxidation); S13(Phosp)	2713.02	S(4): 0.0; S(13): 100.0	0	1.704e-05	High	High	High	3	High		1	High	High	High	3	High	High	High	3				0
STSTPNVHMVSTTAPMDSNLIQLTGQSFSTDAAGSR	24	1	1	P10398	M9(Oxidation); M16(Oxidation); S18(Phosp)	3821.71	S(1): 0.8; T(2): 0.8; S(3): 0.8; T(4): 0.8; S(11): 0.8; T(12): 0.8; T(13): 0.8; S(18): 94.6; T(24): 0.0; S(27): 0.0; S(29): 0.0; T(30): 0.0; S(35): 0.0	0	6.425e-11	High	High	High	3			0				0				0				0
FGQAATMEGIGAIGGTPPAFNR	6	1	1	Q15233	M7(Oxidation); T16(Phosp)	2259.03	T(6): 0.0; T(16): 100.0	0	2.838e-06	High	High	High	3			0				0				0				0
ADVQLFMDDDSYSHHSGLEYADPEK	15	1	1	P51636	M7(Oxidation); S11(Phosp); Y12(Phosp)	3045.16	S(11): 33.5; Y(12): 33.5; S(13): 33.5; S(16): 99.4; Y(20): 0.0	0	3.402e-09	High	High	High	3			0				0				0				0
LDSSEMDHSENEDYTMSSPLPGK	9	1	1	Q9NTI5	M6(Oxidation); S9(Phosp); M16(Oxidation)	2681.03	S(3): 0.0; S(4): 0.7; S(9): 99.3; Y(14): 0.0; T(15): 0.0; S(17): 0.0; S(18): 0.0	0	1.496e-09	High	High	High	3			0				0				0				0
AHFNAMFQPSSPTR	9	1	1	Q8WUA4	M6(Oxidation); S11(Phosp)	1686.71	S(10): 0.5; S(11): 99.1; T(13): 0.5	0	0.001618	High	High	High	3			0				0				0				0
IPSEMPSPNFGK	6	1	1	Q9H2J7	M5(Oxidation); S7(Phosp)	1399.6	S(3): 0.0; S(7): 100.0	0	0.001506	High	High	High	3	High		1				0				0				0
TTQSMQDFPVVDSEEEAEEEFQK	11	1	1	Q9UBB9	M5(Oxidation); S13(Phosp)	2799.12	T(1): 0.0; T(2): 0.0; S(4): 0.0; S(13): 100.0	0	3.337e-08	High	High	High	3	High		1				0				0				0
EELMSSDLEETAGSTSIPK	18	1	1	O00567	M4(Oxidation); S5(Phosp)	2119.9	S(5): 50.0; S(6): 50.0; T(11): 0.0; S(14): 0.0; T(15): 0.0; S(16): 0.0	0	1.098e-08	High	High	High	3			0			High	1	High	High	High	3				0
AVPMAPAPASPGSSNDSSAR	5	1	1	Q66K74	M4(Oxidation); S10(Phosp)	1965.84	S(10): 100.0; S(13): 0.0; S(14): 0.0; S(17): 0.0; S(18): 0.0	0	2.865e-05	High	High	High	3	High		1				0		High		1				0
AAMYDIISSPSK	4	1	1	Q6KC79	M3(Oxidation); S9(Phosp)	1378.6	Y(4): 0.0; S(8): 0.0; S(9): 99.6; S(11): 0.4	0	0.0001558	High	High	High	3			0				0				0				0
TQMAEVLPSPR	3	1	1	P11388	M3(Oxidation); S9(Phosp)	1324.6	T(1): 0.0; S(9): 100.0	0	1.454e-05	High	High	High	3			0				0				0				0
NNMTASMFDLSMK	4	2	1	Q6WKZ4	M3(Oxidation); S6(Phosp); M7(Oxidation); M12(Oxidation)	1617.6	T(4): 0.0; S(6): 100.0; S(11): 0.0	0	0.0001764	High	High	High	3			0				0				0				0
EGMNPSYDEYADSDEDQHDAYLER	27	1	1	Q08945	M3(Oxidation); S6(Phosp)	2945.08	S(6): 0.0; Y(7): 0.0; Y(10): 0.0; S(13): 100.0; Y(21): 0.0	0	4.662e-09	High	High	High	3	High		1	High	High	High	3	High	High	High	3				0
GDMSDEDDENEFFDAPEIITMPENLGHK	3	1	1	P22059	M3(Oxidation); S4(Phosp); M21(Oxidation)	3307.3	S(4): 100.0; T(20): 0.0	0	5.848e-08	High	High	High	3			0				0				0				0
ASMSEFLESEDGEVEQQR	10	1	1	Q15022	M3(Oxidation); S4(Phosp)	2166.85	S(2): 0.5; S(4): 99.1; S(9): 0.5	0	3.733e-05	High	High	High	3	High		1				0				0				0
GVMAVTAVTATAASDR	9	1	1	Q7Z4V5	M3(Oxidation); S14(Phosp)	1616.74	T(6): 0.0; T(9): 0.0; T(11): 0.0; S(14): 100.0	0	6.471e-05	High	High	High	3	High	High	2				0			High	1				0
AGMSSNQSISSPVLDAVPR	17	1	1	Q9UQ35	M3(Oxidation); S11(Phosp)	2011.92	S(4): 0.0; S(5): 0.0; S(8): 0.0; S(10): 0.5; S(11): 99.5	0	0.0001068	High	High	High	3	High		1				0	High	High	High	3				0
GMYDGPVFDLTTTPK	9	1	1	Q14195	M2(Oxidation); T13(Phosp)	1737.74	Y(3): 0.0; T(11): 0.5; T(12): 0.5; T(13): 98.9	0	1.184e-05	High	High	High	3			0				0				0				0
TMFAQVESDDEEAK	4	1	1	Q9NW82	M2(Oxidation); S8(Phosp)	1695.64	T(1): 0.0; S(8): 100.0	0	2.478e-05	High	High	High	3	High		1				0				0				0
DMDEPSPVPNVEEVTLPK	3	1	1	Q8TAQ2	M2(Oxidation); S6(Phosp)	2091.92	S(6): 100.0; T(15): 0.0	0	0.0001311	High	High	High	3			0				0				0				0
[truncated: 1,586 more rows]

## Sheet: TiO2 100µg
				HEK293T cell sample analysis			multiple reports exported from Proteome Discoverer
[truncated: 301 more rows]
